# Supplementary material for: The phylogenetics of Anguillicolidae (Nematoda: Anguillicoloidea), swimbladder parasites of eels
Source: BMC Evol Biol. 2012 May 4;12:60. doi: 10.1186/1471-2148-12-60 (PMC3503875; doi:10.1186/1471-2148-12-60)
Supplement: Additional file 1 — Sequence data files and keys thereto as a single compressed file, expandable to a folder containing:Cytochrome oxidase 1 data, COX1.haplotypes.nex - NEXUS format file of aligned COXI haplotype sequences, COX1.haplotypes.labels.txt - text file describing the assignment of individual COXI sequences to haplotypes, COX1.haplotypes.crassus.nex - NEXUS format file of aligned A. crassus COXI haplotype sequences, COX1.haplotypes.crassus.labels.txt - text file describing the assignment of individual A. crassus COXI sequences to haplotypes, COX1.nex - NEXUS format file of all aligned COXI haplotype sequences. Nuclear large subunit ribosomal RNA data, 28_S.haplotypes.nex - NEXUS format file of aligned nLSU or 28S haplotype sequences, 28_S.nex - NEXUS format file of all aligned nLSU or 28S haplotype sequences. Nuclear small subunit ribosomal RNA data, 18_S.haplotypes.nex - NEXUS format file of aligned nSSU or 18S haplotype sequences, 18_S.spirurina_B.nex - NEXUS format file of aligned nSSU or 18S haplotype sequences, 18_S.nex - NEXUS format file of all aligned nSSU or 18S haplotype sequences. [file 1471-2148-12-60-S1.zip]

Archive with 24 entries (21 files):
- Phylogeny of the Anguillicolidae Supplementary Data/
- Phylogeny of the Anguillicolidae Supplementary Data/18_S.haplotypes.nex
- __MACOSX/
- __MACOSX/Phylogeny of the Anguillicolidae Supplementary Data/
- __MACOSX/Phylogeny of the Anguillicolidae Supplementary Data/._18_S.haplotypes.nex
- Phylogeny of the Anguillicolidae Supplementary Data/18_S.nex
- __MACOSX/Phylogeny of the Anguillicolidae Supplementary Data/._18_S.nex
- Phylogeny of the Anguillicolidae Supplementary Data/18_S.spirurina_B.nex
- __MACOSX/Phylogeny of the Anguillicolidae Supplementary Data/._18_S.spirurina_B.nex
- Phylogeny of the Anguillicolidae Supplementary Data/28_S.haplotypes.nex
- __MACOSX/Phylogeny of the Anguillicolidae Supplementary Data/._28_S.haplotypes.nex
- Phylogeny of the Anguillicolidae Supplementary Data/28_S.nex
- __MACOSX/Phylogeny of the Anguillicolidae Supplementary Data/._28_S.nex
- Phylogeny of the Anguillicolidae Supplementary Data/COX1.haplotypes.crassus.labels.txt
- __MACOSX/Phylogeny of the Anguillicolidae Supplementary Data/._COX1.haplotypes.crassus.labels.txt
- Phylogeny of the Anguillicolidae Supplementary Data/COX1.haplotypes.crassus.nex
- __MACOSX/Phylogeny of the Anguillicolidae Supplementary Data/._COX1.haplotypes.crassus.nex
- Phylogeny of the Anguillicolidae Supplementary Data/COX1.haplotypes.labels.txt
- __MACOSX/Phylogeny of the Anguillicolidae Supplementary Data/._COX1.haplotypes.labels.txt
- Phylogeny of the Anguillicolidae Supplementary Data/COX1.haplotypes.nex
- __MACOSX/Phylogeny of the Anguillicolidae Supplementary Data/._COX1.haplotypes.nex
- Phylogeny of the Anguillicolidae Supplementary Data/COX1.nex
- __MACOSX/Phylogeny of the Anguillicolidae Supplementary Data/._COX1.nex
- __MACOSX/._Phylogeny of the Anguillicolidae Supplementary Data
