# Supplementary material for: The phylogenetics of Anguillicolidae (Nematoda: Anguillicoloidea), swimbladder parasites of eels
Source: BMC Evol Biol. 2012 May 4;12:60. doi: 10.1186/1471-2148-12-60 (PMC3503875; doi:10.1186/1471-2148-12-60)
Supplement: Additional file 1 — Sequence data files and keys thereto as a single compressed file, expandable to a folder containing:Cytochrome oxidase 1 data, COX1.haplotypes.nex - NEXUS format file of aligned COXI haplotype sequences, COX1.haplotypes.labels.txt - text file describing the assignment of individual COXI sequences to haplotypes, COX1.haplotypes.crassus.nex - NEXUS format file of aligned A. crassus COXI haplotype sequences, COX1.haplotypes.crassus.labels.txt - text file describing the assignment of individual A. crassus COXI sequences to haplotypes, COX1.nex - NEXUS format file of all aligned COXI haplotype sequences. Nuclear large subunit ribosomal RNA data, 28_S.haplotypes.nex - NEXUS format file of aligned nLSU or 28S haplotype sequences, 28_S.nex - NEXUS format file of all aligned nLSU or 28S haplotype sequences. Nuclear small subunit ribosomal RNA data, 18_S.haplotypes.nex - NEXUS format file of aligned nSSU or 18S haplotype sequences, 18_S.spirurina_B.nex - NEXUS format file of aligned nSSU or 18S haplotype sequences, 18_S.nex - NEXUS format file of all aligned nSSU or 18S haplotype sequences. [file 1471-2148-12-60-S1.zip › Phylogeny of the Anguillicolidae Supplementary Data/18_S.haplotypes.nex]

#NEXUS

BEGIN DATA;
	DIMENSIONS  NTAX=14 NCHAR=1036;
	FORMAT DATATYPE = DNA GAP = - MISSING = ?;
	MATRIX
	SNR_118_S  ??????AAATAA-CCTAAAATGGTGAAACCGCGAACGGCTCATTACAACAGCTACTATTCGCTTGATGTTG-TTGTCCTACATGGATAACTGTGGTAATTCTAGAGCTAATACATGCACCAAAGCTCCGAT-TTTTG-------ACGAGCGCATCTATTAGA-ACAAAACCAATCGG----------------------------------GTCGA---CTTGTCGGC----------CCG------TGGTTCGGTGAC-TCTGAATAACTGAGGCTGA-TCGCACGGTCCA-GCACCGG--------------------------------CGACATGTCTATC--AAGTATCTGCCTTATCAACTGTCGATGGTAGTTTACGTGCCTA-CCATGGTTGTAACGGGTAACGGAGAATAAGGGTTCGACTCC--GGAGAGGGAGCCTGAGAAACGGCTACCACATCCAAGGAAGGCAGCAGGCGCGCAAATTACCCACTCTCAGCA-CGAGGAGGTAGTGACGAAAAATAACGGGACCGTTCTCTATGAGGCCGGTTATCGCAATGGGTACAATCTAAACCCTTTAA-CGAGGATCTATGAGAGGGCAAGTCTGGTGCCAGC-AGCCGCGGTAATTCC-AGCTCTCAAAGTGTATATCGTCATTGCTGCGGTTAAAAAGCTCGTAGTTGGATCTGCGCCCGAGGACCCGGTCCGCCCA---CTGGGCGTGAACTGGGC---TCCGAGGCTA-----------------------ATTG-----------------TGCTGATCGTCCC-TTCGTTGCCTTCACCGGTTGCGTTGGGTGGTTAGCGAGTTTACT-TTGAAAAAA-TTAGAGTGCTT-CAAACAGGCT---AGCGCCTGCATATTTGTGCATGGAATAATGGAATAGGATCTCGGTTCTATTTTGTTGGTTTTCAGAGCGGAGATAATGGTTAAGAGGGACG-GACGGGGGCATTCGTATCGCTGCGTGAGAGGTGAAATTCT???????????????

	A_globi    ???????????????????AAGGTGAAACCGCGAACGGCTCATTATAACAGCTTTAATTTACTTGGTCTTGAT-ATACTACATGGATAACTGTGGTAATTCTAGAGCTAATACATGCACCAACGCTCCGAT-TTACTG------ACGAGCGCATCTATTAGA-ACAAAACCAATCGA----------------------------------GCTG---------CGGC----------TCG------TAAGTTGGTGAC-TCTGAATAACTTATGCTGA-TCGCATGGTCTT-GAACCGG--------------------------------CGACATATCTATC--AAGTGTCTGCCTTATCAACTGTCGATGGTAGTTTATATGACTA-CCATGGTTGTAACGGGTAACGGAGAATAAGGGTTCGACTCC--GGAGAGGGAGCCTGAGAAACGGCTACCACATCCAAGGAAGGCAGCAGGCGCGCAAATTACCCACTCTCAGAA-CGAGGAGGTAGTGACGAAAAATAACGGGGCCGTTCTCTTTGAGGCCGGTTACCGGAATGGGTACAATCTAAACCCTTTAA-CGAGGATCTATGAGAGGGCAAGTCTGGTGCCAGC-AGCCGCGGTAATTCC-AGCTCTCAAAGTGTATATCGTTATTGCTGCGGTTAAAAAGCTCGTAGTTGGATCTGAGCCG-AGGACTTGGTCCGGCCA---CTGGTCGTGAACTGGGC---TCCTCGGCTA-----------------------AAAC-----------------GGCTGGTTTTCCA-TCCGTTGCCTTTATCGGCTGCGTATGGTGGCTGGCGATTTTACT-TTGAAAAAA-TTAGAGTGCTT-CAAACAGGCT---AGTGCCTGCATACTCTTGCATGGAATAATAGAATAGGATCTTGGTTCTATTTTGTTGGTTTTCTGAACTGAGATAATGGTTAAGAGGGACG-GACGGGGGCATTCGTATCGCTGCGTGAGAGGTGAAATTCTT??????????????

	A_crass    ATGTTTAAATAT-CCTATAAAGGTGAAACCGCGAACGGCTCATTATAACAGCTATAATTTACTTGGTCTTGAT-ATACTACATGGATAACTGTGGTAATTCTAGAGCTAATACATGCACCAACGCTCCGAT-TTACTG------ACGAGCGCATCTATTAGA-ACAAAACCAATCGA----------------------------------GCTG---------CGGC----------TCG------TAAGTTGGTGAC-TCTGAATAACTTATGCTGA-TCGCATGGTCTT-GAACCGG--------------------------------CGACATATCTATC--AAGTGTCTGCCTTATCAACTGTCGATGGTAGTTTATATGACTA-CCATGGTTGTAACGGGTAACGGAGAATAAGGGTTCGACTCC--GGAGAGGGAGCCTGAGAAACGGCTACCACATCCAAGGAAGGCAGCAGGCGCGCAAATTACCCACTCTCAGAA-CGAGGAGGTAGTGACGAAAAATAACGGGGCCGTTCTCTTTGAGGCCGGTTACCGGAATGGGTACAATCTAAACCCTTTAA-CGAGGATCTATGAGAGGGCAAGTCTGGTGCCAGC-AGCCGCGGTAATTCC-AGCTCTCAAAGTGTATATCGTTATTGCTGCGGTTAAAAAGCTCGTAGTTGGATCTGAGCCG-AGGACTTGGTCCGGCCA---CTGGTCGTGAACTGGGC---TCCTCGGCTA-----------------------GTAC-----------------GGCTGGTTTTCCA-TCCGTTGCCTTTATCGGCTGCGTATGGTGGCTGGCGATTTTACT-TTGAAAAAA-TTAGAGTGCTT-CAAACAGGCT---AGTGCCTGCATACTCTTGCATGGAATAATAGAATAGGATCTTGGTTCTATTTTGTTGGTTTTCTGAACTGAGATAATGGTTAAGAGGGACG-GACGGGGGCATTCGTATCGCTGCGTGAGAGGTGAAATTCTTGGACCGTAGCGAGA

	A_paper    ATGTTTAAATAT-CCTATGAAGGTGAAACCGCGAACGGCTCATTATAACAGCTTTAATTTACTTGGTCTTGAT-ATACTACATGGATAACTGTGGTAATTCTAGAGCTAATACATGCACCAACGCTCCGAT-TTACTG------ACGAGCGCATCTATTAGA-ACAAAACCAATCGA----------------------------------GCTG---------CGGC----------TCG------TAAGTTGGTGAC-TCTGAATAACTTATGCTGA-TCGCATGGTCTT-GAACCGG--------------------------------CGACATATCTATC--AAGTGTCTGCCTTATCAACTGTCGATGGTAGTTTATATGACTA-CCATGGTTGTAACGGGTAACGGAGAATAAGGGTTCGACTCC--GGAGAGGGAGCCTGAGAAACGGCTACCACATCCAAGGAAGGCAGCAGGCGCGCAAATTACCCACTCTCAGAA-CGAGGAGGTAGTGACGAAAAATAACGGGGCCGTTCTCTTTGAGGCCGGTTACCGGAATGGGTACAATCTAAACCCTTTAA-CGAGGATCTATGAGAGGGCAAGTCTGGTGCCAGC-AGCCGCGGTAATTCC-AGCTCTCAAAGTGTATATCGTTATTGCTGCGGTTAAAAAGCTCGTAGTTGGATCTGAGCCG-AGGACTTGGTCCGGCCA---CTGGTCGTGAACTGGGC---TCCTCGGCTA-----------------------GTAC-----------------GGCTGGTTTTCCA-TCCGTTGCCTTTATCGGCTGCGTATGGTGGCTGGCGATTTTACT-TTGAAAAAA-TTAGAGTGCTT-CAAACAGGCT---AGTGCCTGCATACTCTTGCATGGAATAATAGAATAGGATCTTGGTTCTATTTTGTTGGTTTTCTGAACTGAGATAATGGTTAAGAGGGACG-GACGGGGGCATTCGTATCGCTGCGTGAGAGGTGAAATTCTTGGACCGTAGCGAGA

	A_novae    ???TTTAAATAT-CCTATGAAGGTGAAACCGCGAACGGCTCATTATAACAGCTTTAATTTACTTGGTCTTGAT-ATACTACATGGATAACTGTGGTAATTCTAGAGCTAATACATGCACCAACGCTCCGAT-TTACTG------ACGAGCGCATCTATTAGA-ACAAAACCAATCGA----------------------------------GCTG---------CGGC----------TCG------TAAGTTGGTGAC-TCTGAATAACTTATGCTGA-TCGCATGGTCTT-GAACCGG--------------------------------CGACATATCTATC--AAGTGTCTGCCTTATCAACTGTCGATGGTAGTTTATATGACTA-CCATGGTTGTAACGGGTAACGGAGAATAAGGGTTCGACTCC--GGAGAGGGAGCCTGAGAAACGGCTACCACATCCAAGGAAGGCAGCAGGCGCGCAAATTACCCACTCTCAGAA-CGAGGAGGTAGTGACGAAAAATAACGGGGCCGTTCTCTTTGAGGCCGGTTACCGGAATGGGTACAATCTAAACCCTTTAA-CGAGGATCTATGAGAGGGCAAGTCTGGTGCCAGC-AGCCGCGGTAATTCC-AGCTCTCAAAGTGTATATCGTTATTGCTGCGGTTAAAAAGCTCGTAGTTGGATCTGAGCCG-AGGACTTGGTCCGGCCA---CTGGTCGTGAACTGGGC---TCCTCGGCTA-----------------------GTAC-----------------GGCTGGTTTTCCA-TCCGTTGCCTTTATCGGCTGCGTATGGTGGCTGGCGATTTTACT-TTGAAAAAA-TTAGAGTGCTT-CAAACAGGCT---GGTGCCTGCATACTCTTGCATGGAATAATAGAATAGGATCTTGGTTCTATTTTGTTGGTTTTCTGAACTGAGATAATGGTTAAGAGGGACG-GACGGGGGCATTCGTATCGCTGCGTGAGAGGTGAAATTCTTGGACCGTAGCGAGA

	A_austr    ?TGTTTAAATAT-CCTATAAAGGTGAAACCGCGAACGGCTCATTATAACAGCTTTAATTTACTTGGTCTTGAT-ATACTACATGGATAACTGTGGTAATTCTAGAGCTAATACATGCACCAACGCTCCGAT-TTACTG------ACGAGCGCATCTATTAGA-ACAAAACCAATCGA----------------------------------GCTG---------CGGC----------TCG------TAAGTTGGTGAC-TCTGAATAACTTATGCTGA-TCGCATGGTCTT-GAACCGG--------------------------------CGACATATCTATC--AAGTGTCTGCCTTATCAACTGTCGATGGTAGTTTATATGACTA-CCATGGTTGTAACGGGTAACGGAGAATAAGGGTTCGACTCC--GGAGAGGGAGCCTGAGAAACGGCTACCACATCCAAGGAAGGCAGCAGGCGCGCAAATTACCCACTCTCAGAA-CGAGGAGGTAGTGACGAAAAATAACGGGGCCGTTCTCTTTGAGGCCGGTTACCGGAATGGGTACAATCTAAACCCTTTAA-CGAGGATCTATGAGAGGGCAAGTCTGGTGCCAGC-AGCCGCGGTAATTCC-AGCTCTCAAAGTGTATATCGTTATTGCTGCGGTTAAAAAGCTCGTAGTTGGATCTGAGCCG-AGGACTTGGTCCGGCCA---CTGGTCGTGAACTGGGC---TCCTCGGCTA-----------------------GTAC-----------------GGCTGGTTTTCCA-TCCGTTGCCTTTATCGGCTGCGTATGGTGGCTGGCGATTTTACT-TTGAAAAAA-TTAGAGTGCTT-CAAACAGGCT---GGTGCCTGCATACTCTTGCATGGAATAATAGAATAGGATCTTGGTTCTATTTTGTTGGTTTTCTGAACTGAGATAATGGTTAAGAGGGACG-GACGGGGGCATTCGTATCGCTGCGTGAGAGGTGAAATTCTTGGACCGTAGCGA??

	N536       ??????????????????AATGGTGAAACCGCGAACGGCTCATTACAACAGCTACTATTCGCTTGATGTTG-TTGTCCTACATGGATAACTGTGGTAATTCTAGAGCTAATACATGCACCAAAGCTCCGAT-TTTTG-------ACGAGCGCATTTATTAGA-ACAAAACCAATCGG----------------------------------GTCGA---CTTGTCGGC----------CCG------TGGTTCGGTGAC-TCTGAATAACTAAGGCTGA-TCGCACGGTCCA-GCACCGG--------------------------------CGACGTGTCTATC--AAGTATCTGCCTTATCAACTGTCGATGGTAGTTTACGTGCCTA-CCATGGTTGTAACGGGTAACGGAGAATAAGGGTTCGACTCC--GGAGAGGGAGCCTGAGAAACGGCTACCACATCCAAGGAAGGCAGCAGGCGCGCAAATTACCCACTCTCAGCA-CGAGGAGGTAGTGACGAAAAATAACGGGACCGTTCTCTATGAGGCCGGTTATCGCAATGGGTACAATCTAAACCCTTTAA-CGAGGATCTATGAGAGGGCAAGTCTGGTGCCAGC-AGCCGCGGTAATTCC-AGCTCTCAAAGTGTATATCGTCATTGCTGCGGTTAAAAAGCTCGTAGTTGGATCTGCGCCCGAGGACCCGGTCCGCCCA---CTGGGCGTGAACTGGGC---TCCGAGGCTA-----------------------ATTG-----------------TGCTGGTCGTCCC-TTCGTTGCCTTCACCGGTTGCGTTGGGTGGTTAGCGAGTTTACT-TTGAAAAAA-TTAGAGTGCTT-CAAACAGGCT---AGCGCCTGCATACTTGTGCATGGAATAATGGAATAGGATCTCGGTTCTATTTTGTTGGTTTTCAGAGCGGAGATAATGGTTAAGAGGGACG-GACGGGGGCATTCGTATCGCTGCGTGAGAGGTGAAATTCTTGGACCGTAGCGAGA

	N626       ???????AACGA-CTGCTAACAGTGAAACCGCGAACGGCTCATTACAACAGCTATAATTTACTTGATCCTGAGTATCCTACTTGGATAACTGTGGTAATTCTAGAGCTAATACATGCACCAAAGCTCCGAC-TCACGG------ACGAGCGCATTTATTGGA-ACAAAACCAATCAG----------------------------------GTT---------TCGGC----------CTG------TTGTTTGGTGAC-TCTGAATAACTAAG-CTGA-TCGCATGGTCCT-GCACCGG--------------------------------CGACATGTCTTTC--AAGTATCTGCCTTATCAACTTTCGATGGTAGTTTACGTGACTA-CCATGGTTGTAACGGGTAACGGAGAATAAGGGTTCGACTCC--GGAGAGGGAGCCTGAGAAACGGCTACCACATCCAAGGAAGGCAGCAGGCGCGCAAATTACCCACTCTCGGCA-CGAGGAGGTAGTGACGAAAAATAACGAGACCGTTCTCTATGAGGCCGGTTATCGGAATGGGTACAATTTAAAGCCTTTAA-CGAGGATCTATGAGAGGGCAAGTCTGGTGCCAGC-AGCCGCGGTAATTCC-AGCTCTCAAAGTGTATATAGTCATTGCTGCGGTTAAAAAGCTCGTAGTTGGATCTGCGCCTTAGGACCTGGTCCACCCA---CTGGGTGCGAACTCGGC---TCCTAGGCTA-----------------------GTGG-----------------TGCTGGTTTTCCC-TTCGTGGCCTTCACTGGTTGCGTTGGGTGGCTAGCGAGTTTACT-TTGAAAAAA-TTAGAGTGCTT-AAAACAGGCC----TTGCCTGAATATTCGTGCATGGAATAATGGAATAGGACTTCGGTTCTATTTTGTTGGTTTTCTGAACTGAGGTAATGGTTAAGAGGGACA-GACGGGGGCATTCGTATCGCTGCGTGAGAGGTGAAATTCTTGGACCGCAGCGAGA

	N411       ATGTTCAAACGG-CTTTGAATAGTGAAACCGCGAACGGCTCATTACAACAGCTATTATCTACTTGACGATGAC-ATCCTACTCGGATAACTGTGGTAATTCTAGAGCTAATACGTGTTAGAATGCTCCGATACTTTTG------ACGAGCGCATTTATTGGA-CCAAAATCAACGGA----------------------------------GCTA---------CGGC----------TCG------TCAATTGATAAC-TCTGAATAACTATTGCCGA-TCGCATGGTCTA-GTACCAG--------------------------------CGACATGTCTATC--GAGTGTCTGCCTTATCAACTGTCGATGGTAGTTTATATGACTA-CCATGGTTGTAACGGGTAACGGAGAATAAGGGTTCGACTCC--GGAGAGGAAGCCTGAGAAATGGCTGCCACATCCAAGGAAGGCAGCAGGCGCGCAAATTACCCACTCTCAGTA-CGAGGAGGTAGTGACGAAAAATAACGGGACCGTTCTCTATGAGGCCGGTCATCGGAATGGGCACAGTCTAAATCCCTTAA-CGAGGATCTATGAGAGGGCAAGTCTGGTGCCAGC-AGCCGCGGTAATTCC-AGCTCTCAAAGTGTATATCGTCATTGCTGCGGTTAAAAAGCTCGTAGTTGGATCTGCGCCGTAGAACTTGGTCCGCTCA---CTGAGTGTGAACTGAGC---TTCTCGGCTA-----------------------TTGT-----------------TGTTGGTTTTCCC-TTTGTTGCCTTGATCGGTTGCTGAGGGTGGCTAGCGAATTTACC-TTGAAAAAA-TTAGAGTGCTT-CAAACAGGCT---TTCGCCTGCATATCTGTGCGTGGAATAATGGAACAGGATTTCGGTCCTATTTTGTTGGTTTTCTGAACCGAAATAATGGTTAAGAGGGACA-GACGGGGGCATTCGTATCGCTGCGCGAGAGGTGAAATTCTTGGACCGTAGCGAGA

	N624       ATGTTCAAATGG-CTTTTGAAAGTGAAACCGCGAACGGCTCATTACAACAGCTATAATTTACTTGATCCTGATTATCCTACTTGGATAACTGTGGTAATTCTAGAGCTAATACATGCACCGAAGCTCCGAC-TCACGG------ACGAGCGCATTTATTAGA-CCAAAACCAATCGG----------------------------------GTC---------TAGGC----------CCG------CTCTTTGGTGAC-TCTGAATAACTAAG-CTGA-TCGCATGGTCCT-GTACCGG--------------------------------CGACGTGTCTTTC--AAGTATCTGCCTTATCAACTTTCGATGGTAGTTTATGTGACTA-CCATGGTTGTAACGGGTAACGGAGAATAAGGGTTCGACTCC--GGAGAGGGAGCCTGAGAAACGGCTACCACATCCAAGGAAGGCAGCAGGCGCGCAAATTACCCACTCTCGGCG-CGAGGAGGTAGTGACGAAAAATAACGAGACCGTTCTCTATGAGGCCGGTTATCGGAATGGGTACAATTTAAACCCTTTAA-CGAGGATCTATGAGAGGGCAAGTCTGGTGCCAGC-AGCCGCGGTAATTCC-AGCTCTCAAAGTGTATATAGTCATTGCTGCGGTTAAAAAGCTCGTAGTTGGATCTGCGCCTCAGGACTCGGTCCGCCCA---CTGGGCGAGAACTGAGC---TCCTAGGCTA-----------------------GAAC-----------------TGCTGGTTTTCCC-TTCGTAGCTTTCATCGGTTGCGTTGGGTGGCTAGCGAGTTTACT-TTGAAAAAA-TTAGAGTGCTC-AAAACAGGCT----TGGCCTGAATATTCGTGCATGGAATAATGGAATAGGACTTCGGTTCTATTTTGTTGGTTTTCTGAACGGAGGTAATGGTTAAGAGGGACA-GACGGGGGCATTCGTATCGCTGCGTGAGAGGTGAAATTCTTGGACCGCAGCGAGA

	N691       ATGTTCAAATAA-CCTAAAATGGTGAAACCGCGAACGGCTCATTACAACAGCTACTATTCGCTTGATGTTG-TTGTCCTACATGGATAACTGTGGTAATTCTAGAGCTAATACATGCACCAAAGCTCCGAT-TTTTG-------ACGAGCGCATTTATTAGA-ACAAAACCAATCGG----------------------------------GTCGA---CTTGTCGGC----------CCG------TGGTTCGGTGAC-TCTGAATAACTAAGGCTGA-TCGCACGGTCCA-GCACCGG--------------------------------CGACGTGTCTATC--AAGTATCTGCCTTATCAACTGTCGATGGTAGTTTACGTGCCTA-CCATGGTTGTAACGGGTAACGGAGAATAAGGGTTCGACTCC--GGAGAGGGAGCCTGAGAAACGGCTACCACATCCAAGGAAGGCAGCAGGCGCGCAAATTACCCACTCTCAGCA-CGAGGAGGTAGTGACGAAAAATAACGGGACCGTTCTCTATGAGGCCGGTTATCGCAATGGGTACAATCTAAACCCTTTAA-CGAGGATCTATGAGAGGGCAAGTCTGGTGCCAGC-AGCCGCGGTAATTCC-AGCTCTCAAAGTGTATATCGTCATTGCTGCGGTTAAAAAGCTCGTAGTTGGATCTGCGCCCGAGGACCCGGTCCGCCCA---CTGGGCGTGAACTGGGC---TCCGAGGCTA-----------------------ATTG-----------------TGCTGGTCGTCCC-TTCGTTGCCTTCACCGGTTGCGTTGGGTGGTTAGCGAGTTTACT-TTGAAAAAA-TTAGAGTGCTT-CAAACAGGCT---AGCGCCTGCATACTTGTGCATGGAATAATGGAATAGGATCTCGGTTCTATTTTGTTGGTTTTCAGAGCGGAGATAATGGTTAAGAGGGACG-GACGGGGGCATTCGTATCGCTGCGTGAGAGGTGAAATTCTTGGACCGTAGCGAGA

	Gna_neo1   GCGTGCCAAC---TCTCGAAAAGTGAAACCGCGAATGGCTCATTACGACAGCTATGATTTACTTGATCTTGAT-ATTCTACTTGGATATCTGTGGTAATTCTAGAGCTAATACATGCACCAAAGCTCCGACTTTGTG-------ACGAGCGCATTTATTAGA-ACAAAACCAATCGA----------------------------------GCT---------TCGGC----------TCG------GTTGTTGGTGAC-TCTGAATAACTACGGCTGA-TCGCACGGTCTC-GCACCGG--------------------------------CGACATGTCAATC--AAGTATCTGCCTTATCAACTTTCGATGGTAGGTTATGTGCCTA-CCATGGTTGTAACGGGTAACGGAGAATAAGGGTTCGACTCC--GGAGAGGGAGCCTGAGAAACGGCTACCACATCCAAGGAAGGCAGCAGGCGCGCAAATTACCCACTCTCGGCA-TGAGGAGGTAGTGACGAAAAATAACGAAACCGATCTCAATGAGGCCGGTTATCGGAATGAGTCACGCTTAAACCCTCTAA-CGAGGATCTATGAGAGGGCAAGTCTGGTGCCAGC-AGCCGCGGTAATTCC-AGCTCTCAAAGTGTATATCGTCATTGTTGCGGTTAAAAAGCTCGTAGTTGGATCTGCGCCTGAGGACTTGGTCCGTCCA---CTGGGCGTGAACTGAGC---TCCTAGGC-A-----------------------GTTT-----------------TGCTGGTTTTCCC-TTCGTTGCCTTAACTGGTAGCGTCGGGTGGCTAGCGAGCTTACT-TTGAAAAAA-TTAGAGTGCTC-CAAACAGGTT---TATGCCTGTATAGCCGTGCATGGAATAATGGAATAGGATCTCGGTTCTATTTTGTTGGTTT-CTGAACCGAGATAATGGTTAAGAGGGACAAGACGGGGGCATTCGTATCGCTGCGTGAGAGGTGAAATTCTTGGACCGTAGCGAGA

	Gna_tur1   GCGTGCCAAC---TCTCGAAAAGTGAAACCGCGAATGGCTCATTACGACAGCTATGATTTACTTGATCTTGAT-ACTCTACTTGGATATCTGTGGTAATTCTAGAGCTAATACATGCACCAAAGCTCCGACTCTGTG-------ACGAGCGCATTTATTAGA-ACAAAACCAATCGA----------------------------------GCT---------TCGGC----------TCG------GTTGTTGGTGAC-TCTGAATAACTACGGCTGA-TCGCATGGTCTC-GTACCGG--------------------------------CGACATGTCAATC--AAGTATCTGCCTTATCAACTTTCGATGGTAGGTTATGTGCCTA-CCATGGTTGTAACGGGTAACGGAGAATAAGGGTTCGACTCC--GGAGAGGGAGCCTGAGAAACGGCTACCACATCCAAGGAAGGCAGCAGGCGCGCAAATTACCCACTCTCGGCA-TGAGGAGGTAGTGACGAAAAATAACGAAACCGATCTCAATGAGGCCGGTTATCGGAATGAGTCACGCTTAAACCCTCTAA-CGAGGATCTATGAGAGGGCAAGTCTGGTGCCAGC-AGCCGCGGTAATTCC-AGCTCTCAAAGTGTATATCGTCATTGTTGCGGTTAAAAAGCTCGTAGTTGGATCTGCGCCTGAGGACTCGGTCCGTCCA---CTGGGCGTGAACTGAGC---TCCTAGGC-A-----------------------GTTT-----------------TGCTGGTTTTCCC-TTCGTTGCCTTAATTGGTAGCGTCGGGTGGCTAGCGAGCTTACT-TTGAAAAAA-TTAGAGTGCTC-CAAACAGGTT---TACGCCTGTATAGCCGTGCATGGAATAATGGAATAGGATCTCGGTTCTATTTTGTTGGTTT-CTGAACCGAGATAATGGTTAAGAGGGACAAGACGGGGGCATTCGTATCGCTGCGTGAGAGGTGAAATTCTTGGACCGTAGCGAGA

	Gna_bin1   GCGTGCCTAC---TCTTGAAAAGTGAAACCGCGAATGGCTCATTACGACAGCTATGATTTACTTGATCTTGAT-ATTCTACTTGGATATCTGTGGTAATTCTAGAGCTAATACATGCACCAAAGCTCCGACTCTGTG-------ACGAGCGCATTTATTAGA-ACAAAACCAATCGA----------------------------------GCT---------TCGGC----------TCG------GTTGTTGGTGAC-TCTGAATAACTACGGCTGA-TCGCACGGTCTC-GTACCGG--------------------------------CGACATGTCAATC--AAGTATCTGCCTTATCAACTTTCGATGGTAGGTTATGTGCCTA-CCATGGTTGTAACGGGTAACGGAGAATAAGGGTTCGACTCC--GGAGAGGGAGCCTGAGAAACGGCTACCACATCCAAGGAAGGCAGCAGGCGCGCAAATTACCCACTCTCGGCA-TGAGGAGGTAGTGACGAAAAATAACGAAACCGATCTCAATGAGGCCGGTTATCGGAATGAGTCACGCTTAAACCCTCTAA-CGAGGATCTATGAGAGGGCAAGTCTGGTGCCAGC-AGCCGCGGTAATTCC-AGCTCTCAAAGTGTATATCGTCATTGTTGCGGTTAAAAAGCTCGTAGTTGGATCTGCGCCTGAGGACTCGGTCCGTCCA---CTGGGCGTGAACTGAGC---TCCTAGGC-A-----------------------GTTT-----------------TGCTGGTTTTCCC-TTCGTTGCCTTAACTGGTAGCGTCGGGTGGCTAGCGAGCTTACT-TTGAAAAAA-TTAGAGTGCTC-CAAACAGGTT---TATGCCTGTATAGCCGTGCATGGAATAATGGAATAGGATCTCGGTTCTATTTTGTTGGTTT-CTGAACCGAGATAATGGTTAAGAGGGACAAGACGGGGGCATTCGTATCGCTGCGTGAGAGGTGAAATTCTTGGACCGTAGCGAGA

;


END;
[
BEGIN MRBAYES;
set autoclose=yes nowarn=yes;
Lset  nst=6  rates=invgamma;
Prset statefreqpr=dirichlet(1,1,1,1);
mcmcp ngen = 10000000 samplefreq = 1000 printfreq = 1000 nchains = 4
filename = 18S.GTR+I+G;
outgroup 10;
END;
]
[
BEGIN MRBAYES;
set autoclose=yes nowarn=yes;
constraint anguillicoloides_mono -1 = 3 4 5 6 ;
Lset  nst=6  rates=invgamma;
Prset statefreqpr=dirichlet(1,1,1,1);
Prset topologypr=constraints(anguillicoloides_mono);
mcmcp ngen = 10000000 samplefreq = 1000 printfreq = 1000 nchains = 4
filename = 18S.GTR+I+G.anguillicoloides_mono;
outgroup 10;
END;
]
