# Supplementary material for: The phylogenetics of Anguillicolidae (Nematoda: Anguillicoloidea), swimbladder parasites of eels
Source: BMC Evol Biol. 2012 May 4;12:60. doi: 10.1186/1471-2148-12-60 (PMC3503875; doi:10.1186/1471-2148-12-60)
Supplement: Additional file 1 — Sequence data files and keys thereto as a single compressed file, expandable to a folder containing:Cytochrome oxidase 1 data, COX1.haplotypes.nex - NEXUS format file of aligned COXI haplotype sequences, COX1.haplotypes.labels.txt - text file describing the assignment of individual COXI sequences to haplotypes, COX1.haplotypes.crassus.nex - NEXUS format file of aligned A. crassus COXI haplotype sequences, COX1.haplotypes.crassus.labels.txt - text file describing the assignment of individual A. crassus COXI sequences to haplotypes, COX1.nex - NEXUS format file of all aligned COXI haplotype sequences. Nuclear large subunit ribosomal RNA data, 28_S.haplotypes.nex - NEXUS format file of aligned nLSU or 28S haplotype sequences, 28_S.nex - NEXUS format file of all aligned nLSU or 28S haplotype sequences. Nuclear small subunit ribosomal RNA data, 18_S.haplotypes.nex - NEXUS format file of aligned nSSU or 18S haplotype sequences, 18_S.spirurina_B.nex - NEXUS format file of aligned nSSU or 18S haplotype sequences, 18_S.nex - NEXUS format file of all aligned nSSU or 18S haplotype sequences. [file 1471-2148-12-60-S1.zip › Phylogeny of the Anguillicolidae Supplementary Data/18_S.nex]

#NEXUS
BEGIN DATA;
	DIMENSIONS NTAX=121 NCHAR=876;
	FORMAT DATATYPE = DNA GAP = - MISSING = ?;
	MATRIX
	SNR_118_S ------------CCTAAAATGGTGAAACCGCGAACGGCTCATTACAACAGCTACTATTCGCTTGATGTTGTTGTCCTACATGGATAACTGTGGTAATTCTAGAGCTAATACATGCACCAAAGCTCCGATTT-TTGACGAGCGCATCTATTAGAACAAAACCAATCGGGTCGACTTGTCGGCCCGTGGTTCGGTGACTCTGAATAACTGAGGCTGATCGCACGGTCCAGCACCGGCGACATGTCTATCAAGTATCTGCCTTATCAACTGTCGATGGTAGTTTACGTGCCTACCATGGTTGTAACGGGTAACGGAGAATAAGGGTTCGACTCCGGAGAGGGAGCCTGAGAAACGGCTACCACATCCAAGGAAGGCAGCAGGCGCGCAAATT…
	MAD_15_S ATGTTTAAATATCCTATGAAGGTGAAACCGCGAACGGCTCATTATAACAGCTTTAATTTACTTGGTCTTGATATACTACATGGATAACTGTGGTAATTCTAGAGCTAATACATGCACCAACGCTCCGATTTACTGACGAGCGCATCTATTAGAACAAAACCAATCGAGCTG------CGGCTCGTAAGTTGGTGACTCTGAATAACTTATGCTGATCGCATGGTCTTGAACCGGCGACATATCTATCAAGTGTCTGCCTTATCAACTGTCGATGGTAGTTTATATGACTACCATGGTTGTAACGGGTAACGGAGAATAAGGGTTCGACTCCGGAGAGGGAGCCTGAGAAACGGCTACCACATCCAAGGAAGGCAGCAGGCGCGCAAATTA…
	MAD_24_S ATGTTTAAATATCCTATGAAGGTGAAACCGCGAACGGCTCATTATAACAGCTTTAATTTACTTGGTCTTGATATACTACATGGATAACTGTGGTAATTCTAGAGCTAATACATGCACCAACGCTCCGATTTACTGACGAGCGCATCTATTAGAACAAAACCAATCGAGCTG------CGGCTCGTAAGTTGGTGACTCTGAATAACTTATGCTGATCGCATGGTCTTGAACCGGCGACATATCTATCAAGTGTCTGCCTTATCAACTGTCGATGGTAGTTTATATGACTACCATGGTTGTAACGGGTAACGGAGAATAAGGGTTCGACTCCGGAGAGGGAGCCTGAGAAACGGCTACCACATCCAAGGAAGGCAGCAGGCGCGCAAATTA…
	MAD_26_1_S ATGTTTAAATATCCTATGAAGGTGAAACCGCGAACGGCTCATTATAACAGCTTTAATTTACTTGGTCTTGATATACTACATGGATAACTGTGGTAATTCTAGAGCTAATACATGCACCAACGCTCCGATTTACTGACGAGCGCATCTATTAGAACAAAACCAATCGAGCTG------CGGCTCGTAAGTTGGTGACTCTGAATAACTTATGCTGATCGCATGGTCTTGAACCGGCGACATATCTATCAAGTGTCTGCCTTATCAACTGTCGATGGTAGTTTATATGACTACCATGGTTGTAACGGGTAACGGAGAATAAGGGTTCGACTCCGGAGAGGGAGCCTGAGAAACGGCTACCACATCCAAGGAAGGCAGCAGGCGCGCAAAT…
	MAD_27_1_S ATGTTTAAATATCCTATGAAGGTGAAACCGCGAACGGCTCATTATAACAGCTTTAATTTACTTGGTCTTGATATACTACATGGATAACTGTGGTAATTCTAGAGCTAATACATGCACCAACGCTCCGATTTACTGACGAGCGCATCTATTAGAACAAAACCAATCGAGCTG------CGGCTCGTAAGTTGGTGACTCTGAATAACTTATGCTGATCGCATGGTCTTGAACCGGCGACATATCTATCAAGTGTCTGCCTTATCAACTGTCGATGGTAGTTTATATGACTACCATGGTTGTAACGGGTAACGGAGAATAAGGGTTCGACTCCGGAGAGGGAGCCTGAGAAACGGCTACCACATCCAAGGAAGGCAGCAGGCGCGCAAAT…
	MAD_27_2_S ATGTTTAAATATCCTATGAAGGTGAAACCGCGAACGGCTCATTATAACAGCTTTAATTTACTTGGTCTTGATATACTACATGGATAACTGTGGTAATTCTAGAGCTAATACATGCACCAACGCTCCGATTTACTGACGAGCGCATCTATTAGAACAAAACCAATCGAGCTG------CGGCTCGTAAGTTGGTGACTCTGAATAACTTATGCTGATCGCATGGTCTTGAACCGGCGACATATCTATCAAGTGTCTGCCTTATCAACTGTCGATGGTAGTTTATATGACTACCATGGTTGTAACGGGTAACGGAGAATAAGGGTTCGACTCCGGAGAGGGAGCCTGAGAAACGGCTACCACATCCAAGGAAGGCAGCAGGCGCGCAAAT…
	MAD_27_4_S ATGTTTAAATATCCTATGAAGGTGAAACCGCGAACGGCTCATTATAACAGCTTTAATTTACTTGGTCTTGATATACTACATGGATAACTGTGGTAATTCTAGAGCTAATACATGCACCAACGCTCCGATTTACTGACGAGCGCATCTATTAGAACAAAACCAATCGAGCTG------CGGCTCGTAAGTTGGTGACTCTGAATAACTTATGCTGATCGCATGGTCTTGAACCGGCGACATATCTATCAAGTGTCTGCCTTATCAACTGTCGATGGTAGTTTATATGACTACCATGGTTGTAACGGGTAACGGAGAATAAGGGTTCGACTCCGGAGAGGGAGCCTGAGAAACGGCTACCACATCCAAGGAAGGCAGCAGGCGCGCAAAT…
	MAD_27_7_S ATGTTTAAATATCCTATGAAGGTGAAACCGCGAACGGCTCATTATAACAGCTTTAATTTACTTGGTCTTGATATACTACATGGATAACTGTGGTAATTCTAGAGCTAATACATGCACCAACGCTCCGATTTACTGACGAGCGCATCTATTAGAACAAAACCAATCGAGCTG------CGGCTCGTAAGTTGGTGACTCTGAATAACTTATGCTGATCGCATGGTCTTGAACCGGCGACATATCTATCAAGTGTCTGCCTTATCAACTGTCGATGGTAGTTTATATGACTACCATGGTTGTAACGGGTAACGGAGAATAAGGGTTCGACTCCGGAGAGGGAGCCTGAGAAACGGCTACCACATCCAAGGAAGGCAGCAGGCGCGCAAAT…
	MAD_31_1_S ATGTTTAAATATCCTATGAAGGTGAAACCGCGAACGGCTCATTATAACAGCTTTAATTTACTTGGTCTTGATATACTACATGGATAACTGTGGTAATTCTAGAGCTAATACATGCACCAACGCTCCGATTTACTGACGAGCGCATCTATTAGAACAAAACCAATCGAGCTG------CGGCTCGTAAGTTGGTGACTCTGAATAACTTATGCTGATCGCATGGTCTTGAACCGGCGACATATCTATCAAGTGTCTGCCTTATCAACTGTCGATGGTAGTTTATATGACTACCATGGTTGTAACGGGTAACGGAGAATAAGGGTTCGACTCCGGAGAGGGAGCCTGAGAAACGGCTACCACATCCAAGGAAGGCAGCAGGCGCGCAAAT…
	MAD_36_2_S ATGTTTAAATATCCTATGAAGGTGAAACCGCGAACGGCTCATTATAACAGCTTTAATTTACTTGGTCTTGATATACTACATGGATAACTGTGGTAATTCTAGAGCTAATACATGCACCAACGCTCCGATTTACTGACGAGCGCATCTATTAGAACAAAACCAATCGAGCTG------CGGCTCGTAAGTTGGTGACTCTGAATAACTTATGCTGATCGCATGGTCTTGAACCGGCGACATATCTATCAAGTGTCTGCCTTATCAACTGTCGATGGTAGTTTATATGACTACCATGGTTGTAACGGGTAACGGAGAATAAGGGTTCGACTCCGGAGAGGGAGCCTGAGAAACGGCTACCACATCCAAGGAAGGCAGCAGGCGCGCAAAT…
	MAD_36_3_S ATGTTTAAATATCCTATGAAGGTGAAACCGCGAACGGCTCATTATAACAGCTTTAATTTACTTGGTCTTGATATACTACATGGATAACTGTGGTAATTCTAGAGCTAATACATGCACCAACGCTCCGATTTACTGACGAGCGCATCTATTAGAACAAAACCAATCGAGCTG------CGGCTCGTAAGTTGGTGACTCTGAATAACTTATGCTGATCGCATGGTCTTGAACCGGCGACATATCTATCAAGTGTCTGCCTTATCAACTGTCGATGGTAGTTTATATGACTACCATGGTTGTAACGGGTAACGGAGAATAAGGGTTCGACTCCGGAGAGGGAGCCTGAGAAACGGCTACCACATCCAAGGAAGGCAGCAGGCGCGCAAAT…
	MAD_37_1_S ATGTTTAAATATCCTATGAAGGTGAAACCGCGAACGGCTCATTATAACAGCTTTAATTTACTTGGTCTTGATATACTACATGGATAACTGTGGTAATTCTAGAGCTAATACATGCACCAACGCTCCGATTTACTGACGAGCGCATCTATTAGAACAAAACCAATCGAGCTG------CGGCTCGTAAGTTGGTGACTCTGAATAACTTATGCTGATCGCATGGTCTTGAACCGGCGACATATCTATCAAGTGTCTGCCTTATCAACTGTCGATGGTAGTTTATATGACTACCATGGTTGTAACGGGTAACGGAGAATAAGGGTTCGACTCCGGAGAGGGAGCCTGAGAAACGGCTACCACATCCAAGGAAGGCAGCAGGCGCGCAAAT…
	MAD_38_2_S ATGTTTAAATATCCTATGAAGGTGAAACCGCGAACGGCTCATTATAACAGCTTTAATTTACTTGGTCTTGATATACTACATGGATAACTGTGGTAATTCTAGAGCTAATACATGCACCAACGCTCCGATTTACTGACGAGCGCATCTATTAGAACAAAACCAATCGAGCTG------CGGCTCGTAAGTTGGTGACTCTGAATAACTTATGCTGATCGCATGGTCTTGAACCGGCGACATATCTATCAAGTGTCTGCCTTATCAACTGTCGATGGTAGTTTATATGACTACCATGGTTGTAACGGGTAACGGAGAATAAGGGTTCGACTCCGGAGAGGGAGCCTGAGAAACGGCTACCACATCCAAGGAAGGCAGCAGGCGCGCAAAT…
	MAD_38_S ATGTTTAAATATCCTATGAAGGTGAAACCGCGAACGGCTCATTATAACAGCTTTAATTTACTTGGTCTTGATATACTACATGGATAACTGTGGTAATTCTAGAGCTAATACATGCACCAACGCTCCGATTTACTGACGAGCGCATCTATTAGAACAAAACCAATCGAGCTG------CGGCTCGTAAGTTGGTGACTCTGAATAACTTATGCTGATCGCATGGTCTTGAACCGGCGACATATCTATCAAGTGTCTGCCTTATCAACTGTCGATGGTAGTTTATATGACTACCATGGTTGTAACGGGTAACGGAGAATAAGGGTTCGACTCCGGAGAGGGAGCCTGAGAAACGGCTACCACATCCAAGGAAGGCAGCAGGCGCGCAAATTA…
	MAD_3_S ATGTTTAAATATCCTATGAAGGTGAAACCGCGAACGGCTCATTATAACAGCTTTAATTTACTTGGTCTTGATATACTACATGGATAACTGTGGTAATTCTAGAGCTAATACATGCACCAACGCTCCGATTTACTGACGAGCGCATCTATTAGAACAAAACCAATCGAGCTG------CGGCTCGTAAGTTGGTGACTCTGAATAACTTATGCTGATCGCATGGTCTTGAACCGGCGACATATCTATCAAGTGTCTGCCTTATCAACTGTCGATGGTAGTTTATATGACTACCATGGTTGTAACGGGTAACGGAGAATAAGGGTTCGACTCCGGAGAGGGAGCCTGAGAAACGGCTACCACATCCAAGGAAGGCAGCAGGCGCGCAAATTAC…
	MAD_44_1_S ATGTTTAAATATCCTATGAAGGTGAAACCGCGAACGGCTCATTATAACAGCTTTAATTTACTTGGTCTTGATATACTACATGGATAACTGTGGTAATTCTAGAGCTAATACATGCACCAACGCTCCGATTTACTGACGAGCGCATCTATTAGAACAAAACCAATCGAGCTG------CGGCTCGTAAGTTGGTGACTCTGAATAACTTATGCTGATCGCATGGTCTTGAACCGGCGACATATCTATCAAGTGTCTGCCTTATCAACTGTCGATGGTAGTTTATATGACTACCATGGTTGTAACGGGTAACGGAGAATAAGGGTTCGACTCCGGAGAGGGAGCCTGAGAAACGGCTACCACATCCAAGGAAGGCAGCAGGCGCGCAAAT…
	MAD_44_2_S ATGTTTAAATATCCTATGAAGGTGAAACCGCGAACGGCTCATTATAACAGCTTTAATTTACTTGGTCTTGATATACTACATGGATAACTGTGGTAATTCTAGAGCTAATACATGCACCAACGCTCCGATTTACTGACGAGCGCATCTATTAGAACAAAACCAATCGAGCTG------CGGCTCGTAAGTTGGTGACTCTGAATAACTTATGCTGATCGCATGGTCTTGAACCGGCGACATATCTATCAAGTGTCTGCCTTATCAACTGTCGATGGTAGTTTATATGACTACCATGGTTGTAACGGGTAACGGAGAATAAGGGTTCGACTCCGGAGAGGGAGCCTGAGAAACGGCTACCACATCCAAGGAAGGCAGCAGGCGCGCAAAT…
	MAD_51_S ATGTTTAAATATCCTATGAAGGTGAAACCGCGAACGGCTCATTATAACAGCTTTAATTTACTTGGTCTTGATATACTACATGGATAACTGTGGTAATTCTAGAGCTAATACATGCACCAACGCTCCGATTTACTGACGAGCGCATCTATTAGAACAAAACCAATCGAGCTG------CGGCTCGTAAGTTGGTGACTCTGAATAACTTATGCTGATCGCATGGTCTTGAACCGGCGACATATCTATCAAGTGTCTGCCTTATCAACTGTCGATGGTAGTTTATATGACTACCATGGTTGTAACGGGTAACGGAGAATAAGGGTTCGACTCCGGAGAGGGAGCCTGAGAAACGGCTACCACATCCAAGGAAGGCAGCAGGCGCGCAAATTA…
	MAD_9_S ATGTTTAAATATCCTATGAAGGTGAAACCGCGAACGGCTCATTATAACAGCTTTAATTTACTTGGTCTTGATATACTACATGGATAACTGTGGTAATTCTAGAGCTAATACATGCACCAACGCTCCGATTTACTGACGAGCGCATCTATTAGAACAAAACCAATCGAGCTG------CGGCTCGTAAGTTGGTGACTCTGAATAACTTATGCTGATCGCATGGTCTTGAACCGGCGACATATCTATCAAGTGTCTGCCTTATCAACTGTCGATGGTAGTTTATATGACTACCATGGTTGTAACGGGTAACGGAGAATAAGGGTTCGACTCCGGAGAGGGAGCCTGAGAAACGGCTACCACATCCAAGGAAGGCAGCAGGCGCGCAAATTAC…
	SSD_107_S ATGTTTAAATATCCTATGAAGGTGAAACCGCGAACGGCTCATTATAACAGCTTTAATTTACTTGGTCTTGATATACTACATGGATAACTGTGGTAATTCTAGAGCTAATACATGCACCAACGCTCCGATTTACTGACGAGCGCATCTATTAGAACAAAACCAATCGAGCTG------CGGCTCGTAAGTTGGTGACTCTGAATAACTTATGCTGATCGCATGGTCTTGAACCGGCGACATATCTATCAAGTGTCTGCCTTATCAACTGTCGATGGTAGTTTATATGACTACCATGGTTGTAACGGGTAACGGAGAATAAGGGTTCGACTCCGGAGAGGGAGCCTGAGAAACGGCTACCACATCCAAGGAAGGCAGCAGGCGCGCAAATT…
	SSD_107a_S ATGTTTAAATATCCTATGAAGGTGAAACCGCGAACGGCTCATTATAACAGCTTTAATTTACTTGGTCTTGATATACTACATGGATAACTGTGGTAATTCTAGAGCTAATACATGCACCAACGCTCCGATTTACTGACGAGCGCATCTATTAGAACAAAACCAATCGAGCTG------CGGCTCGTAAGTTGGTGACTCTGAATAACTTATGCTGATCGCATGGTCTTGAACCGGCGACATATCTATCAAGTGTCTGCCTTATCAACTGTCGATGGTAGTTTATATGACTACCATGGTTGTAACGGGTAACGGAGAATAAGGGTTCGACTCCGGAGAGGGAGCCTGAGAAACGGCTACCACATCCAAGGAAGGCAGCAGGCGCGCAAAT…
	SSD_107b_S ATGTTTAAATATCCTATGAAGGTGAAACCGCGAACGGCTCATTATAACAGCTTTAATTTACTTGGTCTTGATATACTACATGGATAACTGTGGTAATTCTAGAGCTAATACATGCACCAACGCTCCGATTTACTGACGAGCGCATCTATTAGAACAAAACCAATCGAGCTG------CGGCTCGTAAGTTGGTGACTCTGAATAACTTATGCTGATCGCATGGTCTTGAACCGGCGACATATCTATCAAGTGTCTGCCTTATCAACTGTCGATGGTAGTTTATATGACTACCATGGTTGTAACGGGTAACGGAGAATAAGGGTTCGACTCCGGAGAGGGAGCCTGAGAAACGGCTACCACATCCAAGGAAGGCAGCAGGCGCGCAAAT…
	SNR_124_S ATGTTTAAATATCCTATGAAGGTGAAACCGCGAACGGCTCATTATAACAGCTTTAATTTACTTGGTCTTGATATACTACATGGATAACTGTGGTAATTCTAGAGCTAATACATGCACCAACGCTCCGATTTACTGACGAGCGCATCTATTAGAACAAAACCAATCGAGCTG------CGGCTCGTAAGTTGGTGACTCTGAATAACTTATGCTGATCGCATGGTCTTGAACCGGCGACATATCTATCAAGTGTCTGCCTTATCAACTGTCGATGGTAGTTTATATGACTACCATGGTTGTAACGGGTAACGGAGAATAAGGGTTCGACTCCGGAGAGGGAGCCTGAGAAACGGCTACCACATCCAAGGAAGGCAGCAGGCGCGCAAATT…
	SNR_125_S ATGTTTAAATATCCTATGAAGGTGAAACCGCGAACGGCTCATTATAACAGCTTTAATTTACTTGGTCTTGATATACTACATGGATAACTGTGGTAATTCTAGAGCTAATACATGCACCAACGCTCCGATTTACTGACGAGCGCATCTATTAGAACAAAACCAATCGAGCTG------CGGCTCGTAAGTTGGTGACTCTGAATAACTTATGCTGATCGCATGGTCTTGAACCGGCGACATATCTATCAAGTGTCTGCCTTATCAACTGTCGATGGTAGTTTATATGACTACCATGGTTGTAACGGGTAACGGAGAATAAGGGTTCGACTCCGGAGAGGGAGCCTGAGAAACGGCTACCACATCCAAGGAAGGCAGCAGGCGCGCAAATT…
	SKR_28c_S ATGTTTAAATATCCTATGAAGGTGAAACCGCGAACGGCTCATTATAACAGCTTTAATTTACTTGGTCTTGATATACTACATGGATAACTGTGGTAATTCTAGAGCTAATACATGCACCAACGCTCCGATTTACTGACGAGCGCATCTATTAGAACAAAACCAATCGAGCTG------CGGCTCGTAAGTTGGTGACTCTGAATAACTTATGCTGATCGCATGGTCTTGAACCGGCGACATATCTATCAAGTGTCTGCCTTATCAACTGTCGATGGTAGTTTATATGACTACCATGGTTGTAACGGGTAACGGAGAATAAGGGTTCGACTCCGGAGAGGGAGCCTGAGAAACGGCTACCACATCCAAGGAAGGCAGCAGGCGCGCAAATT…
	SKR_31_S ATGTTTAAATATCCTATGAAGGTGAAACCGCGAACGGCTCATTATAACAGCTTTAATTTACTTGGTCTTGATATACTACATGGATAACTGTGGTAATTCTAGAGCTAATACATGCACCAACGCTCCGATTTACTGACGAGCGCATCTATTAGAACAAAACCAATCGAGCTG------CGGCTCGTAAGTTGGTGACTCTGAATAACTTATGCTGATCGCATGGTCTTGAACCGGCGACATATCTATCAAGTGTCTGCCTTATCAACTGTCGATGGTAGTTTATATGACTACCATGGTTGTAACGGGTAACGGAGAATAAGGGTTCGACTCCGGAGAGGGAGCCTGAGAAACGGCTACCACATCCAAGGAAGGCAGCAGGCGCGCAAATTA…
	SKR_31a_S ATGTTTAAATATCCTATGAAGGTGAAACCGCGAACGGCTCATTATAACAGCTTTAATTTACTTGGTCTTGATATACTACATGGATAACTGTGGTAATTCTAGAGCTAATACATGCACCAACGCTCCGATTTACTGACGAGCGCATCTATTAGAACAAAACCAATCGAGCTG------CGGCTCGTAAGTTGGTGACTCTGAATAACTTATGCTGATCGCATGGTCTTGAACCGGCGACATATCTATCAAGTGTCTGCCTTATCAACTGTCGATGGTAGTTTATATGACTACCATGGTTGTAACGGGTAACGGAGAATAAGGGTTCGACTCCGGAGAGGGAGCCTGAGAAACGGCTACCACATCCAAGGAAGGCAGCAGGCGCGCAAATT…
	SKR_31b_S ATGTTTAAATATCCTATGAAGGTGAAACCGCGAACGGCTCATTATAACAGCTTTAATTTACTTGGTCTTGATATACTACATGGATAACTGTGGTAATTCTAGAGCTAATACATGCACCAACGCTCCGATTTACTGACGAGCGCATCTATTAGAACAAAACCAATCGAGCTG------CGGCTCGTAAGTTGGTGACTCTGAATAACTTATGCTGATCGCATGGTCTTGAACCGGCGACATATCTATCAAGTGTCTGCCTTATCAACTGTCGATGGTAGTTTATATGACTACCATGGTTGTAACGGGTAACGGAGAATAAGGGTTCGACTCCGGAGAGGGAGCCTGAGAAACGGCTACCACATCCAAGGAAGGCAGCAGGCGCGCAAATT…
	SKR_37_S ATGTTTAAATATCCTATGAAGGTGAAACCGCGAACGGCTCATTATAACAGCTTTAATTTACTTGGTCTTGATATACTACATGGATAACTGTGGTAATTCTAGAGCTAATACATGCACCAACGCTCCGATTTACTGACGAGCGCATCTATTAGAACAAAACCAATCGAGCTG------CGGCTCGTAAGTTGGTGACTCTGAATAACTTATGCTGATCGCATGGTCTTGAACCGGCGACATATCTATCAAGTGTCTGCCTTATCAACTGTCGATGGTAGTTTATATGACTACCATGGTTGTAACGGGTAACGGAGAATAAGGGTTCGACTCCGGAGAGGGAGCCTGAGAAACGGCTACCACATCCAAGGAAGGCAGCAGGCGCGCAAATTA…
	SSD_49_S ATGTTTAAATATCCTATGAAGGTGAAACCGCGAACGGCTCATTATAACAGCTTTAATTTACTTGGTCTTGATATACTACATGGATAACTGTGGTAATTCTAGAGCTAATACATGCACCAACGCTCCGATTTACTGACGAGCGCATCTATTAGAACAAAACCAATCGAGCTG------CGGCTCGTAAGTTGGTGACTCTGAATAACTTATGCTGATCGCATGGTCTTGAACCGGCGACATATCTATCAAGTGTCTGCCTTATCAACTGTCGATGGTAGTTTATATGACTACCATGGTTGTAACGGGTAACGGAGAATAAGGGTTCGACTCCGGAGAGGGAGCCTGAGAAACGGCTACCACATCCAAGGAAGGCAGCAGGCGCGCAAATTA…
	SSD_50_S ATGTTTAAATATCCTATGAAGGTGAAACCGCGAACGGCTCATTATAACAGCTTTAATTTACTTGGTCTTGATATACTACATGGATAACTGTGGTAATTCTAGAGCTAATACATGCACCAACGCTCCGATTTACTGACGAGCGCATCTATTAGAACAAAACCAATCGAGCTG------CGGCTCGTAAGTTGGTGACTCTGAATAACTTATGCTGATCGCATGGTCTTGAACCGGCGACATATCTATCAAGTGTCTGCCTTATCAACTGTCGATGGTAGTTTATATGACTACCATGGTTGTAACGGGTAACGGAGAATAAGGGTTCGACTCCGGAGAGGGAGCCTGAGAAACGGCTACCACATCCAAGGAAGGCAGCAGGCGCGCAAATTA…
	SDD_54_S ATGTTTAAATATCCTATGAAGGTGAAACCGCGAACGGCTCATTATAACAGCTTTAATTTACTTGGTCTTGATATACTACATGGATAACTGTGGTAATTCTAGAGCTAATACATGCACCAACGCTCCGATTTACTGACGAGCGCATCTATTAGAACAAAACCAATCGAGCTG------CGGCTCGTAAGTTGGTGACTCTGAATAACTTATGCTGATCGCATGGTCTTGAACCGGCGACATATCTATCAAGTGTCTGCCTTATCAACTGTCGATGGTAGTTTATATGACTACCATGGTTGTAACGGGTAACGGAGAATAAGGGTTCGACTCCGGAGAGGGAGCCTGAGAAACGGCTACCACATCCAAGGAAGGCAGCAGGCGCGCAAATTA…
	SGF_96_S ATGTTTAAATATCCTATGAAGGTGAAACCGCGAACGGCTCATTATAACAGCTTTAATTTACTTGGTCTTGATATACTACATGGATAACTGTGGTAATTCTAGAGCTAATACATGCACCAACGCTCCGATTTACTGACGAGCGCATCTATTAGAACAAAACCAATCGAGCTG------CGGCTCGTAAGTTGGTGACTCTGAATAACTTATGCTGATCGCATGGTCTTGAACCGGCGACATATCTATCAAGTGTCTGCCTTATCAACTGTCGATGGTAGTTTATATGACTACCATGGTTGTAACGGGTAACGGAGAATAAGGGTTCGACTCCGGAGAGGGAGCCTGAGAAACGGCTACCACATCCAAGGAAGGCAGCAGGCGCGCAAATTA…
	SDD_99_S ATGTTTAAATATCCTATGAAGGTGAAACCGCGAACGGCTCATTATAACAGCTTTAATTTACTTGGTCTTGATATACTACATGGATAACTGTGGTAATTCTAGAGCTAATACATGCACCAACGCTCCGATTTACTGACGAGCGCATCTATTAGAACAAAACCAATCGAGCTG------CGGCTCGTAAGTTGGTGACTCTGAATAACTTATGCTGATCGCATGGTCTTGAACCGGCGACATATCTATCAAGTGTCTGCCTTATCAACTGTCGATGGTAGTTTATATGACTACCATGGTTGTAACGGGTAACGGAGAATAAGGGTTCGACTCCGGAGAGGGAGCCTGAGAAACGGCTACCACATCCAAGGAAGGCAGCAGGCGCGCAAATTA…
	JPN_W4A1_S ------------------AAGGTGAAACCGCGAACGGCTCATTATAACAGCTTTAATTTACTTGGTCTTGATATACTACATGGATAACTGTGGTAATTCTAGAGCTAATACATGCACCAACGCTCCGATTTACTGACGAGCGCATCTATTAGAACAAAACCAATCGAGCTG------CGGCTCGTAAGTTGGTGACTCTGAATAACTTATGCTGATCGCATGGTCTTGAACCGGCGACATATCTATCAAGTGTCTGCCTTATCAACTGTCGATGGTAGTTTATATGACTACCATGGTTGTAACGGGTAACGGAGAATAAGGGTTCGACTCCGGAGAGGGAGCCTGAGAAACGGCTACCACATCCAAGGAAGGCAGCAGGCGCGCAAAT…
	JPN_W4B1_S ------------------AAGGTGAAACCGCGAACGGCTCATTATAACAGCTTTAATTTACTTGGTCTTGATATACTACATGGATAACTGTGGTAATTCTAGAGCTAATACATGCACCAACGCTCCGATTTACTGACGAGCGCATCTATTAGAACAAAACCAATCGAGCTG------CGGCTCGTAAGTTGGTGACTCTGAATAACTTATGCTGATCGCATGGTCTTGAACCGGCGACATATCTATCAAGTGTCTGCCTTATCAACTGTCGATGGTAGTTTATATGACTACCATGGTTGTAACGGGTAACGGAGAATAAGGGTTCGACTCCGGAGAGGGAGCCTGAGAAACGGCTACCACATCCAAGGAAGGCAGCAGGCGCGCAAAT…
	JPN_K4A1_S ------------------AAGGTGAAACCGCGAACGGCTCATTATAACAGCTTTAATTTACTTGGTCTTGATATACTACATGGATAACTGTGGTAATTCTAGAGCTAATACATGCACCAACGCTCCGATTTACTGACGAGCGCATCTATTAGAACAAAACCAATCGAGCTG------CGGCTCGTAAGTTGGTGACTCTGAATAACTTATGCTGATCGCATGGTCTTGAACCGGCGACATATCTATCAAGTGTCTGCCTTATCAACTGTCGATGGTAGTTTATATGACTACCATGGTTGTAACGGGTAACGGAGAATAAGGGTTCGACTCCGGAGAGGGAGCCTGAGAAACGGCTACCACATCCAAGGAAGGCAGCAGGCGCGCAAAT…
	JPN_K4A2_S ------------------AAGGTGAAACCGCGAACGGCTCATTATAACAGCTTTAATTTACTTGGTCTTGATATACTACATGGATAACTGTGGTAATTCTAGAGCTAATACATGCACCAACGCTCCGATTTACTGACGAGCGCATCTATTAGAACAAAACCAATCGAGCTG------CGGCTCGTAAGTTGGTGACTCTGAATAACTTATGCTGATCGCATGGTCTTGAACCGGCGACATATCTATCAAGTGTCTGCCTTATCAACTGTCGATGGTAGTTTATATGACTACCATGGTTGTAACGGGTAACGGAGAATAAGGGTTCGACTCCGGAGAGGGAGCCTGAGAAACGGCTACCACATCCAAGGAAGGCAGCAGGCGCGCAAAT…
	JPN_K4B2_S ------------------AAGGTGAAACCGCGAACGGCTCATTATAACAGCTTTAATTTACTTGGTCTTGATATACTACATGGATAACTGTGGTAATTCTAGAGCTAATACATGCACCAACGCTCCGATTTACTGACGAGCGCATCTATTAGAACAAAACCAATCGAGCTG------CGGCTCGTAAGTTGGTGACTCTGAATAACTTATGCTGATCGCATGGTCTTGAACCGGCGACATATCTATCAAGTGTCTGCCTTATCAACTGTCGATGGTAGTTTATATGACTACCATGGTTGTAACGGGTAACGGAGAATAAGGGTTCGACTCCGGAGAGGGAGCCTGAGAAACGGCTACCACATCCAAGGAAGGCAGCAGGCGCGCAAAT…
	JPN_K4B3_S ------------------AAGGTGAAACCGCGAACGGCTCATTATAACAGCTTTAATTTACTTGGTCTTGATATACTACATGGATAACTGTGGTAATTCTAGAGCTAATACATGCACCAACGCTCCGATTTACTGACGAGCGCATCTATTAGAACAAAACCAATCGAGCTG------CGGCTCGTAAGTTGGTGACTCTGAATAACTTATGCTGATCGCATGGTCTTGAACCGGCGACATATCTATCAAGTGTCTGCCTTATCAACTGTCGATGGTAGTTTATATGACTACCATGGTTGTAACGGGTAACGGAGAATAAGGGTTCGACTCCGGAGAGGGAGCCTGAGAAACGGCTACCACATCCAAGGAAGGCAGCAGGCGCGCAAAT…
	ATD_121_S ATGTTTAAATATCCTATGAAGGTGAAACCGCGAACGGCTCATTATAACAGCTTTAATTTACTTGGTCTTGATATACTACATGGATAACTGTGGTAATTCTAGAGCTAATACATGCACCAACGCTCCGATTTACTGACGAGCGCATCTATTAGAACAAAACCAATCGAGCTG------CGGCTCGTAAGTTGGTGACTCTGAATAACTTATGCTGATCGCATGGTCTTGAACCGGCGACATATCTATCAAGTGTCTGCCTTATCAACTGTCGATGGTAGTTTATATGACTACCATGGTTGTAACGGGTAACGGAGAATAAGGGTTCGACTCCGGAGAGGGAGCCTGAGAAACGGCTACCACATCCAAGGAAGGCAGCAGGCGCGCAAATT…
	ATD_12_S ATGTTTAAATATCCTATGAAGGTGAAACCGCGAACGGCTCATTATAACAGCTTTAATTTACTTGGTCTTGATATACTACATGGATAACTGTGGTAATTCTAGAGCTAATACATGCACCAACGCTCCGATTTACTGACGAGCGCATCTATTAGAACAAAACCAATCGAGCTG------CGGCTCGTAAGTTGGTGACTCTGAATAACTTATGCTGATCGCATGGTCTTGAACCGGCGACATATCTATCAAGTGTCTGCCTTATCAACTGTCGATGGTAGTTTATATGACTACCATGGTTGTAACGGGTAACGGAGAATAAGGGTTCGACTCCGGAGAGGGAGCCTGAGAAACGGCTACCACATCCAAGGAAGGCAGCAGGCGCGCAAATTA…
	ATD_16_S ATGTTTAAATATCCTATGAAGGTGAAACCGCGAACGGCTCATTATAACAGCTTTAATTTACTTGGTCTTGATATACTACATGGATAACTGTGGTAATTCTAGAGCTAATACATGCACCAACGCTCCGATTTACTGACGAGCGCATCTATTAGAACAAAACCAATCGAGCTG------CGGCTCGTAAGTTGGTGACTCTGAATAACTTATGCTGATCGCATGGTCTTGAACCGGCGACATATCTATCAAGTGTCTGCCTTATCAACTGTCGATGGTAGTTTATATGACTACCATGGTTGTAACGGGTAACGGAGAATAAGGGTTCGACTCCGGAGAGGGAGCCTGAGAAACGGCTACCACATCCAAGGAAGGCAGCAGGCGCGCAAATTA…
	ATD_17B_S ATGTTTAAATATCCTATGAAGGTGAAACCGCGAACGGCTCATTATAACAGCTTTAATTTACTTGGTCTTGATATACTACATGGATAACTGTGGTAATTCTAGAGCTAATACATGCACCAACGCTCCGATTTACTGACGAGCGCATCTATTAGAACAAAACCAATCGAGCTG------CGGCTCGTAAGTTGGTGACTCTGAATAACTTATGCTGATCGCATGGTCTTGAACCGGCGACATATCTATCAAGTGTCTGCCTTATCAACTGTCGATGGTAGTTTATATGACTACCATGGTTGTAACGGGTAACGGAGAATAAGGGTTCGACTCCGGAGAGGGAGCCTGAGAAACGGCTACCACATCCAAGGAAGGCAGCAGGCGCGCAAATT…
	ATD_17A_S ATGTTTAAATATCCTATGAAGGTGAAACCGCGAACGGCTCATTATAACAGCTTTAATTTACTTGGTCTTGATATACTACATGGATAACTGTGGTAATTCTAGAGCTAATACATGCACCAACGCTCCGATTTACTGACGAGCGCATCTATTAGAACAAAACCAATCGAGCTG------CGGCTCGTAAGTTGGTGACTCTGAATAACTTATGCTGATCGCATGGTCTTGAACCGGCGACATATCTATCAAGTGTCTGCCTTATCAACTGTCGATGGTAGTTTATATGACTACCATGGTTGTAACGGGTAACGGAGAATAAGGGTTCGACTCCGGAGAGGGAGCCTGAGAAACGGCTACCACATCCAAGGAAGGCAGCAGGCGCGCAAATT…
	ATD_24_S ATGTTTAAATATCCTATGAAGGTGAAACCGCGAACGGCTCATTATAACAGCTTTAATTTACTTGGTCTTGATATACTACATGGATAACTGTGGTAATTCTAGAGCTAATACATGCACCAACGCTCCGATTTACTGACGAGCGCATCTATTAGAACAAAACCAATCGAGCTG------CGGCTCGTAAGTTGGTGACTCTGAATAACTTATGCTGATCGCATGGTCTTGAACCGGCGACATATCTATCAAGTGTCTGCCTTATCAACTGTCGATGGTAGTTTATATGACTACCATGGTTGTAACGGGTAACGGAGAATAAGGGTTCGACTCCGGAGAGGGAGCCTGAGAAACGGCTACCACATCCAAGGAAGGCAGCAGGCGCGCAAATTA…
	ATD_58_S ATGTTTAAATATCCTATGAAGGTGAAACCGCGAACGGCTCATTATAACAGCTTTAATTTACTTGGTCTTGATATACTACATGGATAACTGTGGTAATTCTAGAGCTAATACATGCACCAACGCTCCGATTTACTGACGAGCGCATCTATTAGAACAAAACCAATCGAGCTG------CGGCTCGTAAGTTGGTGACTCTGAATAACTTATGCTGATCGCATGGTCTTGAACCGGCGACATATCTATCAAGTGTCTGCCTTATCAACTGTCGATGGTAGTTTATATGACTACCATGGTTGTAACGGGTAACGGAGAATAAGGGTTCGACTCCGGAGAGGGAGCCTGAGAAACGGCTACCACATCCAAGGAAGGCAGCAGGCGCGCAAATTA…
	ATD_60_S ATGTTTAAATATCCTATGAAGGTGAAACCGCGAACGGCTCATTATAACAGCTTTAATTTACTTGGTCTTGATATACTACATGGATAACTGTGGTAATTCTAGAGCTAATACATGCACCAACGCTCCGATTTACTGACGAGCGCATCTATTAGAACAAAACCAATCGAGCTG------CGGCTCGTAAGTTGGTGACTCTGAATAACTTATGCTGATCGCATGGTCTTGAACCGGCGACATATCTATCAAGTGTCTGCCTTATCAACTGTCGATGGTAGTTTATATGACTACCATGGTTGTAACGGGTAACGGAGAATAAGGGTTCGACTCCGGAGAGGGAGCCTGAGAAACGGCTACCACATCCAAGGAAGGCAGCAGGCGCGCAAATTA…
	ATD_63_S ATGTTTAAATATCCTATGAAGGTGAAACCGCGAACGGCTCATTATAACAGCTTTAATTTACTTGGTCTTGATATACTACATGGATAACTGTGGTAATTCTAGAGCTAATACATGCACCAACGCTCCGATTTACTGACGAGCGCATCTATTAGAACAAAACCAATCGAGCTG------CGGCTCGTAAGTTGGTGACTCTGAATAACTTATGCTGATCGCATGGTCTTGAACCGGCGACATATCTATCAAGTGTCTGCCTTATCAACTGTCGATGGTAGTTTATATGACTACCATGGTTGTAACGGGTAACGGAGAATAAGGGTTCGACTCCGGAGAGGGAGCCTGAGAAACGGCTACCACATCCAAGGAAGGCAGCAGGCGCGCAAATTA…
	ATD_9_S ATGTTTAAATATCCTATGAAGGTGAAACCGCGAACGGCTCATTATAACAGCTTTAATTTACTTGGTCTTGATATACTACATGGATAACTGTGGTAATTCTAGAGCTAATACATGCACCAACGCTCCGATTTACTGACGAGCGCATCTATTAGAACAAAACCAATCGAGCTG------CGGCTCGTAAGTTGGTGACTCTGAATAACTTATGCTGATCGCATGGTCTTGAACCGGCGACATATCTATCAAGTGTCTGCCTTATCAACTGTCGATGGTAGTTTATATGACTACCATGGTTGTAACGGGTAACGGAGAATAAGGGTTCGACTCCGGAGAGGGAGCCTGAGAAACGGCTACCACATCCAAGGAAGGCAGCAGGCGCGCAAATTAC…
	AQT_S17_S ATGTTTAAATATCCTATAAAGGTGAAACCGCGAACGGCTCATTATAACAGCTTTAATTTACTTGGTCTTGATATACTACATGGATAACTGTGGTAATTCTAGAGCTAATACATGCACCAACGCTCCGATTTACTGACGAGCGCATCTATTAGAACAAAACCAATCGAGCTG------CGGCTCGTAAGTTGGTGACTCTGAATAACTTATGCTGATCGCATGGTCTTGAACCGGCGACATATCTATCAAGTGTCTGCCTTATCAACTGTCGATGGTAGTTTATATGACTACCATGGTTGTAACGGGTAACGGAGAATAAGGGTTCGACTCCGGAGAGGGAGCCTGAGAAACGGCTACCACATCCAAGGAAGGCAGCAGGCGCGCAAATT…
	AQT_S18_S ATGTTTAAATATCCTATAAAGGTGAAACCGCGAACGGCTCATTATAACAGCTTTAATTTACTTGGTCTTGATATACTACATGGATAACTGTGGTAATTCTAGAGCTAATACATGCACCAACGCTCCGATTTACTGACGAGCGCATCTATTAGAACAAAACCAATCGAGCTG------CGGCTCGTAAGTTGGTGACTCTGAATAACTTATGCTGATCGCATGGTCTTGAACCGGCGACATATCTATCAAGTGTCTGCCTTATCAACTGTCGATGGTAGTTTATATGACTACCATGGTTGTAACGGGTAACGGAGAATAAGGGTTCGACTCCGGAGAGGGAGCCTGAGAAACGGCTACCACATCCAAGGAAGGCAGCAGGCGCGCAAATT…
	AQT_S22_S ATGTTTAAATATCCTATAAAGGTGAAACCGCGAACGGCTCATTATAACAGCTTTAATTTACTTGGTCTTGATATACTACATGGATAACTGTGGTAATTCTAGAGCTAATACATGCACCAACGCTCCGATTTACTGACGAGCGCATCTATTAGAACAAAACCAATCGAGCTG------CGGCTCGTAAGTTGGTGACTCTGAATAACTTATGCTGATCGCATGGTCTTGAACCGGCGACATATCTATCAAGTGTCTGCCTTATCAACTGTCGATGGTAGTTTATATGACTACCATGGTTGTAACGGGTAACGGAGAATAAGGGTTCGACTCCGGAGAGGGAGCCTGAGAAACGGCTACCACATCCAAGGAAGGCAGCAGGCGCGCAAATT…
	AQT_S24_S ATGTTTAAATATCCTATAAAGGTGAAACCGCGAACGGCTCATTATAACAGCTTTAATTTACTTGGTCTTGATATACTACATGGATAACTGTGGTAATTCTAGAGCTAATACATGCACCAACGCTCCGATTTACTGACGAGCGCATCTATTAGAACAAAACCAATCGAGCTG------CGGCTCGTAAGTTGGTGACTCTGAATAACTTATGCTGATCGCATGGTCTTGAACCGGCGACATATCTATCAAGTGTCTGCCTTATCAACTGTCGATGGTAGTTTATATGACTACCATGGTTGTAACGGGTAACGGAGAATAAGGGTTCGACTCCGGAGAGGGAGCCTGAGAAACGGCTACCACATCCAAGGAAGGCAGCAGGCGCGCAAATT…
	AQT_S26_S ATGTTTAAATATCCTATAAAGGTGAAACCGCGAACGGCTCATTATAACAGCTTTAATTTACTTGGTCTTGATATACTACATGGATAACTGTGGTAATTCTAGAGCTAATACATGCACCAACGCTCCGATTTACTGACGAGCGCATCTATTAGAACAAAACCAATCGAGCTG------CGGCTCGTAAGTTGGTGACTCTGAATAACTTATGCTGATCGCATGGTCTTGAACCGGCGACATATCTATCAAGTGTCTGCCTTATCAACTGTCGATGGTAGTTTATATGACTACCATGGTTGTAACGGGTAACGGAGAATAAGGGTTCGACTCCGGAGAGGGAGCCTGAGAAACGGCTACCACATCCAAGGAAGGCAGCAGGCGCGCAAATT…
	AQB_S26b_S ATGTTTAAATATCCTATAAAGGTGAAACCGCGAACGGCTCATTATAACAGCTTTAATTTACTTGGTCTTGATATACTACATGGATAACTGTGGTAATTCTAGAGCTAATACATGCACCAACGCTCCGATTTACTGACGAGCGCATCTATTAGAACAAAACCAATCGAGCTG------CGGCTCGTAAGTTGGTGACTCTGAATAACTTATGCTGATCGCATGGTCTTGAACCGGCGACATATCTATCAAGTGTCTGCCTTATCAACTGTCGATGGTAGTTTATATGACTACCATGGTTGTAACGGGTAACGGAGAATAAGGGTTCGACTCCGGAGAGGGAGCCTGAGAAACGGCTACCACATCCAAGGAAGGCAGCAGGCGCGCAAAT…
	AQB_S27a_S ATGTTTAAATATCCTATAAAGGTGAAACCGCGAACGGCTCATTATAACAGCTTTAATTTACTTGGTCTTGATATACTACATGGATAACTGTGGTAATTCTAGAGCTAATACATGCACCAACGCTCCGATTTACTGACGAGCGCATCTATTAGAACAAAACCAATCGAGCTG------CGGCTCGTAAGTTGGTGACTCTGAATAACTTATGCTGATCGCATGGTCTTGAACCGGCGACATATCTATCAAGTGTCTGCCTTATCAACTGTCGATGGTAGTTTATATGACTACCATGGTTGTAACGGGTAACGGAGAATAAGGGTTCGACTCCGGAGAGGGAGCCTGAGAAACGGCTACCACATCCAAGGAAGGCAGCAGGCGCGCAAAT…
	AQB_S27c_S ATGTTTAAATATCCTATAAAGGTGAAACCGCGAACGGCTCATTATAACAGCTTTAATTTACTTGGTCTTGATATACTACATGGATAACTGTGGTAATTCTAGAGCTAATACATGCACCAACGCTCCGATTTACTGACGAGCGCATCTATTAGAACAAAACCAATCGAGCTG------CGGCTCGTAAGTTGGTGACTCTGAATAACTTATGCTGATCGCATGGTCTTGAACCGGCGACATATCTATCAAGTGTCTGCCTTATCAACTGTCGATGGTAGTTTATATGACTACCATGGTTGTAACGGGTAACGGAGAATAAGGGTTCGACTCCGGAGAGGGAGCCTGAGAAACGGCTACCACATCCAAGGAAGGCAGCAGGCGCGCAAAT…
	AQB_S28_S ATGTTTAAATATCCTATAAAGGTGAAACCGCGAACGGCTCATTATAACAGCTTTAATTTACTTGGTCTTGATATACTACATGGATAACTGTGGTAATTCTAGAGCTAATACATGCACCAACGCTCCGATTTACTGACGAGCGCATCTATTAGAACAAAACCAATCGAGCTG------CGGCTCGTAAGTTGGTGACTCTGAATAACTTATGCTGATCGCATGGTCTTGAACCGGCGACATATCTATCAAGTGTCTGCCTTATCAACTGTCGATGGTAGTTTATATGACTACCATGGTTGTAACGGGTAACGGAGAATAAGGGTTCGACTCCGGAGAGGGAGCCTGAGAAACGGCTACCACATCCAAGGAAGGCAGCAGGCGCGCAAATT…
	AQB_S33_S ATGTTTAAATATCCTATAAAGGTGAAACCGCGAACGGCTCATTATAACAGCTTTAATTTACTTGGTCTTGATATACTACATGGATAACTGTGGTAATTCTAGAGCTAATACATGCACCAACGCTCCGATTTACTGACGAGCGCATCTATTAGAACAAAACCAATCGAGCTG------CGGCTCGTAAGTTGGTGACTCTGAATAACTTATGCTGATCGCATGGTCTTGAACCGGCGACATATCTATCAAGTGTCTGCCTTATCAACTGTCGATGGTAGTTTATATGACTACCATGGTTGTAACGGGTAACGGAGAATAAGGGTTCGACTCCGGAGAGGGAGCCTGAGAAACGGCTACCACATCCAAGGAAGGCAGCAGGCGCGCAAATT…
	AQB_S34_S ATGTTTAAATATCCTATAAAGGTGAAACCGCGAACGGCTCATTATAACAGCTTTAATTTACTTGGTCTTGATATACTACATGGATAACTGTGGTAATTCTAGAGCTAATACATGCACCAACGCTCCGATTTACTGACGAGCGCATCTATTAGAACAAAACCAATCGAGCTG------CGGCTCGTAAGTTGGTGACTCTGAATAACTTATGCTGATCGCATGGTCTTGAACCGGCGACATATCTATCAAGTGTCTGCCTTATCAACTGTCGATGGTAGTTTATATGACTACCATGGTTGTAACGGGTAACGGAGAATAAGGGTTCGACTCCGGAGAGGGAGCCTGAGAAACGGCTACCACATCCAAGGAAGGCAGCAGGCGCGCAAATT…
	AQB_S35a_S ATGTTTAAATATCCTATAAAGGTGAAACCGCGAACGGCTCATTATAACAGCTTTAATTTACTTGGTCTTGATATACTACATGGATAACTGTGGTAATTCTAGAGCTAATACATGCACCAACGCTCCGATTTACTGACGAGCGCATCTATTAGAACAAAACCAATCGAGCTG------CGGCTCGTAAGTTGGTGACTCTGAATAACTTATGCTGATCGCATGGTCTTGAACCGGCGACATATCTATCAAGTGTCTGCCTTATCAACTGTCGATGGTAGTTTATATGACTACCATGGTTGTAACGGGTAACGGAGAATAAGGGTTCGACTCCGGAGAGGGAGCCTGAGAAACGGCTACCACATCCAAGGAAGGCAGCAGGCGCGCAAAT…
	AQB_S36b_S ATGTTTAAATATCCTATAAAGGTGAAACCGCGAACGGCTCATTATAACAGCTTTAATTTACTTGGTCTTGATATACTACATGGATAACTGTGGTAATTCTAGAGCTAATACATGCACCAACGCTCCGATTTACTGACGAGCGCATCTATTAGAACAAAACCAATCGAGCTG------CGGCTCGTAAGTTGGTGACTCTGAATAACTTATGCTGATCGCATGGTCTTGAACCGGCGACATATCTATCAAGTGTCTGCCTTATCAACTGTCGATGGTAGTTTATATGACTACCATGGTTGTAACGGGTAACGGAGAATAAGGGTTCGACTCCGGAGAGGGAGCCTGAGAAACGGCTACCACATCCAAGGAAGGCAGCAGGCGCGCAAAT…
	AQT_S41_S ATGTTTAAATATCCTATAAAGGTGAAACCGCGAACGGCTCATTATAACAGCTTTAATTTACTTGGTCTTGATATACTACATGGATAACTGTGGTAATTCTAGAGCTAATACATGCACCAACGCTCCGATTTACTGACGAGCGCATCTATTAGAACAAAACCAATCGAGCTG------CGGCTCGTAAGTTGGTGACTCTGAATAACTTATGCTGATCGCATGGTCTTGAACCGGCGACATATCTATCAAGTGTCTGCCTTATCAACTGTCGATGGTAGTTTATATGACTACCATGGTTGTAACGGGTAACGGAGAATAAGGGTTCGACTCCGGAGAGGGAGCCTGAGAAACGGCTACCACATCCAAGGAAGGCAGCAGGCGCGCAAATT…
	AQT_S42d_S ATGTTTAAATATCCTATAAAGGTGAAACCGCGAACGGCTCATTATAACAGCTTTAATTTACTTGGTCTTGATATACTACATGGATAACTGTGGTAATTCTAGAGCTAATACATGCACCAACGCTCCGATTTACTGACGAGCGCATCTATTAGAACAAAACCAATCGAGCTG------CGGCTCGTAAGTTGGTGACTCTGAATAACTTATGCTGATCGCATGGTCTTGAACCGGCGACATATCTATCAAGTGTCTGCCTTATCAACTGTCGATGGTAGTTTATATGACTACCATGGTTGTAACGGGTAACGGAGAATAAGGGTTCGACTCCGGAGAGGGAGCCTGAGAAACGGCTACCACATCCAAGGAAGGCAGCAGGCGCGCAAAT…
	CGZ_109_S ATGTTTAAATATCCTATAAAGGTGAAACCGCGAACGGCTCATTATAACAGCTATAATTTACTTGGTCTTGATATACTACATGGATAACTGTGGTAATTCTAGAGCTAATACATGCACCAACGCTCCGATTTACTGACGAGCGCATCTATTAGAACAAAACCAATCGAGCTG------CGGCTCGTAAGTTGGTGACTCTGAATAACTTATGCTGATCGCATGGTCTTGAACCGGCGACATATCTATCAAGTGTCTGCCTTATCAACTGTCGATGGTAGTTTATATGACTACCATGGTTGTAACGGGTAACGGAGAATAAGGGTTCGACTCCGGAGAGGGAGCCTGAGAAACGGCTACCACATCCAAGGAAGGCAGCAGGCGCGCAAATT…
	CGZ_10b_S ATGTTTAAATATCCTATAAAGGTGAAACCGCGAACGGCTCATTATAACAGCTATAATTTACTTGGTCTTGATATACTACATGGATAACTGTGGTAATTCTAGAGCTAATACATGCACCAACGCTCCGATTTACTGACGAGCGCATCTATTAGAACAAAACCAATCGAGCTG------CGGCTCGTAAGTTGGTGACTCTGAATAACTTATGCTGATCGCATGGTCTTGAACCGGCGACATATCTATCAAGTGTCTGCCTTATCAACTGTCGATGGTAGTTTATATGACTACCATGGTTGTAACGGGTAACGGAGAATAAGGGTTCGACTCCGGAGAGGGAGCCTGAGAAACGGCTACCACATCCAAGGAAGGCAGCAGGCGCGCAAATT…
	CGZ_110_S ATGTTTAAATATCCTATAAAGGTGAAACCGCGAACGGCTCATTATAACAGCTATAATTTACTTGGTCTTGATATACTACATGGATAACTGTGGTAATTCTAGAGCTAATACATGCACCAACGCTCCGATTTACTGACGAGCGCATCTATTAGAACAAAACCAATCGAGCTG------CGGCTCGTAAGTTGGTGACTCTGAATAACTTATGCTGATCGCATGGTCTTGAACCGGCGACATATCTATCAAGTGTCTGCCTTATCAACTGTCGATGGTAGTTTATATGACTACCATGGTTGTAACGGGTAACGGAGAATAAGGGTTCGACTCCGGAGAGGGAGCCTGAGAAACGGCTACCACATCCAAGGAAGGCAGCAGGCGCGCAAATT…
	CGZ_114_S ATGTTTAAATATCCTATAAAGGTGAAACCGCGAACGGCTCATTATAACAGCTATAATTTACTTGGTCTTGATATACTACATGGATAACTGTGGTAATTCTAGAGCTAATACATGCACCAACGCTCCGATTTACTGACGAGCGCATCTATTAGAACAAAACCAATCGAGCTG------CGGCTCGTAAGTTGGTGACTCTGAATAACTTATGCTGATCGCATGGTCTTGAACCGGCGACATATCTATCAAGTGTCTGCCTTATCAACTGTCGATGGTAGTTTATATGACTACCATGGTTGTAACGGGTAACGGAGAATAAGGGTTCGACTCCGGAGAGGGAGCCTGAGAAACGGCTACCACATCCAAGGAAGGCAGCAGGCGCGCAAATT…
	CGZ_134b3_S ATGTTTAAATATCCTATAAAGGTGAAACCGCGAACGGCTCATTATAACAGCTATAATTTACTTGGTCTTGATATACTACATGGATAACTGTGGTAATTCTAGAGCTAATACATGCACCAACGCTCCGATTTACTGACGAGCGCATCTATTAGAACAAAACCAATCGAGCTG------CGGCTCGTAAGTTGGTGACTCTGAATAACTTATGCTGATCGCATGGTCTTGAACCGGCGACATATCTATCAAGTGTCTGCCTTATCAACTGTCGATGGTAGTTTATATGACTACCATGGTTGTAACGGGTAACGGAGAATAAGGGTTCGACTCCGGAGAGGGAGCCTGAGAAACGGCTACCACATCCAAGGAAGGCAGCAGGCGCGCAAA…
	CGZ_160a1_S ATGTTTAAATATCCTATAAAGGTGAAACCGCGAACGGCTCATTATAACAGCTATAATTTACTTGGTCTTGATATACTACATGGATAACTGTGGTAATTCTAGAGCTAATACATGCACCAACGCTCCGATTTACTGACGAGCGCATCTATTAGAACAAAACCAATCGAGCTG------CGGCTCGTAAGTTGGTGACTCTGAATAACTTATGCTGATCGCATGGTCTTGAACCGGCGACATATCTATCAAGTGTCTGCCTTATCAACTGTCGATGGTAGTTTATATGACTACCATGGTTGTAACGGGTAACGGAGAATAAGGGTTCGACTCCGGAGAGGGAGCCTGAGAAACGGCTACCACATCCAAGGAAGGCAGCAGGCGCGCAAA…
	CGG_30_S ATGTTTAAATATCCTATAAAGGTGAAACCGCGAACGGCTCATTATAACAGCTATAATTTACTTGGTCTTGATATACTACATGGATAACTGTGGTAATTCTAGAGCTAATACATGCACCAACGCTCCGATTTACTGACGAGCGCATCTATTAGAACAAAACCAATCGAGCTG------CGGCTCGTAAGTTGGTGACTCTGAATAACTTATGCTGATCGCATGGTCTTGAACCGGCGACATATCTATCAAGTGTCTGCCTTATCAACTGTCGATGGTAGTTTATATGACTACCATGGTTGTAACGGGTAACGGAGAATAAGGGTTCGACTCCGGAGAGGGAGCCTGAGAAACGGCTACCACATCCAAGGAAGGCAGCAGGCGCGCAAATTA…
	CGZ_5_S ATGTTTAAATATCCTATAAAGGTGAAACCGCGAACGGCTCATTATAACAGCTATAATTTACTTGGTCTTGATATACTACATGGATAACTGTGGTAATTCTAGAGCTAATACATGCACCAACGCTCCGATTTACTGACGAGCGCATCTATTAGAACAAAACCAATCGAGCTG------CGGCTCGTAAGTTGGTGACTCTGAATAACTTATGCTGATCGCATGGTCTTGAACCGGCGACATATCTATCAAGTGTCTGCCTTATCAACTGTCGATGGTAGTTTATATGACTACCATGGTTGTAACGGGTAACGGAGAATAAGGGTTCGACTCCGGAGAGGGAGCCTGAGAAACGGCTACCACATCCAAGGAAGGCAGCAGGCGCGCAAATTAC…
	CGZ_5d_S ATGTTTAAATATCCTATAAAGGTGAAACCGCGAACGGCTCATTATAACAGCTATAATTTACTTGGTCTTGATATACTACATGGATAACTGTGGTAATTCTAGAGCTAATACATGCACCAACGCTCCGATTTACTGACGAGCGCATCTATTAGAACAAAACCAATCGAGCTG------CGGCTCGTAAGTTGGTGACTCTGAATAACTTATGCTGATCGCATGGTCTTGAACCGGCGACATATCTATCAAGTGTCTGCCTTATCAACTGTCGATGGTAGTTTATATGACTACCATGGTTGTAACGGGTAACGGAGAATAAGGGTTCGACTCCGGAGAGGGAGCCTGAGAAACGGCTACCACATCCAAGGAAGGCAGCAGGCGCGCAAATTA…
	CGZ_5e_S ATGTTTAAATATCCTATAAAGGTGAAACCGCGAACGGCTCATTATAACAGCTATAATTTACTTGGTCTTGATATACTACATGGATAACTGTGGTAATTCTAGAGCTAATACATGCACCAACGCTCCGATTTACTGACGAGCGCATCTATTAGAACAAAACCAATCGAGCTG------CGGCTCGTAAGTTGGTGACTCTGAATAACTTATGCTGATCGCATGGTCTTGAACCGGCGACATATCTATCAAGTGTCTGCCTTATCAACTGTCGATGGTAGTTTATATGACTACCATGGTTGTAACGGGTAACGGAGAATAAGGGTTCGACTCCGGAGAGGGAGCCTGAGAAACGGCTACCACATCCAAGGAAGGCAGCAGGCGCGCAAATTA…
	CGZ_6_S ATGTTTAAATATCCTATAAAGGTGAAACCGCGAACGGCTCATTATAACAGCTATAATTTACTTGGTCTTGATATACTACATGGATAACTGTGGTAATTCTAGAGCTAATACATGCACCAACGCTCCGATTTACTGACGAGCGCATCTATTAGAACAAAACCAATCGAGCTG------CGGCTCGTAAGTTGGTGACTCTGAATAACTTATGCTGATCGCATGGTCTTGAACCGGCGACATATCTATCAAGTGTCTGCCTTATCAACTGTCGATGGTAGTTTATATGACTACCATGGTTGTAACGGGTAACGGAGAATAAGGGTTCGACTCCGGAGAGGGAGCCTGAGAAACGGCTACCACATCCAAGGAAGGCAGCAGGCGCGCAAATTAC…
	CGZ_8_S ATGTTTAAATATCCTATAAAGGTGAAACCGCGAACGGCTCATTATAACAGCTATAATTTACTTGGTCTTGATATACTACATGGATAACTGTGGTAATTCTAGAGCTAATACATGCACCAACGCTCCGATTTACTGACGAGCGCATCTATTAGAACAAAACCAATCGAGCTG------CGGCTCGTAAGTTGGTGACTCTGAATAACTTATGCTGATCGCATGGTCTTGAACCGGCGACATATCTATCAAGTGTCTGCCTTATCAACTGTCGATGGTAGTTTATATGACTACCATGGTTGTAACGGGTAACGGAGAATAAGGGTTCGACTCCGGAGAGGGAGCCTGAGAAACGGCTACCACATCCAAGGAAGGCAGCAGGCGCGCAAATTAC…
	CGZ_8b_S ATGTTTAAATATCCTATAAAGGTGAAACCGCGAACGGCTCATTATAACAGCTATAATTTACTTGGTCTTGATATACTACATGGATAACTGTGGTAATTCTAGAGCTAATACATGCACCAACGCTCCGATTTACTGACGAGCGCATCTATTAGAACAAAACCAATCGAGCTG------CGGCTCGTAAGTTGGTGACTCTGAATAACTTATGCTGATCGCATGGTCTTGAACCGGCGACATATCTATCAAGTGTCTGCCTTATCAACTGTCGATGGTAGTTTATATGACTACCATGGTTGTAACGGGTAACGGAGAATAAGGGTTCGACTCCGGAGAGGGAGCCTGAGAAACGGCTACCACATCCAAGGAAGGCAGCAGGCGCGCAAATTA…
	CHN_Mau_S ATGTTTAAATATCCTATAAAGGTGAAACCGCGAACGGCTCATTATAACAGCTATAATTTACTTGGTCTTGATATACTACATGGATAACTGTGGTAATTCTAGAGCTAATACATGCACCAACGCTCCGATTTACTGACGAGCGCATCTATTAGAACAAAACCAATCGAGCTG------CGGCTCGTAAGTTGGTGACTCTGAATAACTTATGCTGATCGCATGGTCTTGAACCGGCGACATATCTATCAAGTGTCTGCCTTATCAACTGTCGATGGTAGTTTATATGACTACCATGGTTGTAACGGGTAACGGAGAATAAGGGTTCGACTCCGGAGAGGGAGCCTGAGAAACGGCTACCACATCCAAGGAAGGCAGCAGGCGCGCAAATT…
	EAV_31_1_S ATGTTTAAATATCCTATAAAGGTGAAACCGCGAACGGCTCATTATAACAGCTATAATTTACTTGGTCTTGATATACTACATGGATAACTGTGGTAATTCTAGAGCTAATACATGCACCAACGCTCCGATTTACTGACGAGCGCATCTATTAGAACAAAACCAATCGAGCTG------CGGCTCGTAAGTTGGTGACTCTGAATAACTTATGCTGATCGCATGGTCTTGAACCGGCGACATATCTATCAAGTGTCTGCCTTATCAACTGTCGATGGTAGTTTATATGACTACCATGGTTGTAACGGGTAACGGAGAATAAGGGTTCGACTCCGGAGAGGGAGCCTGAGAAACGGCTACCACATCCAAGGAAGGCAGCAGGCGCGCAAAT…
	EAV_31_2_S ATGTTTAAATATCCTATAAAGGTGAAACCGCGAACGGCTCATTATAACAGCTATAATTTACTTGGTCTTGATATACTACATGGATAACTGTGGTAATTCTAGAGCTAATACATGCACCAACGCTCCGATTTACTGACGAGCGCATCTATTAGAACAAAACCAATCGAGCTG------CGGCTCGTAAGTTGGTGACTCTGAATAACTTATGCTGATCGCATGGTCTTGAACCGGCGACATATCTATCAAGTGTCTGCCTTATCAACTGTCGATGGTAGTTTATATGACTACCATGGTTGTAACGGGTAACGGAGAATAAGGGTTCGACTCCGGAGAGGGAGCCTGAGAAACGGCTACCACATCCAAGGAAGGCAGCAGGCGCGCAAAT…
	EAV_31_3_S ATGTTTAAATATCCTATAAAGGTGAAACCGCGAACGGCTCATTATAACAGCTATAATTTACTTGGTCTTGATATACTACATGGATAACTGTGGTAATTCTAGAGCTAATACATGCACCAACGCTCCGATTTACTGACGAGCGCATCTATTAGAACAAAACCAATCGAGCTG------CGGCTCGTAAGTTGGTGACTCTGAATAACTTATGCTGATCGCATGGTCTTGAACCGGCGACATATCTATCAAGTGTCTGCCTTATCAACTGTCGATGGTAGTTTATATGACTACCATGGTTGTAACGGGTAACGGAGAATAAGGGTTCGACTCCGGAGAGGGAGCCTGAGAAACGGCTACCACATCCAAGGAAGGCAGCAGGCGCGCAAAT…
	EAV_31_4_S ATGTTTAAATATCCTATAAAGGTGAAACCGCGAACGGCTCATTATAACAGCTATAATTTACTTGGTCTTGATATACTACATGGATAACTGTGGTAATTCTAGAGCTAATACATGCACCAACGCTCCGATTTACTGACGAGCGCATCTATTAGAACAAAACCAATCGAGCTG------CGGCTCGTAAGTTGGTGACTCTGAATAACTTATGCTGATCGCATGGTCTTGAACCGGCGACATATCTATCAAGTGTCTGCCTTATCAACTGTCGATGGTAGTTTATATGACTACCATGGTTGTAACGGGTAACGGAGAATAAGGGTTCGACTCCGGAGAGGGAGCCTGAGAAACGGCTACCACATCCAAGGAAGGCAGCAGGCGCGCAAAT…
	EAV_31_5_S ATGTTTAAATATCCTATAAAGGTGAAACCGCGAACGGCTCATTATAACAGCTATAATTTACTTGGTCTTGATATACTACATGGATAACTGTGGTAATTCTAGAGCTAATACATGCACCAACGCTCCGATTTACTGACGAGCGCATCTATTAGAACAAAACCAATCGAGCTG------CGGCTCGTAAGTTGGTGACTCTGAATAACTTATGCTGATCGCATGGTCTTGAACCGGCGACATATCTATCAAGTGTCTGCCTTATCAACTGTCGATGGTAGTTTATATGACTACCATGGTTGTAACGGGTAACGGAGAATAAGGGTTCGACTCCGGAGAGGGAGCCTGAGAAACGGCTACCACATCCAAGGAAGGCAGCAGGCGCGCAAAT…
	EAV_31_6_S ATGTTTAAATATCCTATAAAGGTGAAACCGCGAACGGCTCATTATAACAGCTATAATTTACTTGGTCTTGATATACTACATGGATAACTGTGGTAATTCTAGAGCTAATACATGCACCAACGCTCCGATTTACTGACGAGCGCATCTATTAGAACAAAACCAATCGAGCTG------CGGCTCGTAAGTTGGTGACTCTGAATAACTTATGCTGATCGCATGGTCTTGAACCGGCGACATATCTATCAAGTGTCTGCCTTATCAACTGTCGATGGTAGTTTATATGACTACCATGGTTGTAACGGGTAACGGAGAATAAGGGTTCGACTCCGGAGAGGGAGCCTGAGAAACGGCTACCACATCCAAGGAAGGCAGCAGGCGCGCAAAT…
	GST_1_S ATGTTTAAATATCCTATAAAGGTGAAACCGCGAACGGCTCATTATAACAGCTATAATTTACTTGGTCTTGATATACTACATGGATAACTGTGGTAATTCTAGAGCTAATACATGCACCAACGCTCCGATTTACTGACGAGCGCATCTATTAGAACAAAACCAATCGAGCTG------CGGCTCGTAAGTTGGTGACTCTGAATAACTTATGCTGATCGCATGGTCTTGAACCGGCGACATATCTATCAAGTGTCTGCCTTATCAACTGTCGATGGTAGTTTATATGACTACCATGGTTGTAACGGGTAACGGAGAATAAGGGTTCGACTCCGGAGAGGGAGCCTGAGAAACGGCTACCACATCCAAGGAAGGCAGCAGGCGCGCAAATTAC…
	JPN_K4_S ATGTTTAAATATCCTATAAAGGTGAAACCGCGAACGGCTCATTATAACAGCTATAATTTACTTGGTCTTGATATACTACATGGATAACTGTGGTAATTCTAGAGCTAATACATGCACCAACGCTCCGATTTACTGACGAGCGCATCTATTAGAACAAAACCAATCGAGCTG------CGGCTCGTAAGTTGGTGACTCTGAATAACTTATGCTGATCGCATGGTCTTGAACCGGCGACATATCTATCAAGTGTCTGCCTTATCAACTGTCGATGGTAGTTTATATGACTACCATGGTTGTAACGGGTAACGGAGAATAAGGGTTCGACTCCGGAGAGGGAGCCTGAGAAACGGCTACCACATCCAAGGAAGGCAGCAGGCGCGCAAATTA…
	JPN_K4B_S ATGTTTAAATATCCTATAAAGGTGAAACCGCGAACGGCTCATTATAACAGCTATAATTTACTTGGTCTTGATATACTACATGGATAACTGTGGTAATTCTAGAGCTAATACATGCACCAACGCTCCGATTTACTGACGAGCGCATCTATTAGAACAAAACCAATCGAGCTG------CGGCTCGTAAGTTGGTGACTCTGAATAACTTATGCTGATCGCATGGTCTTGAACCGGCGACATATCTATCAAGTGTCTGCCTTATCAACTGTCGATGGTAGTTTATATGACTACCATGGTTGTAACGGGTAACGGAGAATAAGGGTTCGACTCCGGAGAGGGAGCCTGAGAAACGGCTACCACATCCAAGGAAGGCAGCAGGCGCGCAAATT…
	JPN_K5_S ATGTTTAAATATCCTATAAAGGTGAAACCGCGAACGGCTCATTATAACAGCTATAATTTACTTGGTCTTGATATACTACATGGATAACTGTGGTAATTCTAGAGCTAATACATGCACCAACGCTCCGATTTACTGACGAGCGCATCTATTAGAACAAAACCAATCGAGCTG------CGGCTCGTAAGTTGGTGACTCTGAATAACTTATGCTGATCGCATGGTCTTGAACCGGCGACATATCTATCAAGTGTCTGCCTTATCAACTGTCGATGGTAGTTTATATGACTACCATGGTTGTAACGGGTAACGGAGAATAAGGGTTCGACTCCGGAGAGGGAGCCTGAGAAACGGCTACCACATCCAAGGAAGGCAGCAGGCGCGCAAATTA…
	JPN_K4B1_S ATGTTTAAATATCCTATAAAGGTGAAACCGCGAACGGCTCATTATAACAGCTATAATTTACTTGGTCTTGATATACTACATGGATAACTGTGGTAATTCTAGAGCTAATACATGCACCAACGCTCCGATTTACTGACGAGCGCATCTATTAGAACAAAACCAATCGAGCTG------CGGCTCGTAAGTTGGTGACTCTGAATAACTTATGCTGATCGCATGGTCTTGAACCGGCGACATATCTATCAAGTGTCTGCCTTATCAACTGTCGATGGTAGTTTATATGACTACCATGGTTGTAACGGGTAACGGAGAATAAGGGTTCGACTCCGGAGAGGGAGCCTGAGAAACGGCTACCACATCCAAGGAAGGCAGCAGGCGCGCAAAT…
	JPN_K4B4_S ATGTTTAAATATCCTATAAAGGTGAAACCGCGAACGGCTCATTATAACAGCTATAATTTACTTGGTCTTGATATACTACATGGATAACTGTGGTAATTCTAGAGCTAATACATGCACCAACGCTCCGATTTACTGACGAGCGCATCTATTAGAACAAAACCAATCGAGCTG------CGGCTCGTAAGTTGGTGACTCTGAATAACTTATGCTGATCGCATGGTCTTGAACCGGCGACATATCTATCAAGTGTCTGCCTTATCAACTGTCGATGGTAGTTTATATGACTACCATGGTTGTAACGGGTAACGGAGAATAAGGGTTCGACTCCGGAGAGGGAGCCTGAGAAACGGCTACCACATCCAAGGAAGGCAGCAGGCGCGCAAAT…
	JPN_K4B4b_S ATGTTTAAATATCCTATAAAGGTGAAACCGCGAACGGCTCATTATAACAGCTATAATTTACTTGGTCTTGATATACTACATGGATAACTGTGGTAATTCTAGAGCTAATACATGCACCAACGCTCCGATTTACTGACGAGCGCATCTATTAGAACAAAACCAATCGAGCTG------CGGCTCGTAAGTTGGTGACTCTGAATAACTTATGCTGATCGCATGGTCTTGAACCGGCGACATATCTATCAAGTGTCTGCCTTATCAACTGTCGATGGTAGTTTATATGACTACCATGGTTGTAACGGGTAACGGAGAATAAGGGTTCGACTCCGGAGAGGGAGCCTGAGAAACGGCTACCACATCCAAGGAAGGCAGCAGGCGCGCAAA…
	POL_2_S ATGTTTAAATATCCTATAAAGGTGAAACCGCGAACGGCTCATTATAACAGCTATAATTTACTTGGTCTTGATATACTACATGGATAACTGTGGTAATTCTAGAGCTAATACATGCACCAACGCTCCGATTTACTGACGAGCGCATCTATTAGAACAAAACCAATCGAGCTG------CGGCTCGTAAGTTGGTGACTCTGAATAACTTATGCTGATCGCATGGTCTTGAACCGGCGACATATCTATCAAGTGTCTGCCTTATCAACTGTCGATGGTAGTTTATATGACTACCATGGTTGTAACGGGTAACGGAGAATAAGGGTTCGACTCCGGAGAGGGAGCCTGAGAAACGGCTACCACATCCAAGGAAGGCAGCAGGCGCGCAAATTAC…
	POL_3_S ATGTTTAAATATCCTATAAAGGTGAAACCGCGAACGGCTCATTATAACAGCTATAATTTACTTGGTCTTGATATACTACATGGATAACTGTGGTAATTCTAGAGCTAATACATGCACCAACGCTCCGATTTACTGACGAGCGCATCTATTAGAACAAAACCAATCGAGCTG------CGGCTCGTAAGTTGGTGACTCTGAATAACTTATGCTGATCGCATGGTCTTGAACCGGCGACATATCTATCAAGTGTCTGCCTTATCAACTGTCGATGGTAGTTTATATGACTACCATGGTTGTAACGGGTAACGGAGAATAAGGGTTCGACTCCGGAGAGGGAGCCTGAGAAACGGCTACCACATCCAAGGAAGGCAGCAGGCGCGCAAATTAC…
	POL_4_S ATGTTTAAATATCCTATAAAGGTGAAACCGCGAACGGCTCATTATAACAGCTATAATTTACTTGGTCTTGATATACTACATGGATAACTGTGGTAATTCTAGAGCTAATACATGCACCAACGCTCCGATTTACTGACGAGCGCATCTATTAGAACAAAACCAATCGAGCTG------CGGCTCGTAAGTTGGTGACTCTGAATAACTTATGCTGATCGCATGGTCTTGAACCGGCGACATATCTATCAAGTGTCTGCCTTATCAACTGTCGATGGTAGTTTATATGACTACCATGGTTGTAACGGGTAACGGAGAATAAGGGTTCGACTCCGGAGAGGGAGCCTGAGAAACGGCTACCACATCCAAGGAAGGCAGCAGGCGCGCAAATTAC…
	POR_185B_S ATGTTTAAATATCCTATAAAGGTGAAACCGCGAACGGCTCATTATAACAGCTATAATTTACTTGGTCTTGATATACTACATGGATAACTGTGGTAATTCTAGAGCTAATACATGCACCAACGCTCCGATTTACTGACGAGCGCATCTATTAGAACAAAACCAATCGAGCTG------CGGCTCGTAAGTTGGTGACTCTGAATAACTTATGCTGATCGCATGGTCTTGAACCGGCGACATATCTATCAAGTGTCTGCCTTATCAACTGTCGATGGTAGTTTATATGACTACCATGGTTGTAACGGGTAACGGAGAATAAGGGTTCGACTCCGGAGAGGGAGCCTGAGAAACGGCTACCACATCCAAGGAAGGCAGCAGGCGCGCAAAT…
	POR_187A_S ATGTTTAAATATCCTATAAAGGTGAAACCGCGAACGGCTCATTATAACAGCTATAATTTACTTGGTCTTGATATACTACATGGATAACTGTGGTAATTCTAGAGCTAATACATGCACCAACGCTCCGATTTACTGACGAGCGCATCTATTAGAACAAAACCAATCGAGCTG------CGGCTCGTAAGTTGGTGACTCTGAATAACTTATGCTGATCGCATGGTCTTGAACCGGCGACATATCTATCAAGTGTCTGCCTTATCAACTGTCGATGGTAGTTTATATGACTACCATGGTTGTAACGGGTAACGGAGAATAAGGGTTCGACTCCGGAGAGGGAGCCTGAGAAACGGCTACCACATCCAAGGAAGGCAGCAGGCGCGCAAAT…
	POR_29A_S ATGTTTAAATATCCTATAAAGGTGAAACCGCGAACGGCTCATTATAACAGCTATAATTTACTTGGTCTTGATATACTACATGGATAACTGTGGTAATTCTAGAGCTAATACATGCACCAACGCTCCGATTTACTGACGAGCGCATCTATTAGAACAAAACCAATCGAGCTG------CGGCTCGTAAGTTGGTGACTCTGAATAACTTATGCTGATCGCATGGTCTTGAACCGGCGACATATCTATCAAGTGTCTGCCTTATCAACTGTCGATGGTAGTTTATATGACTACCATGGTTGTAACGGGTAACGGAGAATAAGGGTTCGACTCCGGAGAGGGAGCCTGAGAAACGGCTACCACATCCAAGGAAGGCAGCAGGCGCGCAAATT…
	POR_336a_S ATGTTTAAATATCCTATAAAGGTGAAACCGCGAACGGCTCATTATAACAGCTATAATTTACTTGGTCTTGATATACTACATGGATAACTGTGGTAATTCTAGAGCTAATACATGCACCAACGCTCCGATTTACTGACGAGCGCATCTATTAGAACAAAACCAATCGAGCTG------CGGCTCGTAAGTTGGTGACTCTGAATAACTTATGCTGATCGCATGGTCTTGAACCGGCGACATATCTATCAAGTGTCTGCCTTATCAACTGTCGATGGTAGTTTATATGACTACCATGGTTGTAACGGGTAACGGAGAATAAGGGTTCGACTCCGGAGAGGGAGCCTGAGAAACGGCTACCACATCCAAGGAAGGCAGCAGGCGCGCAAAT…
	POR_336b_S ATGTTTAAATATCCTATAAAGGTGAAACCGCGAACGGCTCATTATAACAGCTATAATTTACTTGGTCTTGATATACTACATGGATAACTGTGGTAATTCTAGAGCTAATACATGCACCAACGCTCCGATTTACTGACGAGCGCATCTATTAGAACAAAACCAATCGAGCTG------CGGCTCGTAAGTTGGTGACTCTGAATAACTTATGCTGATCGCATGGTCTTGAACCGGCGACATATCTATCAAGTGTCTGCCTTATCAACTGTCGATGGTAGTTTATATGACTACCATGGTTGTAACGGGTAACGGAGAATAAGGGTTCGACTCCGGAGAGGGAGCCTGAGAAACGGCTACCACATCCAAGGAAGGCAGCAGGCGCGCAAAT…
	POR_91A_S ATGTTTAAATATCCTATAAAGGTGAAACCGCGAACGGCTCATTATAACAGCTATAATTTACTTGGTCTTGATATACTACATGGATAACTGTGGTAATTCTAGAGCTAATACATGCACCAACGCTCCGATTTACTGACGAGCGCATCTATTAGAACAAAACCAATCGAGCTG------CGGCTCGTAAGTTGGTGACTCTGAATAACTTATGCTGATCGCATGGTCTTGAACCGGCGACATATCTATCAAGTGTCTGCCTTATCAACTGTCGATGGTAGTTTATATGACTACCATGGTTGTAACGGGTAACGGAGAATAAGGGTTCGACTCCGGAGAGGGAGCCTGAGAAACGGCTACCACATCCAAGGAAGGCAGCAGGCGCGCAAATT…
	GRA_1_S ATGTTTAAATATCCTATAAAGGTGAAACCGCGAACGGCTCATTATAACAGCTATAATTTACTTGGTCTTGATATACTACATGGATAACTGTGGTAATTCTAGAGCTAATACATGCACCAACGCTCCGATTTACTGACGAGCGCATCTATTAGAACAAAACCAATCGAGCTG------CGGCTCGTAAGTTGGTGACTCTGAATAACTTATGCTGATCGCATGGTCTTGAACCGGCGACATATCTATCAAGTGTCTGCCTTATCAACTGTCGATGGTAGTTTATATGACTACCATGGTTGTAACGGGTAACGGAGAATAAGGGTTCGACTCCGGAGAGGGAGCCTGAGAAACGGCTACCACATCCAAGGAAGGCAGCAGGCGCGCAAATTAC…
	GRA_2_S ATGTTTAAATATCCTATAAAGGTGAAACCGCGAACGGCTCATTATAACAGCTATAATTTACTTGGTCTTGATATACTACATGGATAACTGTGGTAATTCTAGAGCTAATACATGCACCAACGCTCCGATTTACTGACGAGCGCATCTATTAGAACAAAACCAATCGAGCTG------CGGCTCGTAAGTTGGTGACTCTGAATAACTTATGCTGATCGCATGGTCTTGAACCGGCGACATATCTATCAAGTGTCTGCCTTATCAACTGTCGATGGTAGTTTATATGACTACCATGGTTGTAACGGGTAACGGAGAATAAGGGTTCGACTCCGGAGAGGGAGCCTGAGAAACGGCTACCACATCCAAGGAAGGCAGCAGGCGCGCAAATTAC…
	GRA_3_S ATGTTTAAATATCCTATAAAGGTGAAACCGCGAACGGCTCATTATAACAGCTATAATTTACTTGGTCTTGATATACTACATGGATAACTGTGGTAATTCTAGAGCTAATACATGCACCAACGCTCCGATTTACTGACGAGCGCATCTATTAGAACAAAACCAATCGAGCTG------CGGCTCGTAAGTTGGTGACTCTGAATAACTTATGCTGATCGCATGGTCTTGAACCGGCGACATATCTATCAAGTGTCTGCCTTATCAACTGTCGATGGTAGTTTATATGACTACCATGGTTGTAACGGGTAACGGAGAATAAGGGTTCGACTCCGGAGAGGGAGCCTGAGAAACGGCTACCACATCCAAGGAAGGCAGCAGGCGCGCAAATTAC…
	GRA_4_S ATGTTTAAATATCCTATAAAGGTGAAACCGCGAACGGCTCATTATAACAGCTATAATTTACTTGGTCTTGATATACTACATGGATAACTGTGGTAATTCTAGAGCTAATACATGCACCAACGCTCCGATTTACTGACGAGCGCATCTATTAGAACAAAACCAATCGAGCTG------CGGCTCGTAAGTTGGTGACTCTGAATAACTTATGCTGATCGCATGGTCTTGAACCGGCGACATATCTATCAAGTGTCTGCCTTATCAACTGTCGATGGTAGTTTATATGACTACCATGGTTGTAACGGGTAACGGAGAATAAGGGTTCGACTCCGGAGAGGGAGCCTGAGAAACGGCTACCACATCCAAGGAAGGCAGCAGGCGCGCAAATTAC…
	TUR_1_S ATGTTTAAATATCCTATAAAGGTGAAACCGCGAACGGCTCATTATAACAGCTATAATTTACTTGGTCTTGATATACTACATGGATAACTGTGGTAATTCTAGAGCTAATACATGCACCAACGCTCCGATTTACTGACGAGCGCATCTATTAGAACAAAACCAATCGAGCTG------CGGCTCGTAAGTTGGTGACTCTGAATAACTTATGCTGATCGCATGGTCTTGAACCGGCGACATATCTATCAAGTGTCTGCCTTATCAACTGTCGATGGTAGTTTATATGACTACCATGGTTGTAACGGGTAACGGAGAATAAGGGTTCGACTCCGGAGAGGGAGCCTGAGAAACGGCTACCACATCCAAGGAAGGCAGCAGGCGCGCAAATTAC…
	TUR_2_S ATGTTTAAATATCCTATAAAGGTGAAACCGCGAACGGCTCATTATAACAGCTATAATTTACTTGGTCTTGATATACTACATGGATAACTGTGGTAATTCTAGAGCTAATACATGCACCAACGCTCCGATTTACTGACGAGCGCATCTATTAGAACAAAACCAATCGAGCTG------CGGCTCGTAAGTTGGTGACTCTGAATAACTTATGCTGATCGCATGGTCTTGAACCGGCGACATATCTATCAAGTGTCTGCCTTATCAACTGTCGATGGTAGTTTATATGACTACCATGGTTGTAACGGGTAACGGAGAATAAGGGTTCGACTCCGGAGAGGGAGCCTGAGAAACGGCTACCACATCCAAGGAAGGCAGCAGGCGCGCAAATTAC…
	TUR_4A_S ATGTTTAAATATCCTATAAAGGTGAAACCGCGAACGGCTCATTATAACAGCTATAATTTACTTGGTCTTGATATACTACATGGATAACTGTGGTAATTCTAGAGCTAATACATGCACCAACGCTCCGATTTACTGACGAGCGCATCTATTAGAACAAAACCAATCGAGCTG------CGGCTCGTAAGTTGGTGACTCTGAATAACTTATGCTGATCGCATGGTCTTGAACCGGCGACATATCTATCAAGTGTCTGCCTTATCAACTGTCGATGGTAGTTTATATGACTACCATGGTTGTAACGGGTAACGGAGAATAAGGGTTCGACTCCGGAGAGGGAGCCTGAGAAACGGCTACCACATCCAAGGAAGGCAGCAGGCGCGCAAATTA…
	TUR_4B_S ATGTTTAAATATCCTATAAAGGTGAAACCGCGAACGGCTCATTATAACAGCTATAATTTACTTGGTCTTGATATACTACATGGATAACTGTGGTAATTCTAGAGCTAATACATGCACCAACGCTCCGATTTACTGACGAGCGCATCTATTAGAACAAAACCAATCGAGCTG------CGGCTCGTAAGTTGGTGACTCTGAATAACTTATGCTGATCGCATGGTCTTGAACCGGCGACATATCTATCAAGTGTCTGCCTTATCAACTGTCGATGGTAGTTTATATGACTACCATGGTTGTAACGGGTAACGGAGAATAAGGGTTCGACTCCGGAGAGGGAGCCTGAGAAACGGCTACCACATCCAAGGAAGGCAGCAGGCGCGCAAATTA…
	TUR_5A_S ATGTTTAAATATCCTATAAAGGTGAAACCGCGAACGGCTCATTATAACAGCTATAATTTACTTGGTCTTGATATACTACATGGATAACTGTGGTAATTCTAGAGCTAATACATGCACCAACGCTCCGATTTACTGACGAGCGCATCTATTAGAACAAAACCAATCGAGCTG------CGGCTCGTAAGTTGGTGACTCTGAATAACTTATGCTGATCGCATGGTCTTGAACCGGCGACATATCTATCAAGTGTCTGCCTTATCAACTGTCGATGGTAGTTTATATGACTACCATGGTTGTAACGGGTAACGGAGAATAAGGGTTCGACTCCGGAGAGGGAGCCTGAGAAACGGCTACCACATCCAAGGAAGGCAGCAGGCGCGCAAATTA…
	TUR_5B_S ATGTTTAAATATCCTATAAAGGTGAAACCGCGAACGGCTCATTATAACAGCTATAATTTACTTGGTCTTGATATACTACATGGATAACTGTGGTAATTCTAGAGCTAATACATGCACCAACGCTCCGATTTACTGACGAGCGCATCTATTAGAACAAAACCAATCGAGCTG------CGGCTCGTAAGTTGGTGACTCTGAATAACTTATGCTGATCGCATGGTCTTGAACCGGCGACATATCTATCAAGTGTCTGCCTTATCAACTGTCGATGGTAGTTTATATGACTACCATGGTTGTAACGGGTAACGGAGAATAAGGGTTCGACTCCGGAGAGGGAGCCTGAGAAACGGCTACCACATCCAAGGAAGGCAGCAGGCGCGCAAATTA…
	TUR_5E_S ATGTTTAAATATCCTATAAAGGTGAAACCGCGAACGGCTCATTATAACAGCTATAATTTACTTGGTCTTGATATACTACATGGATAACTGTGGTAATTCTAGAGCTAATACATGCACCAACGCTCCGATTTACTGACGAGCGCATCTATTAGAACAAAACCAATCGAGCTG------CGGCTCGTAAGTTGGTGACTCTGAATAACTTATGCTGATCGCATGGTCTTGAACCGGCGACATATCTATCAAGTGTCTGCCTTATCAACTGTCGATGGTAGTTTATATGACTACCATGGTTGTAACGGGTAACGGAGAATAAGGGTTCGACTCCGGAGAGGGAGCCTGAGAAACGGCTACCACATCCAAGGAAGGCAGCAGGCGCGCAAATTA…
	TCU_33C_S ATGTTTAAATATCCTATAAAGGTGAAACCGCGAACGGCTCATTATAACAGCTATAATTTACTTGGTCTTGATATACTACATGGATAACTGTGGTAATTCTAGAGCTAATACATGCACCAACGCTCCGATTTACTGACGAGCGCATCTATTAGAACAAAACCAATCGAGCTG------CGGCTCGTAAGTTGGTGACTCTGAATAACTTATGCTGATCGCATGGTCTTGAACCGGCGACATATCTATCAAGTGTCTGCCTTATCAACTGTCGATGGTAGTTTATATGACTACCATGGTTGTAACGGGTAACGGAGAATAAGGGTTCGACTCCGGAGAGGGAGCCTGAGAAACGGCTACCACATCCAAGGAAGGCAGCAGGCGCGCAAATT…
	TCU_33B_S ATGTTTAAATATCCTATAAAGGTGAAACCGCGAACGGCTCATTATAACAGCTATAATTTACTTGGTCTTGATATACTACATGGATAACTGTGGTAATTCTAGAGCTAATACATGCACCAACGCTCCGATTTACTGACGAGCGCATCTATTAGAACAAAACCAATCGAGCTG------CGGCTCGTAAGTTGGTGACTCTGAATAACTTATGCTGATCGCATGGTCTTGAACCGGCGACATATCTATCAAGTGTCTGCCTTATCAACTGTCGATGGTAGTTTATATGACTACCATGGTTGTAACGGGTAACGGAGAATAAGGGTTCGACTCCGGAGAGGGAGCCTGAGAAACGGCTACCACATCCAAGGAAGGCAGCAGGCGCGCAAATT…
	TKR_340B_S ATGTTTAAATATCCTATAAAGGTGAAACCGCGAACGGCTCATTATAACAGCTATAATTTACTTGGTCTTGATATACTACATGGATAACTGTGGTAATTCTAGAGCTAATACATGCACCAACGCTCCGATTTACTGACGAGCGCATCTATTAGAACAAAACCAATCGAGCTG------CGGCTCGTAAGTTGGTGACTCTGAATAACTTATGCTGATCGCATGGTCTTGAACCGGCGACATATCTATCAAGTGTCTGCCTTATCAACTGTCGATGGTAGTTTATATGACTACCATGGTTGTAACGGGTAACGGAGAATAAGGGTTCGACTCCGGAGAGGGAGCCTGAGAAACGGCTACCACATCCAAGGAAGGCAGCAGGCGCGCAAAT…
	TKR_340A_S ATGTTTAAATATCCTATAAAGGTGAAACCGCGAACGGCTCATTATAACAGCTATAATTTACTTGGTCTTGATATACTACATGGATAACTGTGGTAATTCTAGAGCTAATACATGCACCAACGCTCCGATTTACTGACGAGCGCATCTATTAGAACAAAACCAATCGAGCTG------CGGCTCGTAAGTTGGTGACTCTGAATAACTTATGCTGATCGCATGGTCTTGAACCGGCGACATATCTATCAAGTGTCTGCCTTATCAACTGTCGATGGTAGTTTATATGACTACCATGGTTGTAACGGGTAACGGAGAATAAGGGTTCGACTCCGGAGAGGGAGCCTGAGAAACGGCTACCACATCCAAGGAAGGCAGCAGGCGCGCAAAT…
	TKR_341B_S ATGTTTAAATATCCTATAAAGGTGAAACCGCGAACGGCTCATTATAACAGCTATAATTTACTTGGTCTTGATATACTACATGGATAACTGTGGTAATTCTAGAGCTAATACATGCACCAACGCTCCGATTTACTGACGAGCGCATCTATTAGAACAAAACCAATCGAGCTG------CGGCTCGTAAGTTGGTGACTCTGAATAACTTATGCTGATCGCATGGTCTTGAACCGGCGACATATCTATCAAGTGTCTGCCTTATCAACTGTCGATGGTAGTTTATATGACTACCATGGTTGTAACGGGTAACGGAGAATAAGGGTTCGACTCCGGAGAGGGAGCCTGAGAAACGGCTACCACATCCAAGGAAGGCAGCAGGCGCGCAAAT…
	TKR_341A_S ATGTTTAAATATCCTATAAAGGTGAAACCGCGAACGGCTCATTATAACAGCTATAATTTACTTGGTCTTGATATACTACATGGATAACTGTGGTAATTCTAGAGCTAATACATGCACCAACGCTCCGATTTACTGACGAGCGCATCTATTAGAACAAAACCAATCGAGCTG------CGGCTCGTAAGTTGGTGACTCTGAATAACTTATGCTGATCGCATGGTCTTGAACCGGCGACATATCTATCAAGTGTCTGCCTTATCAACTGTCGATGGTAGTTTATATGACTACCATGGTTGTAACGGGTAACGGAGAATAAGGGTTCGACTCCGGAGAGGGAGCCTGAGAAACGGCTACCACATCCAAGGAAGGCAGCAGGCGCGCAAAT…
	TCU_95B_S ATGTTTAAATATCCTATAAAGGTGAAACCGCGAACGGCTCATTATAACAGCTATAATTTACTTGGTCTTGATATACTACATGGATAACTGTGGTAATTCTAGAGCTAATACATGCACCAACGCTCCGATTTACTGACGAGCGCATCTATTAGAACAAAACCAATCGAGCTG------CGGCTCGTAAGTTGGTGACTCTGAATAACTTATGCTGATCGCATGGTCTTGAACCGGCGACATATCTATCAAGTGTCTGCCTTATCAACTGTCGATGGTAGTTTATATGACTACCATGGTTGTAACGGGTAACGGAGAATAAGGGTTCGACTCCGGAGAGGGAGCCTGAGAAACGGCTACCACATCCAAGGAAGGCAGCAGGCGCGCAAATT…
	TCU_95A_S ATGTTTAAATATCCTATAAAGGTGAAACCGCGAACGGCTCATTATAACAGCTATAATTTACTTGGTCTTGATATACTACATGGATAACTGTGGTAATTCTAGAGCTAATACATGCACCAACGCTCCGATTTACTGACGAGCGCATCTATTAGAACAAAACCAATCGAGCTG------CGGCTCGTAAGTTGGTGACTCTGAATAACTTATGCTGATCGCATGGTCTTGAACCGGCGACATATCTATCAAGTGTCTGCCTTATCAACTGTCGATGGTAGTTTATATGACTACCATGGTTGTAACGGGTAACGGAGAATAAGGGTTCGACTCCGGAGAGGGAGCCTGAGAAACGGCTACCACATCCAAGGAAGGCAGCAGGCGCGCAAATT…
	TCU_175_S ATGTTTAAATATCCTATAAAGGTGAAACCGCGAACGGCTCATTATAACAGCTATAATTTACTTGGTCTTGATATACTACATGGATAACTGTGGTAATTCTAGAGCTAATACATGCACCAACGCTCCGATTTACTGACGAGCGCATCTATTAGAACAAAACCAATCGAGCTG------CGGCTCGTAAGTTGGTGACTCTGAATAACTTATGCTGATCGCATGGTCTTGAACCGGCGACATATCTATCAAGTGTCTGCCTTATCAACTGTCGATGGTAGTTTATATGACTACCATGGTTGTAACGGGTAACGGAGAATAAGGGTTCGACTCCGGAGAGGGAGCCTGAGAAACGGCTACCACATCCAAGGAAGGCAGCAGGCGCGCAAATT…
;
END;
