# Supplementary material for: The phylogenetics of Anguillicolidae (Nematoda: Anguillicoloidea), swimbladder parasites of eels
Source: BMC Evol Biol. 2012 May 4;12:60. doi: 10.1186/1471-2148-12-60 (PMC3503875; doi:10.1186/1471-2148-12-60)
Supplement: Additional file 1 — Sequence data files and keys thereto as a single compressed file, expandable to a folder containing:Cytochrome oxidase 1 data, COX1.haplotypes.nex - NEXUS format file of aligned COXI haplotype sequences, COX1.haplotypes.labels.txt - text file describing the assignment of individual COXI sequences to haplotypes, COX1.haplotypes.crassus.nex - NEXUS format file of aligned A. crassus COXI haplotype sequences, COX1.haplotypes.crassus.labels.txt - text file describing the assignment of individual A. crassus COXI sequences to haplotypes, COX1.nex - NEXUS format file of all aligned COXI haplotype sequences. Nuclear large subunit ribosomal RNA data, 28_S.haplotypes.nex - NEXUS format file of aligned nLSU or 28S haplotype sequences, 28_S.nex - NEXUS format file of all aligned nLSU or 28S haplotype sequences. Nuclear small subunit ribosomal RNA data, 18_S.haplotypes.nex - NEXUS format file of aligned nSSU or 18S haplotype sequences, 18_S.spirurina_B.nex - NEXUS format file of aligned nSSU or 18S haplotype sequences, 18_S.nex - NEXUS format file of all aligned nSSU or 18S haplotype sequences. [file 1471-2148-12-60-S1.zip › Phylogeny of the Anguillicolidae Supplementary Data/18_S.spirurina_B.nex]

#NEXUS
BEGIN DATA;
	DIMENSIONS NTAX=55 NCHAR=879;
	FORMAT DATATYPE = DNA GAP = - MISSING = ?;
	MATRIX
	Ter_lir AAGCATGAGC--CAATTAATGGTGAAGCCGCGAATAGCTCATTACAACAGCCATTGTTTACTTGATCTTGAT-ATCCTACTTGGATAACTGTGGTAATTCTAGAGCTAATACACGCACCAAAGCTCAGACCTT----GGACGAGCGCATTTATTAGAACAAAACCAATCGGGCTTCGGCTCGCCG-TTGGTGACTCTGAATAACTCA-GCTGATCGCATGGTCTTGCACCGGCGACTCATCTTTCAAGTGTCTGCCTTATCAACTTTCGATGGTAGATTATGTGTCTACCATGGTTGTAACGGGTAACGGAGAATAAGGGTTCGACTCCGGAGAGGGAGCCTGAGAAACGGCTACCACATCCAAGGAAGGCAGCAGGCGCGTAAATTACCC…
	Dic_mex ???????AACGACTGCTAACAGTGAAACCGCGAACGGCTCATTACAACAGCTATAATTTACTTGATCCTGAGTATCCTACTTGGATAACTGTGGTAATTCTAGAGCTAATACATGCACCAAAGCTCCGACTCAC---GGACGAGCGCATTTATTGGAACAAAACCAATCAGGTTTCGGCCTGTTGTTTGGTGACTCTGAATAACTAA-GCTGATCGCATGGTCCTGCACCGGCGACATGTCTTTCAAGTATCTGCCTTATCAACTTTCGATGGTAGTTTACGTGACTACCATGGTTGTAACGGGTAACGGAGAATAAGGGTTCGACTCCGGAGAGGGAGCCTGAGAAACGGCTACCACATCCAAGGAAGGCAGCAGGCGCGCAAATTACCC…
	Cuc_rob ATGTTCAAATGGCTTTTGAAAGTGAAACCGCGAACGGCTCATTACAACAGCTATAATTTACTTGATCCTGATTATCCTACTTGGATAACTGTGGTAATTCTAGAGCTAATACATGCACCGAAGCTCCGACTCAC---GGACGAGCGCATTTATTAGACCAAAACCAATCGGGTCTAGGCCCGCTCTTTGGTGACTCTGAATAACTAA-GCTGATCGCATGGTCCTGTACCGGCGACGTGTCTTTCAAGTATCTGCCTTATCAACTTTCGATGGTAGTTTATGTGACTACCATGGTTGTAACGGGTAACGGAGAATAAGGGTTCGACTCCGGAGAGGGAGCCTGAGAAACGGCTACCACATCCAAGGAAGGCAGCAGGCGCGCAAATTACCC…
	Tru_tru AAGTTCAAATGGCTTTAAAAAGTGAAACCGCGAACGGCTCATTACAACAGCTATAATTTACTTGATCCTGAATATCCTACTTGGATAACTGTGGTAATTCTAGAGCTAATACATGCACCAAAGCTCCGACTTAC---GAACGAGCGCATTTATTAGAACAAAACCAATCGGGCTTCGGTCCGTTCTTTGGTGACTCTGAATAACTAA-GCTGATCGCATGGTCTTGTACCGGCGACGTGTCTTTCAAGTATCTGCCTTATCAACTTTCGATGGTAGTTTATGTGACTACCATGGTTGTAACGGGTAACGGAGAATAAGGGTTCGACTCCGGAGAGGGAGCCTGAGAAACGGCTACCACATCCAAGGAAGGCAGCAGGCGCGCAAATTACCC…
	Gna_neo GCGTGCCAAC--TCTCGAAAAGTGAAACCGCGAATGGCTCATTACGACAGCTATGATTTACTTGATCTTGAT-ATTCTACTTGGATATCTGTGGTAATTCTAGAGCTAATACATGCACCAAAGCTCCGACTTTGT---GACGAGCGCATTTATTAGAACAAAACCAATCGAGCTTCGGCTCGGTTGTTGGTGACTCTGAATAACTACGGCTGATCGCACGGTCTCGCACCGGCGACATGTCAATCAAGTATCTGCCTTATCAACTTTCGATGGTAGGTTATGTGCCTACCATGGTTGTAACGGGTAACGGAGAATAAGGGTTCGACTCCGGAGAGGGAGCCTGAGAAACGGCTACCACATCCAAGGAAGGCAGCAGGCGCGCAAATTACCC…
	Gna_tur GCGTGCCAAC--TCTCGAAAAGTGAAACCGCGAATGGCTCATTACGACAGCTATGATTTACTTGATCTTGAT-ACTCTACTTGGATATCTGTGGTAATTCTAGAGCTAATACATGCACCAAAGCTCCGACTCTGT---GACGAGCGCATTTATTAGAACAAAACCAATCGAGCTTCGGCTCGGTTGTTGGTGACTCTGAATAACTACGGCTGATCGCATGGTCTCGTACCGGCGACATGTCAATCAAGTATCTGCCTTATCAACTTTCGATGGTAGGTTATGTGCCTACCATGGTTGTAACGGGTAACGGAGAATAAGGGTTCGACTCCGGAGAGGGAGCCTGAGAAACGGCTACCACATCCAAGGAAGGCAGCAGGCGCGCAAATTACCC…
	Gna_bin GCGTGCCTAC--TCTTGAAAAGTGAAACCGCGAATGGCTCATTACGACAGCTATGATTTACTTGATCTTGAT-ATTCTACTTGGATATCTGTGGTAATTCTAGAGCTAATACATGCACCAAAGCTCCGACTCTGT---GACGAGCGCATTTATTAGAACAAAACCAATCGAGCTTCGGCTCGGTTGTTGGTGACTCTGAATAACTACGGCTGATCGCACGGTCTCGTACCGGCGACATGTCAATCAAGTATCTGCCTTATCAACTTTCGATGGTAGGTTATGTGCCTACCATGGTTGTAACGGGTAACGGAGAATAAGGGTTCGACTCCGGAGAGGGAGCCTGAGAAACGGCTACCACATCCAAGGAAGGCAGCAGGCGCGCAAATTACCC…
	Ang_glo ATGTTTAAATATCCTATGAAGGTGAAACCGCGAACGGCTCATTATAACAGCTTTAATTTACTTGGTCTTGAT-ATACTACATGGATAACTGTGGTAATTCTAGAGCTAATACATGCACCAACGCTCCGATTTACT---GACGAGCGCATCTATTAGAACAAAACCAATCGAGCTGCGGCTCGTAAGTTGGTGACTCTGAATAACTTATGCTGATCGCATGGTCTTGAACCGGCGACATATCTATCAAGTGTCTGCCTTATCAACTGTCGATGGTAGTTTATATGACTACCATGGTTGTAACGGGTAACGGAGAATAAGGGTTCGACTCCGGAGAGGGAGCCTGAGAAACGGCTACCACATCCAAGGAAGGCAGCAGGCGCGCAAATTACCC…
	Ang_cra ATGTTTAAATATCCTATAAAGGTGAAACCGCGAACGGCTCATTATAACAGCTATAATTTACTTGGTCTTGAT-ATACTACATGGATAACTGTGGTAATTCTAGAGCTAATACATGCACCAACGCTCCGATTTACT---GACGAGCGCATCTATTAGAACAAAACCAATCGAGCTGCGGCTCGTAAGTTGGTGACTCTGAATAACTTATGCTGATCGCATGGTCTTGAACCGGCGACATATCTATCAAGTGTCTGCCTTATCAACTGTCGATGGTAGTTTATATGACTACCATGGTTGTAACGGGTAACGGAGAATAAGGGTTCGACTCCGGAGAGGGAGCCTGAGAAACGGCTACCACATCCAAGGAAGGCAGCAGGCGCGCAAATTACCC…
	Ang_pap ATGTTTAAATATCCTATGAAGGTGAAACCGCGAACGGCTCATTATAACAGCTTTAATTTACTTGGTCTTGAT-ATACTACATGGATAACTGTGGTAATTCTAGAGCTAATACATGCACCAACGCTCCGATTTACT---GACGAGCGCATCTATTAGAACAAAACCAATCGAGCTGCGGCTCGTAAGTTGGTGACTCTGAATAACTTATGCTGATCGCATGGTCTTGAACCGGCGACATATCTATCAAGTGTCTGCCTTATCAACTGTCGATGGTAGTTTATATGACTACCATGGTTGTAACGGGTAACGGAGAATAAGGGTTCGACTCCGGAGAGGGAGCCTGAGAAACGGCTACCACATCCAAGGAAGGCAGCAGGCGCGCAAATTACCC…
	Ang_nov ???TTTAAATATCCTATGAAGGTGAAACCGCGAACGGCTCATTATAACAGCTTTAATTTACTTGGTCTTGAT-ATACTACATGGATAACTGTGGTAATTCTAGAGCTAATACATGCACCAACGCTCCGATTTACT---GACGAGCGCATCTATTAGAACAAAACCAATCGAGCTGCGGCTCGTAAGTTGGTGACTCTGAATAACTTATGCTGATCGCATGGTCTTGAACCGGCGACATATCTATCAAGTGTCTGCCTTATCAACTGTCGATGGTAGTTTATATGACTACCATGGTTGTAACGGGTAACGGAGAATAAGGGTTCGACTCCGGAGAGGGAGCCTGAGAAACGGCTACCACATCCAAGGAAGGCAGCAGGCGCGCAAATTACCC…
	Ang_aus ?TGTTTAAATATCCTATAAAGGTGAAACCGCGAACGGCTCATTATAACAGCTTTAATTTACTTGGTCTTGAT-ATACTACATGGATAACTGTGGTAATTCTAGAGCTAATACATGCACCAACGCTCCGATTTACT---GACGAGCGCATCTATTAGAACAAAACCAATCGAGCTGCGGCTCGTAAGTTGGTGACTCTGAATAACTTATGCTGATCGCATGGTCTTGAACCGGCGACATATCTATCAAGTGTCTGCCTTATCAACTGTCGATGGTAGTTTATATGACTACCATGGTTGTAACGGGTAACGGAGAATAAGGGTTCGACTCCGGAGAGGGAGCCTGAGAAACGGCTACCACATCCAAGGAAGGCAGCAGGCGCGCAAATTACCC…
	Ech_ove ATGTTCAAACGGCTTTGAATAGTGAAACCGCGAACGGCTCATTACAACAGCTATTATCTACTTGACGATGAC-ATCCTACTCGGATAACTGTGGTAATTCTAGAGCTAATACGTGTTAGAATGCTCCGA--TACTTTTGACGAGCGCATTTATTGGACCAAAATCAACGGAGCTACGGCTCGTCAATTGATAACTCTGAATAACTATTGCCGATCGCATGGTCTAGTACCAGCGACATGTCTATCGAGTGTCTGCCTTATCAACTGTCGATGGTAGTTTATATGACTACCATGGTTGTAACGGGTAACGGAGAATAAGGGTTCGACTCCGGAGAGGAAGCCTGAGAAATGGCTGCCACATCCAAGGAAGGCAGCAGGCGCGCAAATTACCC…
	Tan_tia ATGTTCAAATAACCTAAAATGGTGAAACCGCGAACGGCTCATTACAACAGCTACTATTCGCTTGATGTTGTT-GTCCTACATGGATAACTGTGGTAATTCTAGAGCTAATACATGCACCAAAGCTCCGATTT--TT--GACGAGCGCATTTATTAGAACAAAACCAATCGGGTCGACGCCCGTGGTTCGGTGACTCTGAATAACTAAGGCTGATCGCACGGTCCAGCACCGGCGACGTGTCTATCAAGTATCTGCCTTATCAACTGTCGATGGTAGTTTACGTGCCTACCATGGTTGTAACGGGTAACGGAGAATAAGGGTTCGACTCCGGAGAGGGAGCCTGAGAAACGGCTACCACATCCAAGGAAGGCAGCAGGCGCGCAAATTACCC…
	Linsto ?????????????????AATGGTGAAACCGCGAACGGCTCATTACAACAGCTACTATTCGCTTGATGTTGTT-GTCCTACATGGATAACTGTGGTAATTCTAGAGCTAATACATGCACCAAAGCTCCGATTT--TT--GACGAGCGCATTTATTAGAACAAAACCAATCGGGTCGACGCCCGTGGTTCGGTGACTCTGAATAACTAAGGCTGATCGCACGGTCCAGCACCGGCGACGTGTCTATCAAGTATCTGCCTTATCAACTGTCGATGGTAGTTTACGTGCCTACCATGGTTGTAACGGGTAACGGAGAATAAGGGTTCGACTCCGGAGAGGGAGCCTGAGAAACGGCTACCACATCCAAGGAAGGCAGCAGGCGCGCAAATTACCCA…
	SNR_118 ??????AAATAACCTAAAATGGTGAAACCGCGAACGGCTCATTACAACAGCTACTATTCGCTTGATGTTGTT-GTCCTACATGGATAACTGTGGTAATTCTAGAGCTAATACATGCACCAAAGCTCCGATTT--TT--GACGAGCGCATCTATTAGAACAAAACCAATCGGGTCGACGCCCGTGGTTCGGTGACTCTGAATAACTGAGGCTGATCGCACGGTCCAGCACCGGCGACATGTCTATCAAGTATCTGCCTTATCAACTGTCGATGGTAGTTTACGTGCCTACCATGGTTGTAACGGGTAACGGAGAATAAGGGTTCGACTCCGGAGAGGGAGCCTGAGAAACGGCTACCACATCCAAGGAAGGCAGCAGGCGCGCAAATTACCC…
	Ron_ron ????????????????????GGTGAAACCGCGAACGGCTCATTACAACAGCCATTATTTACTTGATGTTGAT-ATCCTACTTGGATAACTGTGGTAATTCTAGAGCTAATACATGCACCAAAGCTCCAATTT--TT--GAGGAGCGCATTTATTAGAACCAAACCAATCGGGTTACGGCCCGTATTTTGGTGACTCTGAATAACTTCAGCTGATCGCATGGTCTTGCACCGGCGACGTGTCTATCAAGTGTCTGCCTTATCAACTTTCGATGGTAGTTTATATGCCTACCATGGTAGTAACGGGTAACGGAGAATAAGGGTTCGACTCCGGAGAGGGAGCCTGAGAAACGGCTACCACATCCAAGGAAGGCAGCAGGCGCGCAAATTACCC…
	Ent_ver AAGTTCAAATAA--CGGAAAAGTGAAACCGCAAAGAGCTCCTTACAACAGCTATTATTGGCTTGATCTTGAT-ATTCTACGTGGATAACTGTGGTAATTCTAGAGCTAATACATGCACCAAAGCTCCGATTCAT----GAGGAGCGCACCTATTAGACTAAAACCAACCGGGTTTCGGCTCGGTGTTTGGGGACTCTGAATAGCTATAGTTGATCGCATGGTCTTGTACCGGCGGCGTGTCTATCAAGTGTCTGCCTTATCAACTTTCGATGGTAGTTTATGTGCCTACCATGGTTGTTACGGGTAACGGAGAATTAGGGTTCGACTCCGGAGAGGGAGCTTGAGAAATGGCTACCACATCCAAGGAAGGCAGCAGGCGCGCAAATTACCC…
	Macropo ???????????????????AAGTGAAACCGCGAACGGCTCATTACAACAGCTATAATTTACTTGATGTTGAT-ATCCTACGTGGATAACTGTGGTAATTCTAGAGCTAATACATGCACCAAAGCTCTGATTAAC----GACGAGCGCATCTATTAGACTAAAACCAATCGATTGTTGAGTCGTTGTTTGGTGACTCTGAATAGCTTT-GCTGATCGCATGGTCATGTACCGGCGACATGTCTATCAAGTATCTGCCTTATCAACTTTCGATGGTAGTTTATGTGCCTACCATGGTTGTTACGGGTAACGGAGAATAAGGGTTCGACTCCGGAGAGGGAGCCTGAGAAACGGCTACCACATCCAAGGAAGGCAGCAGGCGCGCAAATTACCC…
	Bru_jus AAGTTCAAATAACCTA--AAGGTCAAACCGCGTACGGCTCATTATAACAGCCATAATATACTTGACGTTGAC-TTCCTACGTGGATAACTGTGRTAATTCTAGAGCTAATACATGCACCAAAGCTCGGATTT--TT--GAAGAGCGCATCTATTAGATTAAAACCAATCGGGTCTCGGCCCGTCTCTTGGTGACTCTGAATAGCTTCAGCTGATCGCATGGTCTTGAACCGGCGACGTGTCAATCAAGTGTCTGCCTTATCAACTTTCGATGGTAGTTTATGTGCCTACCATGGTTGTAACGGGTAACGGAGAATAAGGGTTCGACTCCGGAGAGGGAGCCTGRGAAACGGCTACCACATCCAAGGAAGGCAGCAGGCGCGCAAATTACCC…
	Tox_can AAGTTCAAATGGCCTTTAAAGGTGAAACCGCGAACGGCTCATTATAACAGCTATTATATACTTGATCTTGAT-GTCCTACGTGGATAACTGTGGTAATTCTAGAGCTAATACATGCACCAAAGCTCCGATTTTGT---GACGAGCGCATCTATTAGATTAAAACCAATCGGGTTTCGGCCCGTAAATTGGTGACTCTGAATAACTGTAGCTGATCGCATGGTCCAGAACCGGCGACGTGTCTATCAAGTGTCTGCCTTATCAACTGTCGATGGTAGTTTATGTGCCTACCATGGTTGTAACGGGTAACGGAGAATAAGGGTTCGACTCCGGAGAGGGAGCCTGAGAAACGGCTACCACATCCAAGGAAGGCAGCAGGCGCGCAAATTACCC…
	Tox_cat AAGTTCAAATGGCCTTTAAAGGTGAAACCGCGAACGGCTCATTATAACAGCTATTATATACTTGATTTTGAT-GTCCTACGTGGATAACTGTGGTAATTCTAGAGCTAATACATGCACCAAAGCTCCGATTTTCT---GACGAGCGCATCTATTAGATTAAAACCAATCGGGTTTCGGCCCGTAAATTGGTGACTCTGAATAACTGTAGCTGATCGCATGGTCCAGAACCGGCGACGTGTCTATCAAGTGTCTGCCTTATCAACTGTCGATGGTAGTTTATGTGCCTACCATGGTTGTAACGGGTAACGGAGAATAAGGGTTCGACTCCGGAGAGGGAGCCTGAGAAACGGCTACCACATCCAAGGAAGGCAGCAGGCGCGCAAATTACCC…
	Asc_lum AAGTTCAAATGGCCTAAAAAGGTGAAACCGCGAACGGCTCATTACAACAGCTATTATATACTTGATCTTGAA-ATCCTACGTGGATAACTGTGGTAATTCTAGAGCTAATACATGCACCAAAGCTCCGAATTTTT---GACGAGCGCATCTATTAGATTAAAACCAATCGGGTTTCGGCCCGTAAATTGGTGACTCTGAATAACTATAGCTGATCGCATGGTCTCGAACCGGCGACGTGTCTATCAAGTGTCTGCCTTATCAACTGTCGATGGTAGTTTATGTGCCTACCATGGTTGTAACGGGTAACGGAGAATAAGGGTTCGACTCCGGAGAGGGAGCCTGAGAAACGGCTACCACATCCAAGGAAGGCAGCAGGCGCGCAAATTACCC…
	Ter_sco ????????????????????GGTGAAA--------GGCTCATTACAACAGCTATTATATACTTGATCTTGAT-ATCCTACGTGGATAACTGTGGTAATTCTAGAGCTAATACATGCACCAAAGCTCCGATTTTTT---GACGAGCGCATCTATTAGATTAAAACCAATCGGGTCTCGGCCCGTCAATTGGTGACTCTGAATAACTATTGCTGATCGCATGGTCTCGAACCGGCGACGTGTCTATCAAGTGTCTGCCTTATCAACTGTCGATGGTAGTTTATGTGCCTACCATGGTTGTAACGGGTAACGGAGAATAAGGGTTCGACTCCGGAGAGGGAGCCTGAGAAACGGCTACCACATCCAAGGAAGGCAGCAGGCGCGCAAATTACCC…
	Ani_peg AAGTTCAAATGGCCTATAAAGGTGAAACCGCGAACGGCTCATTACAACAGCTATTATATACTTGATGTTGAT-ATCCTACGTGGATAACTGTGGTAATTCTAGAGCTAATACATGCACCAAAGCTCCGATTTTTT---GACGAGCGCATCTATTAGATTAAAACCAATCGGGTTTCGGCCCGTCAATTGGTGACTCTGAATAACTATGGCTGATCGCATGGTCTTGRACCGGCGACGTGTCTATCAAGTGTCTGCCTTATCAACTGTCGATGGTAGTTTATGTGCCTACCATGGTTGTAACGGGTAACGGAGAATAAGGGTTCGACTCCGGAGAGGGAGCCTGAGAAACGGCTACCACATCCAAGGAAGGCAGCAGGCGCGCAAATTACCC…
	Dir_imm AATTTCAAATAACCTATAATGGTGAAACCGCGAACGGCTCATTA--ACAGCTATAATGTACTTGATGTTGATTATCCAACTTGGATAACTGTGGCAATTCTAGTGTTGATACATGCACCAAAGCTCTGACTTTTG---AACGAGCGCATCTATTAGATTAAAACCAATCGGAACAAAATCCGTTAATTGGTGACTCTAAATAGCTATAGCTGATCGCATGGTCTTGTACCGGCGACATATCTATCAAGTGTCTGCCTTATCAACTTTCGATGGTAGTTTATGTGCCTACCAT?GTTGTAACGGGTAACGGAGAATAAGGGTTCGAC?CAGGAGAGGGAGCCTGAGAAACGGCTACCACATCCAAGGAAGGCAGCAGGCGCGCAAATTACCC…
	Bru_mal AAGTTCAAATAACCTATAATGGTGAAACCGCGAACGGCTCATTATAACAGCTATAATGTACTTGATGTTGATTATCTAACGTGGATAACTGTGGCAATTCTAGAGCTAATACATGCACCAAAGCTCCGAATTTTA---AACGAGCGCATCTATTAGATTAAAACCAATCGGATTATTATCCGTTAATTGGTGACTCTGAATAGCTATGGCTGATCGCATGGTCTTGTACCGGCGACGTATCTATCAAGTGTCTGCCTTATCAACTTTCGATGGTAGTTTATGTGCCTACCATGGTTGTAACGGGTAACGGAGAATAAGGGTTCGACTCCGGAGAGGGAGCCTGAGAAACGGCTACCACATCCAAGGAAGGCAGCAGGCGCGCAAATTACCC…
	Wuc_ban AAGTTCAAATAACCTATAATGGTGAAACCGCGAACGGCTCATTATAACAGCTATAATGTACTTGATGTTGATTATCCAACGTGGATAACTGTGGCAATTCTAGAGCTAATACATGCACCAAAGCTCCGATTTTTA---GACGAGCGCATCTATTAGATTAAAACCAATCGGATTATTACCCGTTAATTGGTGACTCTGAATAGCTATGGCTGATCGCATGGTCTTGTACCGGCGACGTATCTATCAAGTGTCTGCCTTATCAACTTTCGATGGTAGTTTATGTGCCTACCATGGTTGTAACGGGTAACGGAGAATAAGGGTTCGACTCCGGAGAGGGAGCCTGAGAAACGGCTACCACATCCAAGGAAGGCAGCAGGCGCGCAAATTACCC…
	Bre_mun ???TTCAAATAACCTATAATGGTGAAACCGCGAACGGCTCATTATAACAGCTATAATGTACTTGATGTTGATTATCCAACGTGGATAACTGTGGCAATTCTAGAGCTAATACATGCACCAAAGCTCGGACTTTTG---AACGAGCGCATCTATTAGATTAAAACCAATCGGGTTATTACCCGTTAATTGGTGACTCTGAATAGCTATGGCTGATCGCATGGTCTTGTACCGGCGACGTATCTATCAAGTGTCTGCCTTATCAACTTTCGATGGTAGTTTATGTGCCTACCATGGTTGTAACGGGTAACGGAGAATAAGGGTTCGACTCCGGAGAGGGAGCCTGAGAAACGGCTACCACATCCAAGGAAGGCAGCAGGCGCGCAAATTACCC…
	Loa_loa AAGTTCAAATAACCTATAATGGTGAAACCGCGAACGGCTCATTATAACAGCTATAATGTACTTGATGTTGATTATCCAACGTGGATAACTGTGGCAATTCTAGAGCTAATACATGCACCAAAGCTCCGACTTTTG---AACGAGCGCATCTATTAGATTAAAACCAATCGGGTTATTGCCCGTTAATTGGTGACTCTGAATAGCTATGGCTGATCGCATGGTCTTGTACCGGCGACGTATCTATCAAGTGTCTGCCTTATCAACTTTCGATGGTAGTTTATGTGCCTACCATGGTTGTAACGGGTAACGGAGAATAAGGGTTCGACTCCGGAGAGGGAGCCTGAGAAACGGCTACCACATCCAAGGAAGGCAGCAGGCGCGCAAATTACCC…
	Onc_cer AAGTTCAAATAACCTATAATGGTGAAACCGCGAACGGCTCATTATAACAGCTATAATGTACTTGATGTTGATTATCCAACGTGGATAACTGTGGCAATTCTAGAGCTAATACATGCACCAAAGCTCCGACTTTTG---GACGAGCGCATCTATTAGATTAAAACCAATCGGGTTATTGCCCGTTAATTGGTGACTCTGAATAGCTATGGCTGATCGCATGGTCTTGTACCGGCGACGTATCTATCAAGTGTCTGCCTTATCAACTTTCGATGGTAATTTATGTGCCTACCATGGTTGTAACGGGTAACGGAGAATAAGGGTTCGACTCCGGAGAGGGAGCCTGAGAAACGGCTACCACATCCAAGGAAGGCAGCAGGCGCGCAAATTACCC…
	Aca_vit AAGTTCAAATAACCTATAAGGGTGAAACCGCGAACGGCTCATTATAACAGCTATAATGTACTTGATGTTGATTATCCAACGTGGATAACTGTGGCAATTCTAGAGCTAATACATGCACCAAAGCTCCGACTTATG---GACGAGCGCATCTATTAGATTAAAACCAATCGGGTTATTACCCGTAAATTGGTGACTCTGAATAGCTATGGCTGATCGCATGGTCTTGTACCGGCGACATATCTATCAAGTGTCTGCCTTATCAACTTTCGATGGTAGTTTATGTGCCTACCATGGTTGTAACGGGTAACGGAGAATAAGGGTTTGACTCCGGAGAGGGAGCCTGAGAAACGGCTACCACATCCAAGGAAGGCAGCAGGCGCGCAAATTACCC…
	Set_dig AAGTTCAAATAACCTAAAATGGTGAAACCGCGAACGGCTCATTATAACAGCTATAATGTACTTGATGTTGATTATCCAACTTGGATAACTGTGGCAATTCTAGAGCTAATACATGCACCAAAGCTCCGACTTTTG---GACGAGCGCATCTATTAGATTAAAACCAATCGGGTTATTACCCGTTAATTGGTGACTCTGAATAGCTATGGCTGATCGCATGGTCTTGTACCGGCGACGTATCTATCAAGTGTCTGCCTTATCAACTTTCGATGGTAGTTTATGTGCCTACCATGGTTGTAACGGGTAACGGAGAATAAGGGTTCGACTCCGGAGAGGGAGCCTGAGAAACGGCTACCACATCCAAGGAAGGCAGCAGGCGCGCAAATTACCC…
	Ser_ten AAGTTCAAATAACCTATAAAGGTGAAACCGCGAACGGCTCATTATAACAGCTATAATGTACTTGATGTTGATTATCCAACGTGGATAACTGTGGTAATTCTAGAGCTAATACATGCACCAAAGCTCCGACTTATG---GACGAGCGCATCTATTAGATTAAAACCAATCGGGTTTTAACCCGTAAATTGGTGACTCTGAATAGCTCTGGCTGATCGCATGGTCTTGTACCGGCGACATATCTATCAAGTGTCTGCCTTATCAACTTTCGATGGTAGTTTATGTGCCTACCATGGTTGTAACGGGTAACGGAGAATAAGGGTTCGACTCCGGAGAGGGAGCCTGAGAAACGGCTACCACATCCAAGGAAGGCAGCAGGCGCGCAAATTACCC…
	Phy_ala AAGTTCAAATAACCTATAATGGTGAAACCGCGAACGGCTCATTATAACAGCTATAATGTACTTGATCTTGATCATCCTACGTGGATAACTGTGGTAATTCTAGAGCTAATACATGCACCAAAGCTCTGACTTTCG---GATGAGCGCATCTATTAGATTAAAACCAATCGGGCTTCCGCCCGTCACTTGGTGACTCTGAATAGCTATGGCTGATCGCATGGTCTCGTACCGGCGACGTATCTATCAAGTGTCTGCCTTATCAACTTTCGATGGTAGTTTATGTGCCTACCATGGTTGTAACGGGTAACGGAGAGTAAGGGTTCGACTCCGGAGAGGGAGCCTGAGAAACGGCTACCACATCCAAGGAAGGCAGCAGGCGCGCAAATTACCC…
	Phy_tha ATGTTCAAATGACCTATAAAGGTGAAACCGCGAACGGCTCATTATAACAGCTACAATGTACTTGATCTTGATTGTCCTACGTGGATAACTGTGGTAATTCTAGAGCTAATACATGCACCAAAGCTCCGACTTGTG---GACGAGCGCATCTATTAGATTAAAACCAATCGGGCTTCAACCCGTCACTTGGTGACTCTGAATAGCTATGGCTGATCGCATGGTCTTGTACCGGCGACGTATCTATCAAGTGTCTGCCTTATCAACTTTCGATGGTAGTTTATGTGCCTACCATGGTTGTAACGGGTAACGGAGAATAAGGGTTCGACTCCGGAGAGGGAGCCTGAGAAACGGCTACCACATCCAAGGAAGGCAGCAGGCGCGCAAATTACCC…
	Asc_arc AAGTTCAAATAACCTATAATGGTGAAACCGCGAACGGCTCATTATAACAGCTATAATGTACTTGATCTTGATAATCCAACGTGGATAACTGTGGTAATTCTAGAGCTAATACATGCACCAAAGCTCCGACTTACT--GGACGAGCGCATCTATTAGGTTAAAACCAATCGGGCTTT-GCTCGTCAATTGGTGACTCTGAATAGCTATGGCTGATCGCATGGTCTTGTACCGGCGACATGTCTATCAAGTGTCTGCCTTATCAACTTTCGATGGTAGTTTATGTGCCTACCATGGTTGTAACGGGTAACGGAGAATAAGGGTTCGACTCCGGAGAGGGAGCCTGAGAAACGGCTACCACATCCAAGGAAGGCAGCAGGCGCGCAAATTACCC…
	Pro_try ???????????????ATAATGGTGAAACCGCGAACGGCTCATTATAACAGCTATAATGTACTTGATCTTGATAATCCAACGTGGATAACTGTGGTAATTCTAGAGCTAATACATGCACCAAAGCTCCGACTCTGT--GGACGAGCGCATCTATTAGGTTAAAACCAATCGGGCTTTTGCTCGTCAATTGGTGACTCTGAATAGCTATGGCTGATCGCATGGTCTCGTACCGGCGACGTGTCTATCAAGTGTCTGCCTTATCAACTTTCGATGGTAGTTTATGTGCCTACCATGGTTGTAACGGGTAACGGAGAATAAGGGTTCGACTCCGGAGAGGGAGCCTGAGAAACGGCTACCACATCCAAGGAAGGCAGCAGGCGCGCAAATTACCC…
	Neo_mac ????????????????????????????GGTGAAAGGCTCATTACAACAGCTATAATGTACTTGATCTTGATAATCCTACGTGGATAACTGTGGTAATTCTAGAGCTAATACATGCACCAAAGCTCCGACTTTGT--GGACGAGCGCATCTATTAGGTTAAAACCAATCGGGCTCTG-CCCGTCAATTGGTGACTCTGAATAGCTATGGCTGATCGCATGGTCTTGTACCGGCGACGTGTCTATCAAGTGTCTGCCTTATCAACTTTCGATGGTAGTTTATGTGCCTACCATGGTTGTAACGGGTAACGGAGAATAAGGGTTCGACTCCGGAGAGGGAGCCTGAGAAACGGCTACCACATCCAAGGAAGGCAGCAGGCGCGCAAATTACCC…
	MAD_19 ???????????ACCTAAAATGGTGAACCCGCGAACGGCTCATTATAACAGCTATAATGTACTTGATCTTGATAATCCTACGTGGATAACTGTGGTAATTCTAGAGCTAATACATGCACCAAAGCTCCGACTTTGT--GGACGGGCGCATCTATTAGGTTAAAACCAATCGGGCTTCTGCTCGTCAATTGGTGACTCTGAATAGCTATGGCTGATCGCATGGTCTTGAACCGGCGACGTATCTATCAAGTGTCTGCCTTATCAACTTTCGATGGTAGTTTATGTGCCTACCATGGTTGTTACGGGTAACGGAGAATAAGGGTTCGACTCCGGAGAGGGAGCCTGAGAAACGGCTACCACATCCAAGGAAGGCAGCAGGCGCGCAAATTACCCA…
	Rha_gue AAGTACACATAACCTATAAAGGTAAAACCGCGAACGGCTCATTATAACAGCTATAATGTACTTGATCTTGATAATCCTACTTGGATAACTGTGGTAATTCTAGAGCTAATACATGCACCAAAGCTCCGACTAAC---GGACGAGCGCATCTATTAGATTAAAACCAATCGGTGTTTTCACCGTCTGTTGGTGACTCTGAATAGCTATGGCTGATCGCATGGTCTTGTACCGGCGACGTATCTATCAAGTGTCTGCCTTATCAACTTTCGATGGTAGTTTATGTGCCTACCATGGTTGTAACGGGTAACGGAGAATAAGGGTTCGACTCCGGAGAGGGAGCCTGAGAAACGGCTACCACATCCAAGGAAGGCAGCAGGCGCGCAAATTACCC…
	Rha_den ????????????????????????????GGTGAAAGGCTCATTATAACAGCTATAATGTACTTGATCTTGATAATCCTACTTGGATAACTGTGGTAATTCTAGAGCTAATACATGCACCAAAGCTCCGACTAAC---GGACGAGCGCATCTATTAGATTAAAACCAATCGGTGTTTTCACCGTCTGTTGGTGACTCTGAATAGCTATGGCTGATCGCATGGTCTTGTACCGGCGACGTATCTATCAAGTGTCTGCCTTATCAACTTTCGATGGTAGTTTATGTGCCTACCATGGTTGTAACGGGTAACGGAGAATAAGGGTTCGACTCCGGAGAGGGAGCCTGAGAAACGGCTACCACATCCAAGGAAGGCAGCAGGCGCGCAAATTACCC…
	Dra_med AAGTTCATACTGCCTTAAATGGTGAAACCGCGAACGGCTCATTACAACAGCTATTATATACTTGATCTTGAT-TTCCTACGTGGATAACTGTGGTAATTCTAGAGCTAATACATGCACCAAAGCTCCGATTT--TATTGACGAGCGCATCTATTAGATTAAAACCAATCGAGCTTTAGCTCGTTAATTGGTGACTCTGAATAGCTTA-GCTGATCGCATGGTCTAGTACCGGCGACATATCTATCAAGTATCTGCCTTATCAACTTTCGATGGTAGTTTATGTGCCTACCATGGTTGTAACGGGTAACGGAGAATAAGGGTTCGACTCCGGAGAGGGAGCCTGAGAAACGGCTACCACTTCCAAGGAAGGCAGCAGGCGCGCAAATTACCC…
	Dra_ins AAGTTCATACTGCCTTAAATGGTGAAACCGCGAACGGCTCATTACAACAGCTATTATATACTTGATCTTGAT-TTCCTACGTGGATAACTGTGGTAATTCTAGAGCTAATACATGCACCAAAGCTCCGATTT--TATTGACGAGCGCATCTATTAGACTAAAACCAATCGAGCCAATGCTCGTTAATTGGTGACTCTGAATAGCTTA-GCTGATCGCATGGTCTAGTACCGGCGACATATCTATCAAGTATCTGCCTTATCAACTTTCGATGGTAGTTTATGTGCCTACCATGGTTGTAACGGGTAACGGAGAATAAGGGTTCGACTCCGGAGAGGGAGCCTGAGAAACGGCTACCACTTCCAAGGAAGGCAGCAGGCGCGCAAATTACCC…
	Dra_lut ??????????????????????????????????????TCATTACAACAGCTATTATATACTTGATCTTGAT-TTCCTACGTGGATAACTGTGGTAATTCTAGAGCTAATACATGCACCAAAGCTCCGATTT--TATTGACGAGCGCATCTATTAGACTAAAACCAATCGAGCCAATGCTCGTTAATTGGTGACTCTGAATAGCTTA-GCTGATCGCATGGTCTAGTACCGGCGACATATCTATCAAGTATCTGCCTTATCAACTTTCGATGGTAGTTTATGTGCCTACCATGGTTGTAACGGGTAACGGAGAATAAGGGTTCGACTCCGGAGAGGGAGCCTGAGAAACGGCTACCACTTCCAAGGAAGGCAGCAGGCGCGCAAATTACCC…
	Dra_oes ?????????TTGCCTATAATGGTGAAACCGCGAACGGCTCATTACAACAGCTATTATATACTTGATCTTGAT-TTCCTACGTGGATAACTGTGGTAATTCTAGAGCTAATACATGCATCAAAGCTCTGAGAT-ATAC-GAGGAGCGCATCTATTAGACTAAAACCAATCGAGCGGTTGTTCGTTAATTGGTGACTCTGAATAGCTTA-GCCGATCGTATGGTCTAGTACCGACGACATATCTATCAAGTATCTGCCTTATCAACTTTCGATGGTAGTTTATGTGCCTACCATGGTTGTAACGGGTAACGGAGAATAAGGGTTTGACTCCGGAGAGGGAGCCTGAGAAACGGCTACCACTTCCAAGGAAGGCAGCAGGCGCGCAAATTACCC…
	Mic_aus ????????????????????????????GGTGAAAGGCTCATTACAACAGCTATTATATACTTGATCTTGACTGTCCTACGTGGATAACTATGGTAATTCTAGAGCTAATACATGCACCAAAGCTCCGACTT-C-AT-AACGAGCGCATCTATTAGATTAAAACCAATCGAGCCGTCGCTCGTTGATTGGCGACTCTGAATAGCTTA-ACTGATCGCATGGTCATGTACCGGCGACATATCTATCAAGTATCTGCCTTATCAACTTTCGATGGTAGTTTATGTGCCTACCATGGTTGTAACGGGTAACGGAGAATAAGGGTTCGACTCCGGAGAGGGAGCCTGAGAAACGGCTACCACTTCCAAGGAAGGCAGCAGGCGCGCAAATTACCC…
	Phi_ova ????????????????????????????GGTGAAAGGCTCATTACAACAGCTATTATTTACTTGATTTTGAT-TCCATACGTGGATAACTGTGGCAATTCTAGAGCTAATACATGCACCAAAGCTCCGACTATC-ATTGACGAGCGCATCTATTAGAATAAAACCAATCGAGACTTTTCTCGTCCATTGGTGACTCTGAATAGCTTA-GCTGATCGCATGGTCTCGTACCGGCGACGTATCTATCAAGTATCTGCCTTATCAACTTTCGATGGTAGTTTATGTGACTACCATGGTTGTAACGGGTAACGGAGAATAAGGGTTCGACTCCGGAGAGGGAGCCTGAGAAACGGCTACCACTTCCAAGGAAGGCAGCAGGCGCGCAAATTACCC…
	Phi_obt ????????ATTGCCTATAATGGTGAAACCGCGAACGGCTCATTACAACAGCTATTATTTACTTGATTTTGAT-TCCATACGTGGATAACTGTGGCAATTCTAGAGCTAATACATGCACCAAAGCTCGGACTA-CAAAAGACGAGCGCATCTATTAGACTAAAACCAATCGAGATGGTTCTCGTCAATTGGTGACTCTGAATAGCTTA-GCTGATCGCATGGTCTCGTACCGGCGACTTATCTATCAAGTATCTGCCTTATCAACTTTCGATGGTAGTTTATACGACTACCATGGTTGTAACGGGTAACGGAGAATAAGGGTTCGACTCCGGAGAGGGAGCCTGAGAAACGGCTACCACTTCCAAGGAAGGCAGCAGGCGCGCAAATTACCC…
	Phi_fuj AAGTTCATATTGCCTATAATGGTGAAACCGCGAACGGCTCATTACAACAGCTATTATTTACTTGATTTTGAT-TCCATACGTGGATAACTGTGGCAATTCTAGAGCTAATACATGCACCAAAGCTCCGACTATCT---GACGAGCGCATCTATTAGATAAAAACCAATCGGGACTCATCTCGTCCATTGGTGACTCTGAATAGCTTA-GCTGATCGCATGGTCCCGTACCGGCGACATATCTATCAAGTATCTGCCTTATCAACTTTCGATGGTAGTTTATATGACTACCATGGTTGTAACGGGTAACGGAGAATAAGGGTTCGACTCCGGAGAGGGAGCCTGAGAAACGGCTACCACTTCCAAGGAAGGCAGCAGGCGCGCAAATTACCC…
	Phi_onc ????????????????????????????GGTGAAAGGCTCATTACAACAGCTATTATATACTTGATTCTGAT-TTCCTACGTGGATAACTGTGGTAATTCTAGAGCTAATACATGCACCAAAGCTCCAAATTTCT---GACGAGCGCATCTATTAGATTAAAACCAATCGGGCATATGCTCGTCAATTGGTGACTCTGAATAGCTCA-GCTGATCGCACGGTCTTGCACCGGCGACATATCTATCAAGTGTCTGCCTTATCAACTTTCGATGGTAGTTTATGTGCCTACCATGGTTGTAACGGGTAACGGAGAATAAGGGTTCGACTCCGGAGAGGGAGCCTGAGAAACGGCTACCACTTCCAAGGAAGGCAGCAGGCGCGCAAATTACCC…
	Spi_rar ?????????TTGCCTATAATGGTGAAACCGCGAACGGCTCATTACAACAGCCATAATATACTTGATGTTGAT-CTTCCACGTGGATAACTGTGGTAATTCTAGAGCTAATACATGCACCAAGGCTCTGATTTTTT---GACGAGCGCATCTATTAGACCAAAACCAAACGGGATTATTCTCGTAATTTGGTGACTCTGAATAGCTTA-GCTGATCGCATGGTCAAGTACCGGCGACTTATCTATCAAGTGTCTGCCTTATCAACTTTCGATGGTAGTTTATATGCCTACCATGGCTGTAACGGGTAACGGAGAATAAGGGTTCGACTCCGGAGAGGGAGCCTGAGAAACGGCTACCACATCCAAGGAAGGCAGCAGGCGCGCAAATTACCC…
	Spi_phi AAGTTCAAATTGCTTATAATAGTGAAACCGCGAACGGCTCATTACAACAGCCATAATTTACTTGATGTTGACTTTCCCACGTGGATAACTGTGGTAATTCTAGAGCTAATACATGCACCAAAGCTCTGATTTTCT---GACGAGCGCATCTATTAGACCAAAACCAATCGAGATTATGCTCGTAAATTGGTGACTCTGAATAGCTTA-GCTGATCGCATGGTCTCGCACCGGCGACGTATCTATCAAGTGTCTGCCTTATCAACTTTCGATGGTAGTTTATATGCCTACCATGGTTGTAACGGGTAACGGAGAATAAGGGTTCGACTCCGGAGAGGGAGCCTGAGAAACGGCTACCACATCCAAGGAAGGCAGCAGGCGCGCAAATTACCC…
	Pro_pac ????????????????????????????GGTGAAAGGCTCATTACAACAGCCATAATATACTTGATGTTGAT-CTTCCACGTGGATAACTGTGGTAATTCTAGAGCTAATACATGCACCAAGGCTCTGATTTTTT---GACGAGCGCATCTATTAGACCAAAACCAAACGGGATTATTCTCGTAATTTGGTGACTCTGAATAGCTTA-GCTGATCGCATGGTCAAGTACCGGCGACTTATCTATCAAGTGTCTGCCTTATCAACTTTCGATGGTAGTTTATATGCCTACCATGGCTGTAACGGGTAACGGAGAATAAGGGTTCGACTCCGGAGAGGGAGCCTGAGAAACGGCTACCACATCCAAGGAAGGCAGCAGGCGCGCAAATTACCC…
	Cam_lac ????????????????????????????GGTGAAAGGCTCATTACAACAGCCATAATATACTTGATGTTGAT-TTTCCACGTGGATAACTGTGGTAATTCTAGAGCTAATACATGCACCAAAGCTCTGATTTTTT---GACGAGCGCATCTATTAGACCAAAACCAATCGAGATTATTCTCGTAACTTGGTGACTCTGAATAGCTTA-GCTGATCGCATGGTCTTGTACCGGCGACGTATCTATCAAGTGTCTGCCTTATCAACTTTCGATGGTAGTTTATATGCCTACCATGGTTGTAACGGGTAACGGAGAATAAGGGTTCGACTCCGGAGAGGGAGCCTGAGAAACGGCTACCACATCCAAGGAAGGCAGCAGGCGCGCAAATTACCC…
;
END;
[ Comment: mrbayes blocks used in the analyses ]
[
begin mrbayes;
set autoclose = yes nowarn = yes;
Lset nst = 6 rates = invgamma;
Prset statefreqpr = dirichlet ( 1 , 1 , 1 , 1 );
mcmcp ngen = 7500000 samplefreq = 1000 printfreq = 1000 nchains = 4
filename = 18S.GTR+I+G.spirurina;
outgroup 1;
end;
]
[
begin mrbayes;
set autoclose=yes nowarn=yes;
constraint gnathostomatinae_mono -1 = 5 6 7 14 13 ;
Lset nst=6 rates=invgamma;
Prset statefreqpr=dirichlet(1,1,1,1);
Prset topologypr=constraints(gnathostomatinae_mono);
mcmcp ngen = 7500000 samplefreq = 1000 printfreq = 1000 nchains = 4
filename = 18S.GTR+I+G.gnathostomatinae_mono;
outgroup 1;
end;
]
[
begin mrbayes;
set autoclose=yes nowarn=yes;
constraint seuratoidea_mono -1 = 4 2 3 15;
Lset nst=6 rates=invgamma;
Prset statefreqpr=dirichlet(1,1,1,1);
Prset topologypr=constraints(seuratoidea_mono);
mcmcp ngen = 7500000 samplefreq = 1000 printfreq = 1000 nchains = 4
filename = 18S.GTR+I+G.seuratoidea_mono;
outgroup 1;
end;
]
[
begin mrbayes;
set autoclose=yes nowarn=yes;
constraint seuratoidea_mono_SNR118 -1 = 4 2 3 15 16;
Lset nst=6 rates=invgamma;
Prset statefreqpr=dirichlet(1,1,1,1);
Prset topologypr=constraints(seuratoidea_mono_SNR118);
mcmcp ngen = 7500000 samplefreq = 1000 printfreq = 1000 nchains = 4
filename = 18S.GTR+I+G.seuratoidea_mono_SNR118;
outgroup 1;
end;
]
