# Supplementary material for: The phylogenetics of Anguillicolidae (Nematoda: Anguillicoloidea), swimbladder parasites of eels
Source: BMC Evol Biol. 2012 May 4;12:60. doi: 10.1186/1471-2148-12-60 (PMC3503875; doi:10.1186/1471-2148-12-60)
Supplement: Additional file 1 — Sequence data files and keys thereto as a single compressed file, expandable to a folder containing:Cytochrome oxidase 1 data, COX1.haplotypes.nex - NEXUS format file of aligned COXI haplotype sequences, COX1.haplotypes.labels.txt - text file describing the assignment of individual COXI sequences to haplotypes, COX1.haplotypes.crassus.nex - NEXUS format file of aligned A. crassus COXI haplotype sequences, COX1.haplotypes.crassus.labels.txt - text file describing the assignment of individual A. crassus COXI sequences to haplotypes, COX1.nex - NEXUS format file of all aligned COXI haplotype sequences. Nuclear large subunit ribosomal RNA data, 28_S.haplotypes.nex - NEXUS format file of aligned nLSU or 28S haplotype sequences, 28_S.nex - NEXUS format file of all aligned nLSU or 28S haplotype sequences. Nuclear small subunit ribosomal RNA data, 18_S.haplotypes.nex - NEXUS format file of aligned nSSU or 18S haplotype sequences, 18_S.spirurina_B.nex - NEXUS format file of aligned nSSU or 18S haplotype sequences, 18_S.nex - NEXUS format file of all aligned nSSU or 18S haplotype sequences. [file 1471-2148-12-60-S1.zip › Phylogeny of the Anguillicolidae Supplementary Data/28_S.haplotypes.nex]

#NEXUS

BEGIN data;
DIMENSIONS ntax=12 NCHAR=704;
FORMAT 
	DATATYPE = mixed (DNA:1-672, Standard:673-704) 
	GAP = - 
	MISSING = ? 
INTERLEAVE=yes;

MATRIX

toxoca       CCGCTGAGATTGAAACGGATAGAGTTGACTGAACTCGGCTGCATTCATCCGGTCGGTCTA--GCGGTCCGACGGCTTTGACTTCCTCGA-------CGAGGGCGAACCGT--TGGCAACGTTGCGGTATTTGCGGCTGGTATGCGCTGAGAGCTTTGCGATCGCGTGTTGA--CAGACGTAGTGGACCATTC-CTTGAAGGCGTGAACCTTCGCGCTTTGAGATATGTCGGTTGTAAAGTTTTGAACGTGGCGTCT------CGC----TATGGTGCGTCAGCTACTCGATGTTTGG--AT-GCCGGATGGTCGCGTGCGACTCAGTCATCGAT------GATCGAGTGTGACGCGCAAGGCGT-TGTCTCGGTGTGAACGTCGACCACCTATCCGACCCGTCTTGAAACACGGACCAAGGAGTCTAGCATATGCGCGAGTCATTGGGTGATAAACCTAAAGGCGTAATGAAAGTGAAAGTCGTCCTGACCAACCGATATGGGATCCGTGC-----GGTTTTTACGGCGCACCATAGCCCCGTTCCCGTTGCTTGCAATAGGGCGGAGGTAGAGCGCATACGCTAGGACCCGAAAGATGGTGAACTATGCCTGAGCAGGATGAAGCCAGAGGAAACTCTGGTGGAAGTCCGAAGCGGTTCTGACGTGCAAAT
contracae    ???????????????????????????????????????????TTCATCCGATCGGCCTA--GTGGCCCGATAGCGTTCGCATCCTCGA-------TGAGAGCAACTTAT--CGGTAACATTGCTGTATTTGCGGCTGGTATGCGCTGAGAGTTTTGTGATCGCATGTTAA--CGGGTGTAGTGGACCATTC-CTTCCGGGCGTGAACCTTCACATTTTTAGACATGTCGATTATAAAGTTTTGAACGTGGCGTCT------CGC----TATTGTGCGTCGGCTTAGCGTTATCTG---ATTATTTGATATTCGCATGCGACTTAATTAACGAT------GATCGACTGTGACGCG-TTGAGACGTGTCTCGGTGTGAACGTTGACCACCTATCCGACCCGTCTTGAAACACGGACCAAGGAGTCTAGCATATGCGCGAGTCATTGAGTGGTAAACCTAAAGGCGTAATGAAAGTAAAAGTCGCCTCGATCGGCCGATATGGGATCCGG-----ATAACTTACTCGGCGCACCATAGCCCCGTCCCCGTTGCTTGCAATAGGGCGGAGGTAGAGCGCATATGCTGGGACCCGAAAGATGGTGAACTATGCCTGAGCAGGATGAAGCCAGAGGAAACTCTGGTGGAAGTCCGAAGCGGTTCTGACGTGCAAAG
SNR_118    TCGCCAAGATTGAAGCGGATAGAGTCGACGAAACTCGGCGGCATTCATGCGCTGTGACTTGCGTGGTT-----GTGCTCGCATCCCTAGCGGGGCGTGGGTGTGATTTACGCCGGTAGCGGCGCTGCAATTGCCGTCGGTATGTGCCGAGAACGCGGTTGTCGTGCGTCGAAGCGAGTATAGTGGACCAGACGCTTGCGTTTGTGAACCTGTGCACGTTGAGGCGTGTCGGTGATCGCGT----A--GTAGT-----------GC-GGATGTTGTGCGTTGGCTT-GCGTTGTCTGGCTGGCCGTCGGCGGTCGCATGCGACTTGATCGACGGTTTAGA-GAGCGGCTGGGTCG-GTCTGCGATGGGTCTCGGCGTGACCGTTGATCACCTATCCGACCCGTCTTGAAACACGGACCAAGGAGTCTAGCATATGCGCGAGTCATGAGGTGCGAAACCGAGAGGCGAAGTGAAGGTGAATACCGACTTGATCGGCTGATATGAGATGCCCGCAACACGGCT-GCGAGCGGCATCATAGCCCCGTCCTCGTTGCTTGCAATGGGGCGGAGGCAGAGCGTGTGCGCTGGTACCCGAAAGATGGTGAACTATGCCTGAGCAGGGTGAAGCCAGAGGAAACTCTGGTGGAGGCCCGAAGCGCTTCTGACGTGCAAAT
aust         CTGCCAAGAATGAAGCGGATAGAGTTAACGGAAATCGGTGGCATTCAGCGAATGGGGCGAATGCGGTT-----ACAGGATTTACTCTGAAGTGCGGTGAGTGTGACATGTTTTGGTGTCGTTGGCGCATTTGCCACTGATGAGCGCTGGGTGTTTTGTTGTTTAATGCTGAACCGAGCCTAGTGGACCAAGCGTTCGCGTTTGGGAACCTGTGCTCGGCTAGGCTTGTGAACGATTGCGTGTT-AT-GTTGTTGTT-ATATACGCCTCGTGTTGTGCGTTGAGTTTATCTGTTGTTCGTGGTGCTATGCGGTGGCATGCGACTTGCTGGTGGTTTTGGGTGATCG-CTTTGACGAGTTAGAGGTGAGTCCTAGTGTGAGCGTTGGTCACCTATCCGACCCGTCTTGAAACACGGACCAAGGAGTCTGGCATGTGCGCAAGTCACTAGTTGGTAAATCGAGAGGCGAAATGAAAGTGAAAGCCGACTCGATCGGCCGCTATGGGATTCGTGCTTTATGTTTGGCGCGACGCACCATAGCCCCGTCTTTGTTGCTTGCAATAGGGCGGAGGTAGAGCGTACATGCCGGTACCCGAAAGATGGTGAACTATGCCTGAGCAGGATGAAGCCAGAGGAAACTCTGGTGGAAGCTCGAAGCGGTTCTGACGTGCAAAT
novae        CTGCCAAGAATGAAGCGGATAGAGTTAACGGAAATCGGTGGCATTCAGCGAATGGGGCGAATGCGGTT-----ACAGGATTTACTCTGAAGCGCGGTGAGTGTGACATGTTTTGGTGTCGTTGGCGCATTTGCCACTGATGAGCGCTGGGTGTTTTGTTGTTTAATGCTGAACCGAGCCTAGTGGACCAAGCGTTCGCGTTTGGGAACCTGTGCTCGGCTAGGCTTGTGAACGATTGCGTGTT-AT-GTTGTTGTT-ATATACGCCTCGTGTTGTGCGTTGAGTTTATCTGTTGTTCGTGGTGCTATGCGGTGGCATGCGACTTGCTGGTGGTTTTCGGTGATCG-CTTTGACGAGTTAGAGGTGAGTCCTAGTGTGAGCGTTGGTCACCTATCCGACCCGTCTTGAAACACGGACCAAGGAGTCTGGCATGTGCGCAAGTCACTAGTTGGTAAATCGAGAGGCGAAATGAAAGTGAAAGCCGACTCGATCGGCCGCTATGGGATTCGTGCTTTATGTTTGGCGCGACGCACCATAGCCCCGTCTTTGTTGCTTGCAATAGGGCGGAGGTAGAGCGTACATGCCGGTACCCGAAAGATGGTGAACTATGCCTGAGCAGGATGAAGCCAGAGGAAACTCTGGTGGAAGCTCGAAGCGGTTCTGACGTGCAAAT
crass        CTGCCAAGAATGAAGCGGATAGAGTTAACGGAAATCGGTGGCATTCAGCGAATGGGGCGAATGCGGTT-----ACAGGATTTACTCTGAAG--CGGTGAGTGTGACATGTTTTGGTGTCGTTGGCGCATTTGCCACTGATGAGCGCTGGGTGTTTTGTTGTTTAATGCTGAACCGAGCTTAGTGGACCAAGCGTTCGCGTTTGGGAACCTGTGCTCGGCTAGGCTTGTGAATGATTGCGTGTT-AT-----------ATATACGCCTCGTGTTGTGCGTTGAGTTTATCTGTTGTTCGTGGTGCTATGCGGTGGCATGCGACTTGATGGTGGTTTTCGGTGATCGGCTTTGACGAGTTAGAGGTGAGTCCCGGTGTGAGCGTTGGTCACCTATCCGACCCGTCTTGAAACACGGACCAAGGAGTCTGGCATGTGCGCAAGTCACTAGTTGGTAAATCGAGAGGCGAAATGAAAGTGAAAGCCGACTCGATCGGCCGCTATGGGATTCGTGCTTTATGCTTGGCGCGACGCACCATAGCCCCGTCTTTGTTGCTTGCAATAGGGCGGAGGTAGAGCGTACATGCCGGTACCCGAAAGATGGTGAACTATGCCTGAGCAGGATGAAGCCAGAGGAAACTCTGGTGGAAGCTCGAAGCGGTTCTGACGTGCAAAT
crassJPN     CTGCCAAGAATGAAGCGGATAGAGTTAACGGAAATCGGTGGCATTCAGCGAATGGGGCGAATGCGGTT-----ACAGGATTTACTCTGAAG--CGGTGAGTGTGACATGTTTTGGTGTCGTTGGCGCATTTGCCACTGATGAGCGCTGGGTGTTTTGTTGTTTAATGCTGAACCGAGCTTAGTGGACCAAGCGTTCGCGTTTGGGAACCTGTGCTCGGCTAGGCTTGTGAATGATTGCGTGTT-AT-GTTGAGTTATATATACGCCTCGTGTTGTGCGTTGAGTTTATCTGTTGTTCGTGGTGCTATGCGGTGGCATGCGACTTGATGGTGGTTTTCGGTGATCGGCTTTGACGAGTTAGAGGTGAGTCCCGGTGTGAGCGTTGGTCACCTATCCGACCCGTCTTGAAACACGGACCAAGGAGTCTGGCATGTGCGCAAGTCACTAGTTGATAAATCGAGAGGCGAAATGAAAGTGAAAGCCGACTCGATCGGCCGCTATGGGATTCGTGTTTTATGCTTGGCACGACGCACCATAGCCCCGTCTTTGTTGCTTGCAATAGGGCGGAGGTAGAGCGTACATGCCGGTACCCGAAAGATGGTGAACTATGCCTGAGCAGGATGAAGCCAGAGGAAACTCTGGTGGAAGCTCGAAGCGGTTCTGACGTGCAAAT
glob         CCGCCAAGGATGAAGCGGATAGAGTTAACGGAAATCGGTGGCATTCAGCGAATGGGGCGAATGCGGTT-----GCAGGATTTATTCTAAAG--CGGTGAGTGTGACATGTTTTGGTGTCGTTGGCGCATTTGCCACTGATGAGCGCTGGGTGTTTTGTCGTTTAATGCTGAACCGAGCTTAGTGGACCAAGCGTTCGCGTTTGGGAACCTGTGTTCGGCTAGGCTTATGAATGATTGCGT-------------TGTGTTATAGGCCTCGTGTTATGCGTTGAGTTTAACTGTTGTTCGTAGTGTTATGCGGTGGCATGCGACTTGCTGGTGGTTTTCGGTGGTCG-CTTAAACGAGTTTGAGGTGAATCCTAGTGTGAGCGTTGGTCACCTATCCGACCCGTCTTGAAACACGGACCAAGGAGTCTGGCATGTGCGCAAGTCACTAGTTGGTAAATCGAGAGGCGAAATGAAAGTGAAAGCCGACTCGATCGGCCGCTATGGGATTCGTGCTTTATGTTTTGCGCGACGCACCATAGCCCCGTCTTTGTTGCTTGCAATAGGGCGGAGGTAGAGCGTACATGCCGGTACCCGAAAGATGGTGAACTATGCCTGAGCAGGATGAAGCCAGAGGAAACTCTGGTGGAAGCTCGAAGCGGTTCTGACGTGCAAAT
MAD_15     CTGCCAAGGATGAAGCGGATAGAGTTAACGGAAATCGGTGGCATTCAGCGAATGGGGCGAATGCGGTT-----GCAGGATTTACTCTGAAG--CGGTGAGTGTGACATGCTTTGGTGTCGTTGGCGCATTTGCCACTGATGAGCGCTGGGTGTTTTGTCGTTTAATGCTGAACCGAGCTTAGTGGACCAAGCGTTCGCGTTTGGGAACCTGTGCTCGGCTAGGCTTGTGAATGATTGCGT-------------TGTGTTATACGCCTCGTGTTATGCGTTGAGTTTATCTGTTGTTCGTAGTGTTATGCGGTGGCATGCGACTTGCTGGTGGTTTTCGGTGATCG-CTTTGACGAGTTCGAGGTGAGTCCTAGTGTGAGCGTTGGTCACCTATCCGACCCGTCTTGAAACACGGACCAAGGAGTCTGGCACGTGCGCAAGTCACTAGTTGGTAAATCGAGAGGCGAAATGAAAGTGAAAGCCGACTCGATCGGCCGCTATGGGATTCGCGCTTTATGTTTTGCGCGACGCACCATAGCCCCGTCTTTGTTGCTTGCAATAGGGCGGAGGTAGAGCGTACATGCCGGTACCCGAAAGATGGTGAACTATGCCTGAGCAGGATGAAGCCAGAGGAAACTCTGGTGGAAGCTCGAAGCGGTTCTGACGTGCAAAT
MAD_27_1   CTGCCAAGGATGAAGCGGATAGAGTTAACGGAAATCGGTGGCATTCAGCGAATGGGGCGAATGCGGTT-----GCAGGATTTACTCTGAAG--CGGTGAGTGTGACATGCTTTGGTGTCGTTGGCGCATTTGCCACTGATGAGCGCTGGGTGTTTTGTCGTTTAATGCTGAACCGAGCTTAGTGGACCAAGCGTTCGCGTTTGGGAACCTGTGCTCGGCTAGGCTTGTGAATGATTGCGT-------------TGTGTTATACGCCTCGTGTTATGCGTTGAGTTTATCTGTTGTTCGTAGTGTTATGCGGTGGCATGCGACTTGCTGGTGGTTTTCGGTGATCG-CTTTGACGAGTTTGAGGTGAGTCCTAGTGTGAGCGTTGGTCACCTATCCGACCCGTCTTGAAACACGGACCAAGGAGTCTGGCACGTGCGCAAGTCACTAGTTGGTAAATCGAGAGGCGAAATGAAAGTGAAAGCCGACTCGATCGGCCGCTATGGGATTCGCGCTTTATGTTTTGCGCGACGCACCATAGCCCCGTCTTTGTTGCTTGCAATAGGGCGGAGGTAGAGCGTACATGCCGGTACCCGAAAGATGGTGAACTATGCCTGAGCAGGATGAAGCCAGAGGAAACTCTGGTGGAAGCTCGAAGCGGTTCTGACGTGCAAAT
MAD_44_2   CTGCCAAGGATGAAGCGGATAGAGTTAACGGAAATCGGTGGCATTCAGCGAATGGGGCGAATGCGGTT-----GCAGGATTTACTCTGAAA--CGGTGAGTGTGACATGCTTTGGTGTCGTTGGCGCATTTGCCACTGATGAGCGCTGGGTGTTTTGTCGTTTAATGCTGACCCGAGCTTAGTGGACCAAGCGTTCGCGTTTGGGAACCTGTGCTCGGCTAGGCTTGTGAATGATTGCGT-------------TGTGTTATACGCCTCGTGTTATGCGTTGAGTTTATCTGTTGTTCGTAGTGTTATGCGGTGGCATGCGACTTGCTGGTGGTTTTCGGTGATCG-CTTTGACGAGTTTGAGGTGAGTCCTAGTGTGAGCGTTGGTCACCTATCCGACCCGTCTTGAAACACGGACCAAGGAGTCTGGCACGTGCGCAAGTCACTAGTTGGTAAATCGAGAGGCGAAATGAAAGTGAAAGCCGACTCGATCGGCCGCTATGGGATTCGCGCTTTATGTTTTGCGCGACGCACCATAGCCCCGTCTTTGTTGCTTGCAATAGGGCGGAGGTAGAGCGTACATGCCGGTACCCGAAAGATGGTGAACTATGCCTGAGCAGGATGAAGCCAGAGGAAACTCTGGTGGAAGCTCGAAGCGGTTCTGACGTGCAAAT
MAD_41b    CTGCCAAGGATGAAGCGGATAGAGTTAACGGAAATCGGTGGCATTCAGCGAATGGGGCGAATGCGGTT-----GCAGGATTTACTCTGAAA--CGGTGAGTGTGACATGCTTTGGTGTCGTTGGCGCATTTGCCACTGATGAGCGCTGGGTGTTTTGTCGTTTAATGCTGACCCGAGCTTAGTGGACCAAGCGTTCGCGTTTGGGAACCTGTGCTCGGCTAGGCTTGTGAATGATTGCGT-------------TGTGTTATACGCCTCGTGTTATGCGTTGAGTTTATCTGTTGTTCGTAGTGTTATGCGGTGGCATGCGACTTGTTGGTGGTTTTCGGTGATCG-CTTTGACGAGTTTGAGGTGAGTCCTAGTGTGAGCGTTGGTCACCTATCCGACCCGTCTTGAAACACGGACCAAGGAGTCTGGCACGTGCGCAAGTCACTAGTTGGTAAATCGAGAGGCGAAATGAAAGTGAAAGCCGACTCGATCGGCCGCTATGGGATTCGCGCTTTATGTTTTGCGCGACGCACCATAGCCCCGTCTTTGTTGCTTGCAATAGGGCGGAGGTAGAGCGTACATGCCGGTACCCGAAAGATGGTGAACTATGCCTGAGCAGGATGAAGCCAGAGGAAACTCTGGTGGAAGCTCGAAGCGGTTCTGACGTGCAAAT


[32 indels coded]

            [66666666666666666666666666677777
             77777778888888888999999999900000
             34567890123456789012345678901234]

toxoca       101?11100000000?1?100111?0001010
contracae    101?11100000000?1?101?01?0010100
SNR_118    010000010?1?0?1??101000010100001
aust         01000000010100010000000001000000
novae        01000000010100010000000001000000
crass        01010000010?1?0?0000000000000000
crassJPN     01010000010100000000000000000000
glob         0101000?1???0?000000000001000000
MAD_15     0101000?1???0?000000000001000000
MAD_27_1   0101000?1???0?000000000001000000
MAD_44_2   0101000?1???0?000000000001000000
MAD_41b    0101000?1???0?000000000001000000
;
END;

[ Comment: mrbayes blocks used in the analyses ]
[
begin mrbayes;
set autoclose=yes nowarn=yes;
outgroup 1;
CHARSET dna =  1 -672;
CHARSET indels =  673-704;
partition data = 2 : dna, indels;
set partition=data;
lset applyto=(2) coding=variable;
lset applyto=(1) nst=6 rates=invgamma;
Prset applyto=(1) statefreqpr=dirichlet(1,1,1,1);
unlink shape=(all) pinvar=(all) statefreq=(all) revmat=(all);
mcmcp ngen = 7500000 samplefreq = 1000 printfreq = 1000 nchains = 4
filename = 28S.GTR+I+G;
end;
]
[
begin mrbayes;
set autoclose=yes nowarn=yes;
outgroup 1;
CHARSET dna =  1 -672;
CHARSET indels =  673-704;
partition data = 2 : dna, indels;
set partition=data;
constraint anguillicoloides_mono -1 = 4 5 6 7 9 10 11 12;
lset applyto=(2) coding=variable;
lset applyto=(1) nst=6 rates=invgamma;
Prset applyto=(1) statefreqpr=dirichlet(1,1,1,1);
Prset applyto=(all) topologypr=constraints(anguillicoloides_mono);
unlink shape=(all) pinvar=(all) statefreq=(all) revmat=(all);
mcmcp ngen = 7500000 samplefreq = 1000 printfreq = 1000 nchains = 4
filename = 28S.GTR+I+G.anguillicoloides_mono;
end;
]
