# Supplementary material for: The phylogenetics of Anguillicolidae (Nematoda: Anguillicoloidea), swimbladder parasites of eels
Source: BMC Evol Biol. 2012 May 4;12:60. doi: 10.1186/1471-2148-12-60 (PMC3503875; doi:10.1186/1471-2148-12-60)
Supplement: Additional file 1 — Sequence data files and keys thereto as a single compressed file, expandable to a folder containing:Cytochrome oxidase 1 data, COX1.haplotypes.nex - NEXUS format file of aligned COXI haplotype sequences, COX1.haplotypes.labels.txt - text file describing the assignment of individual COXI sequences to haplotypes, COX1.haplotypes.crassus.nex - NEXUS format file of aligned A. crassus COXI haplotype sequences, COX1.haplotypes.crassus.labels.txt - text file describing the assignment of individual A. crassus COXI sequences to haplotypes, COX1.nex - NEXUS format file of all aligned COXI haplotype sequences. Nuclear large subunit ribosomal RNA data, 28_S.haplotypes.nex - NEXUS format file of aligned nLSU or 28S haplotype sequences, 28_S.nex - NEXUS format file of all aligned nLSU or 28S haplotype sequences. Nuclear small subunit ribosomal RNA data, 18_S.haplotypes.nex - NEXUS format file of aligned nSSU or 18S haplotype sequences, 18_S.spirurina_B.nex - NEXUS format file of aligned nSSU or 18S haplotype sequences, 18_S.nex - NEXUS format file of all aligned nSSU or 18S haplotype sequences. [file 1471-2148-12-60-S1.zip › Phylogeny of the Anguillicolidae Supplementary Data/28_S.nex]

#NEXUS
BEGIN DATA;
	DIMENSIONS NTAX=136 NCHAR=763;
	FORMAT DATATYPE = DNA GAP = - MISSING = ?;
	MATRIX
	SNR_118_L TCAAGAGGGCGTGAAATCGCCAAGATTGAAGCGGATAGAGTCGACGAAACTCGGCGGCATTCATGCG-------C---TGTGACTTGCGTGGTTGTGCTCGCGATCCCTAG--CGGGGCGTGGGTGTGA-----TTTAACGCCGGTAGCGGCGCTGCAATTGCCGTCGGTATGTGCCGAGAACGC--GGT----TGTCGT---GCGTCGAAGCGAGTATAGTGGACCAGACGCTTGCGTTTGTGAACCTGTGCACGTTGAGGCGTGTCGGTGATCGCGTAGTA-------------GTGCG----GATGTTGTGCGCTTGGCTTGC--GTTGTCTGGCTGG--CCGTCGGCGGTCGCATGCGACTTGATCGACGGTTTAGAGAGGCGGC…
	AQT_S17_L ----------------CTGCCAAGAATGAAGCGGATAGAGTTAACGGAAATCGGTGGCATTCA-GCGAATGGGGCGAATGCGG-TTACAGGATTGTACTC-TGA-----AGTGCGG----TGAGTGTGACATGTTTTGGTGTCGTTGGCG------CATTTGCCACTGAT---------GAGCGCTGGGTGTTTTGTTGTTTAATGCTGAACCGAGCCTAGTGGACCAAGCGTTCGCGTTTGGGAACCTGTGCTCGGCTAGGCTTGTGAACGATTGCGTGTTATGTTGTTGT-TATATACGCCTCG-TGTTGTGCGTTGAGTTTATCTGTTGTTCG--TGGTGCTAT--GCGGTGGCATGCGACTTGCT-GGTGGTTT-----------…
	AQT_S18_L ----------------CTGCCAAGAATGAAGCGGATAGAGTTAACGGAAATCGGTGGCATTCA-GCGAATGGGGCGAATGCGG-TTACAGGATTGTACTC-TGA-----AGTGCGG----TGAGTGTGACATGTTTTGGTGTCGTTGGCG------CATTTGCCACTGAT---------GAGCGCTGGGTGTTTTGTTGTTTAATGCTGAACCGAGCCTAGTGGACCAAGCGTTCGCGTTTGGGAACCTGTGCTCGGCTAGGCTTGTGAACGATTGCGTGTTATGTTGTTGT-TATATACGCCTCG-TGTTGTGCGTTGAGTTTATCTGTTGTTCG--TGGTGCTAT--GCGGTGGCATGCGACTTGCT-GGTGGTTT-----------…
	AQT_S22_L ----------------CTGCCAAGAATGAAGCGGATAGAGTTAACGGAAATCGGTGGCATTCA-GCGAATGGGGCGAATGCGG-TTACAGGATTGTACTC-TGA-----AGTGCGG----TGAGTGTGACATGTTTTGGTGTCGTTGGCG------CATTTGCCACTGAT---------GAGCGCTGGGTGTTTTGTTGTTTAATGCTGAACCGAGCCTAGTGGACCAAGCGTTCGCGTTTGGGAACCTGTGCTCGGCTAGGCTTGTGAACGATTGCGTGTTATGTTGTTGT-TATATACGCCTCG-TGTTGTGCGTTGAGTTTATCTGTTGTTCG--TGGTGCTAT--GCGGTGGCATGCGACTTGCT-GGTGGTTT-----------…
	AQT_S24_L ----------------CTGCCAAGAATGAAGCGGATAGAGTTAACGGAAATCGGTGGCATTCA-GCGAATGGGGCGAATGCGG-TTACAGGATTGTACTC-TGA-----AGTGCGG----TGAGTGTGACATGTTTTGGTGTCGTTGGCG------CATTTGCCACTGAT---------GAGCGCTGGGTGTTTTGTTGTTTAATGCTGAACCGAGCCTAGTGGACCAAGCGTTCGCGTTTGGGAACCTGTGCTCGGCTAGGCTTGTGAACGATTGCGTGTTATGTTGTTGT-TATATACGCCTCG-TGTTGTGCGTTGAGTTTATCTGTTGTTCG--TGGTGCTAT--GCGGTGGCATGCGACTTGCT-GGTGGTTT-----------…
	AQB_S26_L ----------------CTGCCAAGAATGAAGCGGATAGAGTTAACGGAAATCGGTGGCATTCA-GCGAATGGGGCGAATGCGG-TTACAGGATTGTACTC-TGA-----AGTGCGG----TGAGTGTGACATGTTTTGGTGTCGTTGGCG------CATTTGCCACTGAT---------GAGCGCTGGGTGTTTTGTTGTTTAATGCTGAACCGAGCCTAGTGGACCAAGCGTTCGCGTTTGGGAACCTGTGCTCGGCTAGGCTTGTGAACGATTGCGTGTTATGTTGTTGT-TATATACGCCTCG-TGTTGTGCGTTGAGTTTATCTGTTGTTCG--TGGTGCTAT--GCGGTGGCATGCGACTTGCT-GGTGGTTT-----------…
	AQB_S26b_L ----------------CTGCCAAGAATGAAGCGGATAGAGTTAACGGAAATCGGTGGCATTCA-GCGAATGGGGCGAATGCGG-TTACAGGATTGTACTC-TGA-----AGTGCGG----TGAGTGTGACATGTTTTGGTGTCGTTGGCG------CATTTGCCACTGAT---------GAGCGCTGGGTGTTTTGTTGTTTAATGCTGAACCGAGCCTAGTGGACCAAGCGTTCGCGTTTGGGAACCTGTGCTCGGCTAGGCTTGTGAACGATTGCGTGTTATGTTGTTGT-TATATACGCCTCG-TGTTGTGCGTTGAGTTTATCTGTTGTTCG--TGGTGCTAT--GCGGTGGCATGCGACTTGCT-GGTGGTTT----------…
	AQB_S27a_L ----------------CTGCCAAGAATGAAGCGGATAGAGTTAACGGAAATCGGTGGCATTCA-GCGAATGGGGCGAATGCGG-TTACAGGATTGTACTC-TGA-----AGTGCGG----TGAGTGTGACATGTTTTGGTGTCGTTGGCG------CATTTGCCACTGAT---------GAGCGCTGGGTGTTTTGTTGTTTAATGCTGAACCGAGCCTAGTGGACCAAGCGTTCGCGTTTGGGAACCTGTGCTCGGCTAGGCTTGTGAACGATTGCGTGTTATGTTGTTGT-TATATACGCCTCG-TGTTGTGCGTTGAGTTTATCTGTTGTTCG--TGGTGCTAT--GCGGTGGCATGCGACTTGCT-GGTGGTTT----------…
	AQB_S27c_L ----------------CTGCCAAGAATGAAGCGGATAGAGTTAACGGAAATCGGTGGCATTCA-GCGAATGGGGCGAATGCGG-TTACAGGATTGTACTC-TGA-----AGTGCGG----TGAGTGTGACATGTTTTGGTGTCGTTGGCG------CATTTGCCACTGAT---------GAGCGCTGGGTGTTTTGTTGTTTAATGCTGAACCGAGCCTAGTGGACCAAGCGTTCGCGTTTGGGAACCTGTGCTCGGCTAGGCTTGTGAACGATTGCGTGTTATGTTGTTGT-TATATACGCCTCG-TGTTGTGCGTTGAGTTTATCTGTTGTTCG--TGGTGCTAT--GCGGTGGCATGCGACTTGCT-GGTGGTTT----------…
	AQB_S28_L ----------------CTGCCAAGAATGAAGCGGATAGAGTTAACGGAAATCGGTGGCATTCA-GCGAATGGGGCGAATGCGG-TTACAGGATTGTACTC-TGA-----AGTGCGG----TGAGTGTGACATGTTTTGGTGTCGTTGGCG------CATTTGCCACTGAT---------GAGCGCTGGGTGTTTTGTTGTTTAATGCTGAACCGAGCCTAGTGGACCAAGCGTTCGCGTTTGGGAACCTGTGCTCGGCTAGGCTTGTGAACGATTGCGTGTTATGTTGTTGT-TATATACGCCTCG-TGTTGTGCGTTGAGTTTATCTGTTGTTCG--TGGTGCTAT--GCGGTGGCATGCGACTTGCT-GGTGGTTT-----------…
	AQB_S28a_L ----------------CTGCCAAGAATGAAGCGGATAGAGTTAACGGAAATCGGTGGCATTCA-GCGAATGGGGCGAATGCGG-TTACAGGATTGTACTC-TGA-----AGTGCGG----TGAGTGTGACATGTTTTGGTGTCGTTGGCG------CATTTGCCACTGAT---------GAGCGCTGGGTGTTTTGTTGTTTAATGCTGAACCGAGCCTAGTGGACCAAGCGTTCGCGTTTGGGAACCTGTGCTCGGCTAGGCTTGTGAACGATTGCGTGTTATGTTGTTGT-TATATACGCCTCG-TGTTGTGCGTTGAGTTTATCTGTTGTTCG--TGGTGCTAT--GCGGTGGCATGCGACTTGCT-GGTGGTTT----------…
	AQB_S33_L ----------------CTGCCAAGAATGAAGCGGATAGAGTTAACGGAAATCGGTGGCATTCA-GCGAATGGGGCGAATGCGG-TTACAGGATTGTACTC-TGA-----AGTGCGG----TGAGTGTGACATGTTTTGGTGTCGTTGGCG------CATTTGCCACTGAT---------GAGCGCTGGGTGTTTTGTTGTTTAATGCTGAACCGAGCCTAGTGGACCAAGCGTTCGCGTTTGGGAACCTGTGCTCGGCTAGGCTTGTGAACGATTGCGTGTTATGTTGTTGT-TATATACGCCTCG-TGTTGTGCGTTGAGTTTATCTGTTGTTCG--TGGTGCTAT--GCGGTGGCATGCGACTTGCT-GGTGGTTT-----------…
	AQB_S34_L ----------------CTGCCAAGAATGAAGCGGATAGAGTTAACGGAAATCGGTGGCATTCA-GCGAATGGGGCGAATGCGG-TTACAGGATTGTACTC-TGA-----AGTGCGG----TGAGTGTGACATGTTTTGGTGTCGTTGGCG------CATTTGCCACTGAT---------GAGCGCTGGGTGTTTTGTTGTTTAATGCTGAACCGAGCCTAGTGGACCAAGCGTTCGCGTTTGGGAACCTGTGCTCGGCTAGGCTTGTGAACGATTGCGTGTTATGTTGTTGT-TATATACGCCTCG-TGTTGTGCGTTGAGTTTATCTGTTGTTCG--TGGTGCTAT--GCGGTGGCATGCGACTTGCT-GGTGGTTT-----------…
	AQB_S35a_L ----------------CTGCCAAGAATGAAGCGGATAGAGTTAACGGAAATCGGTGGCATTCA-GCGAATGGGGCGAATGCGG-TTACAGGATTGTACTC-TGA-----AGTGCGG----TGAGTGTGACATGTTTTGGTGTCGTTGGCG------CATTTGCCACTGAT---------GAGCGCTGGGTGTTTTGTTGTTTAATGCTGAACCGAGCCTAGTGGACCAAGCGTTCGCGTTTGGGAACCTGTGCTCGGCTAGGCTTGTGAACGATTGCGTGTTATGTTGTTGT-TATATACGCCTCG-TGTTGTGCGTTGAGTTTATCTGTTGTTCG--TGGTGCTAT--GCGGTGGCATGCGACTTGCT-GGTGGTTT----------…
	AQB_S36b_L ----------------CTGCCAAGAATGAAGCGGATAGAGTTAACGGAAATCGGTGGCATTCA-GCGAATGGGGCGAATGCGG-TTACAGGATTGTACTC-TGA-----AGTGCGG----TGAGTGTGACATGTTTTGGTGTCGTTGGCG------CATTTGCCACTGAT---------GAGCGCTGGGTGTTTTGTTGTTTAATGCTGAACCGAGCCTAGTGGACCAAGCGTTCGCGTTTGGGAACCTGTGCTCGGCTAGGCTTGTGAACGATTGCGTGTTATGTTGTTGT-TATATACGCCTCG-TGTTGTGCGTTGAGTTTATCTGTTGTTCG--TGGTGCTAT--GCGGTGGCATGCGACTTGCT-GGTGGTTT----------…
	AQT_S41_L ----------------CTGCCAAGAATGAAGCGGATAGAGTTAACGGAAATCGGTGGCATTCA-GCGAATGGGGCGAATGCGG-TTACAGGATTGTACTC-TGA-----AGTGCGG----TGAGTGTGACATGTTTTGGTGTCGTTGGCG------CATTTGCCACTGAT---------GAGCGCTGGGTGTTTTGTTGTTTAATGCTGAACCGAGCCTAGTGGACCAAGCGTTCGCGTTTGGGAACCTGTGCTCGGCTAGGCTTGTGAACGATTGCGTGTTATGTTGTTGT-TATATACGCCTCG-TGTTGTGCGTTGAGTTTATCTGTTGTTCG--TGGTGCTAT--GCGGTGGCATGCGACTTGCT-GGTGGTTT-----------…
	AQT_S42b_L ----------------CTGCCAAGAATGAAGCGGATAGAGTTAACGGAAATCGGTGGCATTCA-GCGAATGGGGCGAATGCGG-TTACAGGATTGTACTC-TGA-----AGTGCGG----TGAGTGTGACATGTTTTGGTGTCGTTGGCG------CATTTGCCACTGAT---------GAGCGCTGGGTGTTTTGTTGTTTAATGCTGAACCGAGCCTAGTGGACCAAGCGTTCGCGTTTGGGAACCTGTGCTCGGCTAGGCTTGTGAACGATTGCGTGTTATGTTGTTGT-TATATACGCCTCG-TGTTGTGCGTTGAGTTTATCTGTTGTTCG--TGGTGCTAT--GCGGTGGCATGCGACTTGCT-GGTGGTTT----------…
	AQT_S42d_L ----------------CTGCCAAGAATGAAGCGGATAGAGTTAACGGAAATCGGTGGCATTCA-GCGAATGGGGCGAATGCGG-TTACAGGATTGTACTC-TGA-----AGTGCGG----TGAGTGTGACATGTTTTGGTGTCGTTGGCG------CATTTGCCACTGAT---------GAGCGCTGGGTGTTTTGTTGTTTAATGCTGAACCGAGCCTAGTGGACCAAGCGTTCGCGTTTGGGAACCTGTGCTCGGCTAGGCTTGTGAACGATTGCGTGTTATGTTGTTGT-TATATACGCCTCG-TGTTGTGCGTTGAGTTTATCTGTTGTTCG--TGGTGCTAT--GCGGTGGCATGCGACTTGCT-GGTGGTTT----------…
	AQT_S48_L ----------------CTGCCAAGAATGAAGCGGATAGAGTTAACGGAAATCGGTGGCATTCA-GCGAATGGGGCGAATGCGG-TTACAGGATTGTACTC-TGA-----AGTGCGG----TGAGTGTGACATGTTTTGGTGTCGTTGGCG------CATTTGCCACTGAT---------GAGCGCTGGGTGTTTTGTTGTTTAATGCTGAACCGAGCCTAGTGGACCAAGCGTTCGCGTTTGGGAACCTGTGCTCGGCTAGGCTTGTGAACGATTGCGTGTTATGTTGTTGT-TATATACGCCTCG-TGTTGTGCGTTGAGTTTATCTGTTGTTCG--TGGTGCTAT--GCGGTGGCATGCGACTTGCT-GGTGGTTT-----------…
	CGZ_109_L ----------------CTGCCAAGAATGAAGCGGATAGAGTTAACGGAAATCGGTGGCATTCA-GCGAATGGGGCGAATGCGG-TTACAGGATTGTACTC-TGA-----AG--CGG----TGAGTGTGACATGTTTTGGTGTCGTTGGCG------CATTTGCCACTGAT---------GAGCGCTGGGTGTTTTGTTGTTTAATGCTGAACCGAGCTTAGTGGACCAAGCGTTCGCGTTTGGGAACCTGTGCTCGGCTAGGCTTGTGAATGATTGCGTGTTAT----------ATATACGCCTCG-TGTTGTGCGTTGAGTTTATCTGTTGTTCG--TGGTGCTAT--GCGGTGGCATGCGACTTGAT-GGTGGTTT-----------…
	CGZ_10b_L ----------------CTGCCAAGAATGAAGCGGATAGAGTTAACGGAAATCGGTGGCATTCA-GCGAATGGGGCGAATGCGG-TTACAGGATTGTACTC-TGA-----AG--CGG----TGAGTGTGACATGTTTTGGTGTCGTTGGCG------CATTTGCCACTGAT---------GAGCGCTGGGTGTTTTGTTGTTTAATGCTGAACCGAGCTTAGTGGACCAAGCGTTCGCGTTTGGGAACCTGTGCTCGGCTAGGCTTGTGAATGATTGCGTGTTAT----------ATATACGCCTCG-TGTTGTGCGTTGAGTTTATCTGTTGTTCG--TGGTGCTAT--GCGGTGGCATGCGACTTGAT-GGTGGTTT-----------…
	CGZ_110_L ----------------CTGCCAAGAATGAAGCGGATAGAGTTAACGGAAATCGGTGGCATTCA-GCGAATGGGGCGAATGCGG-TTACAGGATTGTACTC-TGA-----AG--CGG----TGAGTGTGACATGTTTTGGTGTCGTTGGCG------CATTTGCCACTGAT---------GAGCGCTGGGTGTTTTGTTGTTTAATGCTGAACCGAGCTTAGTGGACCAAGCGTTCGCGTTTGGGAACCTGTGCTCGGCTAGGCTTGTGAATGATTGCGTGTTAT----------ATATACGCCTCG-TGTTGTGCGTTGAGTTTATCTGTTGTTCG--TGGTGCTAT--GCGGTGGCATGCGACTTGAT-GGTGGTTT-----------…
	CGZ_114_L ----------------CTGCCAAGAATGAAGCGGATAGAGTTAACGGAAATCGGTGGCATTCA-GCGAATGGGGCGAATGCGG-TTACAGGATTGTACTC-TGA-----AG--CGG----TGAGTGTGACATGTTTTGGTGTCGTTGGCG------CATTTGCCACTGAT---------GAGCGCTGGGTGTTTTGTTGTTTAATGCTGAACCGAGCTTAGTGGACCAAGCGTTCGCGTTTGGGAACCTGTGCTCGGCTAGGCTTGTGAATGATTGCGTGTTAT----------ATATACGCCTCG-TGTTGTGCGTTGAGTTTATCTGTTGTTCG--TGGTGCTAT--GCGGTGGCATGCGACTTGAT-GGTGGTTT-----------…
	CGZ_134b3_L ----------------CTGCCAAGAATGAAGCGGATAGAGTTAACGGAAATCGGTGGCATTCA-GCGAATGGGGCGAATGCGG-TTACAGGATTGTACTC-TGA-----AG--CGG----TGAGTGTGACATGTTTTGGTGTCGTTGGCG------CATTTGCCACTGAT---------GAGCGCTGGGTGTTTTGTTGTTTAATGCTGAACCGAGCTTAGTGGACCAAGCGTTCGCGTTTGGGAACCTGTGCTCGGCTAGGCTTGTGAATGATTGCGTGTTAT----------ATATACGCCTCG-TGTTGTGCGTTGAGTTTATCTGTTGTTCG--TGGTGCTAT--GCGGTGGCATGCGACTTGAT-GGTGGTTT---------…
	CGZ_136_L ----------------CTGCCAAGAATGAAGCGGATAGAGTTAACGGAAATCGGTGGCATTCA-GCGAATGGGGCGAATGCGG-TTACAGGATTGTACTC-TGA-----AG--CGG----TGAGTGTGACATGTTTTGGTGTCGTTGGCG------CATTTGCCACTGAT---------GAGCGCTGGGTGTTTTGTTGTTTAATGCTGAACCGAGCTTAGTGGACCAAGCGTTCGCGTTTGGGAACCTGTGCTCGGCTAGGCTTGTGAATGATTGCGTGTTAT----------ATATACGCCTCG-TGTTGTGCGTTGAGTTTATCTGTTGTTCG--TGGTGCTAT--GCGGTGGCATGCGACTTGAT-GGTGGTTT-----------…
	CGZ_149a_L ----------------CTGCCAAGAATGAAGCGGATAGAGTTAACGGAAATCGGTGGCATTCA-GCGAATGGGGCGAATGCGG-TTACAGGATTGTACTC-TGA-----AG--CGG----TGAGTGTGACATGTTTTGGTGTCGTTGGCG------CATTTGCCACTGAT---------GAGCGCTGGGTGTTTTGTTGTTTAATGCTGAACCGAGCTTAGTGGACCAAGCGTTCGCGTTTGGGAACCTGTGCTCGGCTAGGCTTGTGAATGATTGCGTGTTAT----------ATATACGCCTCG-TGTTGTGCGTTGAGTTTATCTGTTGTTCG--TGGTGCTAT--GCGGTGGCATGCGACTTGAT-GGTGGTTT----------…
	CGZ_160a1_L ----------------CTGCCAAGAATGAAGCGGATAGAGTTAACGGAAATCGGTGGCATTCA-GCGAATGGGGCGAATGCGG-TTACAGGATTGTACTC-TGA-----AG--CGG----TGAGTGTGACATGTTTTGGTGTCGTTGGCG------CATTTGCCACTGAT---------GAGCGCTGGGTGTTTTGTTGTTTAATGCTGAACCGAGCTTAGTGGACCAAGCGTTCGCGTTTGGGAACCTGTGCTCGGCTAGGCTTGTGAATGATTGCGTGTTAT----------ATATACGCCTCG-TGTTGTGCGTTGAGTTTATCTGTTGTTCG--TGGTGCTAT--GCGGTGGCATGCGACTTGAT-GGTGGTTT---------…
	CGG_23_L ----------------CTGCCAAGAATGAAGCGGATAGAGTTAACGGAAATCGGTGGCATTCA-GCGAATGGGGCGAATGCGG-TTACAGGATTGTACTC-TGA-----AG--CGG----TGAGTGTGACATGTTTTGGTGTCGTTGGCG------CATTTGCCACTGAT---------GAGCGCTGGGTGTTTTGTTGTTTAATGCTGAACCGAGCTTAGTGGACCAAGCGTTCGCGTTTGGGAACCTGTGCTCGGCTAGGCTTGTGAATGATTGCGTGTTAT----------ATATACGCCTCG-TGTTGTGCGTTGAGTTTATCTGTTGTTCG--TGGTGCTAT--GCGGTGGCATGCGACTTGAT-GGTGGTTT------------…
	CGG_23a_L ----------------CTGCCAAGAATGAAGCGGATAGAGTTAACGGAAATCGGTGGCATTCA-GCGAATGGGGCGAATGCGG-TTACAGGATTGTACTC-TGA-----AG--CGG----TGAGTGTGACATGTTTTGGTGTCGTTGGCG------CATTTGCCACTGAT---------GAGCGCTGGGTGTTTTGTTGTTTAATGCTGAACCGAGCTTAGTGGACCAAGCGTTCGCGTTTGGGAACCTGTGCTCGGCTAGGCTTGTGAATGATTGCGTGTTAT----------ATATACGCCTCG-TGTTGTGCGTTGAGTTTATCTGTTGTTCG--TGGTGCTAT--GCGGTGGCATGCGACTTGAT-GGTGGTTT-----------…
	CGG_30_L ----------------CTGCCAAGAATGAAGCGGATAGAGTTAACGGAAATCGGTGGCATTCA-GCGAATGGGGCGAATGCGG-TTACAGGATTGTACTC-TGA-----AG--CGG----TGAGTGTGACATGTTTTGGTGTCGTTGGCG------CATTTGCCACTGAT---------GAGCGCTGGGTGTTTTGTTGTTTAATGCTGAACCGAGCTTAGTGGACCAAGCGTTCGCGTTTGGGAACCTGTGCTCGGCTAGGCTTGTGAATGATTGCGTGTTAT----------ATATACGCCTCG-TGTTGTGCGTTGAGTTTATCTGTTGTTCG--TGGTGCTAT--GCGGTGGCATGCGACTTGAT-GGTGGTTT------------…
	CGG_30a_L ----------------CTGCCAAGAATGAAGCGGATAGAGTTAACGGAAATCGGTGGCATTCA-GCGAATGGGGCGAATGCGG-TTACAGGATTGTACTC-TGA-----AG--CGG----TGAGTGTGACATGTTTTGGTGTCGTTGGCG------CATTTGCCACTGAT---------GAGCGCTGGGTGTTTTGTTGTTTAATGCTGAACCGAGCTTAGTGGACCAAGCGTTCGCGTTTGGGAACCTGTGCTCGGCTAGGCTTGTGAATGATTGCGTGTTAT----------ATATACGCCTCG-TGTTGTGCGTTGAGTTTATCTGTTGTTCG--TGGTGCTAT--GCGGTGGCATGCGACTTGAT-GGTGGTTT-----------…
	CGZ_5_L ----------------CTGCCAAGAATGAAGCGGATAGAGTTAACGGAAATCGGTGGCATTCA-GCGAATGGGGCGAATGCGG-TTACAGGATTGTACTC-TGA-----AG--CGG----TGAGTGTGACATGTTTTGGTGTCGTTGGCG------CATTTGCCACTGAT---------GAGCGCTGGGTGTTTTGTTGTTTAATGCTGAACCGAGCTTAGTGGACCAAGCGTTCGCGTTTGGGAACCTGTGCTCGGCTAGGCTTGTGAATGATTGCGTGTTAT----------ATATACGCCTCG-TGTTGTGCGTTGAGTTTATCTGTTGTTCG--TGGTGCTAT--GCGGTGGCATGCGACTTGAT-GGTGGTTT-------------…
	CGZ_5d_L ----------------CTGCCAAGAATGAAGCGGATAGAGTTAACGGAAATCGGTGGCATTCA-GCGAATGGGGCGAATGCGG-TTACAGGATTGTACTC-TGA-----AG--CGG----TGAGTGTGACATGTTTTGGTGTCGTTGGCG------CATTTGCCACTGAT---------GAGCGCTGGGTGTTTTGTTGTTTAATGCTGAACCGAGCTTAGTGGACCAAGCGTTCGCGTTTGGGAACCTGTGCTCGGCTAGGCTTGTGAATGATTGCGTGTTAT----------ATATACGCCTCG-TGTTGTGCGTTGAGTTTATCTGTTGTTCG--TGGTGCTAT--GCGGTGGCATGCGACTTGAT-GGTGGTTT------------…
	CGZ_5e_L ----------------CTGCCAAGAATGAAGCGGATAGAGTTAACGGAAATCGGTGGCATTCA-GCGAATGGGGCGAATGCGG-TTACAGGATTGTACTC-TGA-----AG--CGG----TGAGTGTGACATGTTTTGGTGTCGTTGGCG------CATTTGCCACTGAT---------GAGCGCTGGGTGTTTTGTTGTTTAATGCTGAACCGAGCTTAGTGGACCAAGCGTTCGCGTTTGGGAACCTGTGCTCGGCTAGGCTTGTGAATGATTGCGTGTTAT----------ATATACGCCTCG-TGTTGTGCGTTGAGTTTATCTGTTGTTCG--TGGTGCTAT--GCGGTGGCATGCGACTTGAT-GGTGGTTT------------…
	CGZ_6_L ----------------CTGCCAAGAATGAAGCGGATAGAGTTAACGGAAATCGGTGGCATTCA-GCGAATGGGGCGAATGCGG-TTACAGGATTGTACTC-TGA-----AG--CGG----TGAGTGTGACATGTTTTGGTGTCGTTGGCG------CATTTGCCACTGAT---------GAGCGCTGGGTGTTTTGTTGTTTAATGCTGAACCGAGCTTAGTGGACCAAGCGTTCGCGTTTGGGAACCTGTGCTCGGCTAGGCTTGTGAATGATTGCGTGTTAT----------ATATACGCCTCG-TGTTGTGCGTTGAGTTTATCTGTTGTTCG--TGGTGCTAT--GCGGTGGCATGCGACTTGAT-GGTGGTTT-------------…
	CGZ_8_L ----------------CTGCCAAGAATGAAGCGGATAGAGTTAACGGAAATCGGTGGCATTCA-GCGAATGGGGCGAATGCGG-TTACAGGATTGTACTC-TGA-----AG--CGG----TGAGTGTGACATGTTTTGGTGTCGTTGGCG------CATTTGCCACTGAT---------GAGCGCTGGGTGTTTTGTTGTTTAATGCTGAACCGAGCTTAGTGGACCAAGCGTTCGCGTTTGGGAACCTGTGCTCGGCTAGGCTTGTGAATGATTGCGTGTTAT----------ATATACGCCTCG-TGTTGTGCGTTGAGTTTATCTGTTGTTCG--TGGTGCTAT--GCGGTGGCATGCGACTTGAT-GGTGGTTT-------------…
	CGZ_8b_L ----------------CTGCCAAGAATGAAGCGGATAGAGTTAACGGAAATCGGTGGCATTCA-GCGAATGGGGCGAATGCGG-TTACAGGATTGTACTC-TGA-----AG--CGG----TGAGTGTGACATGTTTTGGTGTCGTTGGCG------CATTTGCCACTGAT---------GAGCGCTGGGTGTTTTGTTGTTTAATGCTGAACCGAGCTTAGTGGACCAAGCGTTCGCGTTTGGGAACCTGTGCTCGGCTAGGCTTGTGAATGATTGCGTGTTAT----------ATATACGCCTCG-TGTTGTGCGTTGAGTTTATCTGTTGTTCG--TGGTGCTAT--GCGGTGGCATGCGACTTGAT-GGTGGTTT------------…
	CHN_Mau_L ----------------CTGCCAAGAATGAAGCGGATAGAGTTAACGGAAATCGGTGGCATTCA-GCGAATGGGGCGAATGCGG-TTACAGGATTGTACTC-TGA-----AG--CGG----TGAGTGTGACATGTTTTGGTGTCGTTGGCG------CATTTGCCACTGAT---------GAGCGCTGGGTGTTTTGTTGTTTAATGCTGAACCGAGCTTAGTGGACCAAGCGTTCGCGTTTGGGAACCTGTGCTCGGCTAGGCTTGTGAATGATTGCGTGTTAT----------ATATACGCCTCG-TGTTGTGCGTTGAGTTTATCTGTTGTTCG--TGGTGCTAT--GCGGTGGCATGCGACTTGAT-GGTGGTTT-----------…
	EAV_31_2_L ----------------CTGCCAAGAATGAAGCGGATAGAGTTAACGGAAATCGGTGGCATTCA-GCGAATGGGGCGAATGCGG-TTACAGGATTGTACTC-TGA-----AG--CGG----TGAGTGTGACATGTTTTGGTGTCGTTGGCG------CATTTGCCACTGAT---------GAGCGCTGGGTGTTTTGTTGTTTAATGCTGAACCGAGCTTAGTGGACCAAGCGTTCGCGTTTGGGAACCTGTGCTCGGCTAGGCTTGTGAATGATTGCGTGTTAT----------ATATACGCCTCG-TGTTGTGCGTTGAGTTTATCTGTTGTTCG--TGGTGCTAT--GCGGTGGCATGCGACTTGAT-GGTGGTTT----------…
	EAV_31_4_L ----------------CTGCCAAGAATGAAGCGGATAGAGTTAACGGAAATCGGTGGCATTCA-GCGAATGGGGCGAATGCGG-TTACAGGATTGTACTC-TGA-----AG--CGG----TGAGTGTGACATGTTTTGGTGTCGTTGGCG------CATTTGCCACTGAT---------GAGCGCTGGGTGTTTTGTTGTTTAATGCTGAACCGAGCTTAGTGGACCAAGCGTTCGCGTTTGGGAACCTGTGCTCGGCTAGGCTTGTGAATGATTGCGTGTTAT----------ATATACGCCTCG-TGTTGTGCGTTGAGTTTATCTGTTGTTCG--TGGTGCTAT--GCGGTGGCATGCGACTTGAT-GGTGGTTT----------…
	EAV_31_5_L ----------------CTGCCAAGAATGAAGCGGATAGAGTTAACGGAAATCGGTGGCATTCA-GCGAATGGGGCGAATGCGG-TTACAGGATTGTACTC-TGA-----AG--CGG----TGAGTGTGACATGTTTTGGTGTCGTTGGCG------CATTTGCCACTGAT---------GAGCGCTGGGTGTTTTGTTGTTTAATGCTGAACCGAGCTTAGTGGACCAAGCGTTCGCGTTTGGGAACCTGTGCTCGGCTAGGCTTGTGAATGATTGCGTGTTAT----------ATATACGCCTCG-TGTTGTGCGTTGAGTTTATCTGTTGTTCG--TGGTGCTAT--GCGGTGGCATGCGACTTGAT-GGTGGTTT----------…
	EAV_31_6_L ----------------CTGCCAAGAATGAAGCGGATAGAGTTAACGGAAATCGGTGGCATTCA-GCGAATGGGGCGAATGCGG-TTACAGGATTGTACTC-TGA-----AG--CGG----TGAGTGTGACATGTTTTGGTGTCGTTGGCG------CATTTGCCACTGAT---------GAGCGCTGGGTGTTTTGTTGTTTAATGCTGAACCGAGCTTAGTGGACCAAGCGTTCGCGTTTGGGAACCTGTGCTCGGCTAGGCTTGTGAATGATTGCGTGTTAT----------ATATACGCCTCG-TGTTGTGCGTTGAGTTTATCTGTTGTTCG--TGGTGCTAT--GCGGTGGCATGCGACTTGAT-GGTGGTTT----------…
	GST_1_L ----------------CTGCCAAGAATGAAGCGGATAGAGTTAACGGAAATCGGTGGCATTCA-GCGAATGGGGCGAATGCGG-TTACAGGATTGTACTC-TGA-----AG--CGG----TGAGTGTGACATGTTTTGGTGTCGTTGGCG------CATTTGCCACTGAT---------GAGCGCTGGGTGTTTTGTTGTTTAATGCTGAACCGAGCTTAGTGGACCAAGCGTTCGCGTTTGGGAACCTGTGCTCGGCTAGGCTTGTGAATGATTGCGTGTTAT----------ATATACGCCTCG-TGTTGTGCGTTGAGTTTATCTGTTGTTCG--TGGTGCTAT--GCGGTGGCATGCGACTTGAT-GGTGGTTT-------------…
	JPN_K4_L ----------------CTGCCAAGAATGAAGCGGATAGAGTTAACGGAAATCGGTGGCATTCA-GCGAATGGGGCGAATGCGG-TTACAGGATTGTACTC-TGA-----AG--CGG----TGAGTGTGACATGTTTTGGTGTCGTTGGCG------CATTTGCCACTGAT---------GAGCGCTGGGTGTTTTGTTGTTTAATGCTGAACCGAGCTTAGTGGACCAAGCGTTCGCGTTTGGGAACCTGTGCTCGGCTAGGCTTGTGAATGATTGCGTGTTAT----------ATATACGCCTCG-TGTTGTGCGTTGAGTTTATCTGTTGTTCG--TGGTGCTAT--GCGGTGGCATGCGACTTGAT-GGTGGTTT------------…
	JPN_K5_L ----------------CTGCCAAGAATGAAGCGGATAGAGTTAACGGAAATCGGTGGCATTCA-GCGAATGGGGCGAATGCGG-TTACAGGATTGTACTC-TGA-----AG--CGG----TGAGTGTGACATGTTTTGGTGTCGTTGGCG------CATTTGCCACTGAT---------GAGCGCTGGGTGTTTTGTTGTTTAATGCTGAACCGAGCTTAGTGGACCAAGCGTTCGCGTTTGGGAACCTGTGCTCGGCTAGGCTTGTGAATGATTGCGTGTTAT----------ATATACGCCTCG-TGTTGTGCGTTGAGTTTATCTGTTGTTCG--TGGTGCTAT--GCGGTGGCATGCGACTTGAT-GGTGGTTT------------…
	JPN_W4A1_L ----------------CCGCCAAGGATGAAGCGGATAGAGTTAACGGAAATCGGTGGCATTCA-GCGAATGGGGCGAATGCGG-TTGCAGGATTGTATTC-TAA-----AG--CGG----TGAGTGTGACATGTTTTGGTGTCGTTGGCG------CATTTGCCACTGAT---------GAGCGCTGGGTGTTTTGTCGTTTAATGCTGAACCGAGCTTAGTGGACCAAGCGTTCGCGTTTGGGAACCTGTGTTCGGCTAGGCTTATGAATGATTGCGT-----------TGTGTTATAGGCCTCG-TGTTATGCGTTGAGTTTAACTGTTGTTCG--TAGTGTTAT--GCGGTGGCATGCGACTTGCT-GGTGGTTT----------…
	JPN_W4B1_L ----------------CCGCCAAGGATGAAGCGGATAGAGTTAACGGAAATCGGTGGCATTCA-GCGAATGGGGCGAATGCGG-TTGCAGGATTGTATTC-TAA-----AG--CGG----TGAGTGTGACATGTTTTGGTGTCGTTGGCG------CATTTGCCACTGAT---------GAGCGCTGGGTGTTTTGTCGTTTAATGCTGAACCGAGCTTAGTGGACCAAGCGTTCGCGTTTGGGAACCTGTGTTCGGCTAGGCTTATGAATGATTGCGT-----------TGTGTTATAGGCCTCG-TGTTATGCGTTGAGTTTAACTGTTGTTCG--TAGTGTTAT--GCGGTGGCATGCGACTTGCT-GGTGGTTT----------…
	JPN_K4A1_L ----------------CCGCCAAGGATGAAGCGGATAGAGTTAACGGAAATCGGTGGCATTCA-GCGAATGGGGCGAATGCGG-TTGCAGGATTGTATTC-TAA-----AG--CGG----TGAGTGTGACATGTTTTGGTGTCGTTGGCG------CATTTGCCACTGAT---------GAGCGCTGGGTGTTTTGTCGTTTAATGCTGAACCGAGCTTAGTGGACCAAGCGTTCGCGTTTGGGAACCTGTGTTCGGCTAGGCTTATGAATGATTGCGT-----------TGTGTTATAGGCCTCG-TGTTATGCGTTGAGTTTAACTGTTGTTCG--TAGTGTTAT--GCGGTGGCATGCGACTTGCT-GGTGGTTT----------…
	JPN_K4A2_L ----------------CCGCCAAGGATGAAGCGGATAGAGTTAACGGAAATCGGTGGCATTCA-GCGAATGGGGCGAATGCGG-TTGCAGGATTGTATTC-TAA-----AG--CGG----TGAGTGTGACATGTTTTGGTGTCGTTGGCG------CATTTGCCACTGAT---------GAGCGCTGGGTGTTTTGTCGTTTAATGCTGAACCGAGCTTAGTGGACCAAGCGTTCGCGTTTGGGAACCTGTGTTCGGCTAGGCTTATGAATGATTGCGT-----------TGTGTTATAGGCCTCG-TGTTATGCGTTGAGTTTAACTGTTGTTCG--TAGTGTTAT--GCGGTGGCATGCGACTTGCT-GGTGGTTT----------…
	JPN_K4B2_L ----------------CCGCCAAGGATGAAGCGGATAGAGTTAACGGAAATCGGTGGCATTCA-GCGAATGGGGCGAATGCGG-TTGCAGGATTGTATTC-TAA-----AG--CGG----TGAGTGTGACATGTTTTGGTGTCGTTGGCG------CATTTGCCACTGAT---------GAGCGCTGGGTGTTTTGTCGTTTAATGCTGAACCGAGCTTAGTGGACCAAGCGTTCGCGTTTGGGAACCTGTGTTCGGCTAGGCTTATGAATGATTGCGT-----------TGTGTTATAGGCCTCG-TGTTATGCGTTGAGTTTAACTGTTGTTCG--TAGTGTTAT--GCGGTGGCATGCGACTTGCT-GGTGGTTT----------…
	JPN_K4B3_L ----------------CCGCCAAGGATGAAGCGGATAGAGTTAACGGAAATCGGTGGCATTCA-GCGAATGGGGCGAATGCGG-TTGCAGGATTGTATTC-TAA-----AG--CGG----TGAGTGTGACATGTTTTGGTGTCGTTGGCG------CATTTGCCACTGAT---------GAGCGCTGGGTGTTTTGTCGTTTAATGCTGAACCGAGCTTAGTGGACCAAGCGTTCGCGTTTGGGAACCTGTGTTCGGCTAGGCTTATGAATGATTGCGT-----------TGTGTTATAGGCCTCG-TGTTATGCGTTGAGTTTAACTGTTGTTCG--TAGTGTTAT--GCGGTGGCATGCGACTTGCT-GGTGGTTT----------…
	JPN_K4B1_L ----------------CTGCCAAGAATGAAGCGGATAGAGTTAACGGAAATCGGTGGCATTCA-GCGAATGGGGCGAATGCGG-TTACAGGATTGTACTC-TGA-----AG--CGG----TGAGTGTGACATGTTTTGGTGTCGTTGGCG------CATTTGCCACTGAT---------GAGCGCTGGGTGTTTTGTTGTTTAATGCTGAACCGAGCTTAGTGGACCAAGCGTTCGCGTTTGGGAACCTGTGCTCGGCTAGGCTTGTGAATGATTGCGTGTTATGTTGAGTTATATATACGCCTCG-TGTTGTGCGTTGAGTTTATCTGTTGTTCG--TGGTGCTAT--GCGGTGGCATGCGACTTGAT-GGTGGTTT----------…
	JPN_K4B4_L ----------------CTGCCAAGAATGAAGCGGATAGAGTTAACGGAAATCGGTGGCATTCA-GCGAATGGGGCGAATGCGG-TTACAGGATTGTACTC-TGA-----AG--CGG----TGAGTGTGACATGTTTTGGTGTCGTTGGCG------CATTTGCCACTGAT---------GAGCGCTGGGTGTTTTGTTGTTTAATGCTGAACCGAGCTTAGTGGACCAAGCGTTCGCGTTTGGGAACCTGTGCTCGGCTAGGCTTGTGAATGATTGCGTGTTATGTTGAGTTATATATACGCCTCG-TGTTGTGCGTTGAGTTTATCTGTTGTTCG--TGGTGCTAT--GCGGTGGCATGCGACTTGAT-GGTGGTTT----------…
	JPN_K4B4b_L ----------------CTGCCAAGAATGAAGCGGATAGAGTTAACGGAAATCGGTGGCATTCA-GCGAATGGGGCGAATGCGG-TTACAGGATTGTACTC-TGA-----AG--CGG----TGAGTGTGACATGTTTTGGTGTCGTTGGCG------CATTTGCCACTGAT---------GAGCGCTGGGTGTTTTGTTGTTTAATGCTGAACCGAGCTTAGTGGACCAAGCGTTCGCGTTTGGGAACCTGTGCTCGGCTAGGCTTGTGAATGATTGCGTGTTATGTTGAGTTATATATACGCCTCG-TGTTGTGCGTTGAGTTTATCTGTTGTTCG--TGGTGCTAT--GCGGTGGCATGCGACTTGAT-GGTGGTTT---------…
	JPN_WK6_L ----------------CTGCCAAGAATGAAGCGGATAGAGTTAACGGAAATCGGTGGCATTCA-GCGAATGGGGCGAATGCGG-TTACAGGATTGTACTC-TGA-----AG--CGG----TGAGTGTGACATGTTTTGGTGTCGTTGGCG------CATTTGCCACTGAT---------GAGCGCTGGGTGTTTTGTTGTTTAATGCTGAACCGAGCTTAGTGGACCAAGCGTTCGCGTTTGGGAACCTGTGCTCGGCTAGGCTTGTGAATGATTGCGTGTTATGTTGAGTTATATATACGCCTCG-TGTTGTGCGTTGAGTTTATCTGTTGTTCG--TGGTGCTAT--GCGGTGGCATGCGACTTGAT-GGTGGTTT-----------…
	MAD_15_L ----------------CTGCCAAGGATGAAGCGGATAGAGTTAACGGAAATCGGTGGCATTCA-GCGAATGGGGCGAATGCGG-TTGCAGGATTGTACTC-TGA-----AG--CGG----TGAGTGTGACATGCTTTGGTGTCGTTGGCG------CATTTGCCACTGAT---------GAGCGCTGGGTGTTTTGTCGTTTAATGCTGAACCGAGCTTAGTGGACCAAGCGTTCGCGTTTGGGAACCTGTGCTCGGCTAGGCTTGTGAATGATTGCGT-----------TGTGTTATACGCCTCG-TGTTATGCGTTGAGTTTATCTGTTGTTCG--TAGTGTTAT--GCGGTGGCATGCGACTTGCT-GGTGGTTT------------…
	MAD_24_L ----------------CTGCCAAGGATGAAGCGGATAGAGTTAACGGAAATCGGTGGCATTCA-GCGAATGGGGCGAATGCGG-TTGCAGGATTGTACTC-TGA-----AG--CGG----TGAGTGTGACATGCTTTGGTGTCGTTGGCG------CATTTGCCACTGAT---------GAGCGCTGGGTGTTTTGTCGTTTAATGCTGAACCGAGCTTAGTGGACCAAGCGTTCGCGTTTGGGAACCTGTGCTCGGCTAGGCTTGTGAATGATTGCGT-----------TGTGTTATACGCCTCG-TGTTATGCGTTGAGTTTATCTGTTGTTCG--TAGTGTTAT--GCGGTGGCATGCGACTTGCT-GGTGGTTT------------…
	MAD_27_1_L ----------------CTGCCAAGGATGAAGCGGATAGAGTTAACGGAAATCGGTGGCATTCA-GCGAATGGGGCGAATGCGG-TTGCAGGATTGTACTC-TGA-----AG--CGG----TGAGTGTGACATGCTTTGGTGTCGTTGGCG------CATTTGCCACTGAT---------GAGCGCTGGGTGTTTTGTCGTTTAATGCTGAACCGAGCTTAGTGGACCAAGCGTTCGCGTTTGGGAACCTGTGCTCGGCTAGGCTTGTGAATGATTGCGT-----------TGTGTTATACGCCTCG-TGTTATGCGTTGAGTTTATCTGTTGTTCG--TAGTGTTAT--GCGGTGGCATGCGACTTGCT-GGTGGTTT----------…
	MAD_27_2_L ----------------CTGCCAAGGATGAAGCGGATAGAGTTAACGGAAATCGGTGGCATTCA-GCGAATGGGGCGAATGCGG-TTGCAGGATTGTACTC-TGA-----AG--CGG----TGAGTGTGACATGCTTTGGTGTCGTTGGCG------CATTTGCCACTGAT---------GAGCGCTGGGTGTTTTGTCGTTTAATGCTGAACCGAGCTTAGTGGACCAAGCGTTCGCGTTTGGGAACCTGTGCTCGGCTAGGCTTGTGAATGATTGCGT-----------TGTGTTATACGCCTCG-TGTTATGCGTTGAGTTTATCTGTTGTTCG--TAGTGTTAT--GCGGTGGCATGCGACTTGCT-GGTGGTTT----------…
	MAD_27_4_L ----------------CTGCCAAGGATGAAGCGGATAGAGTTAACGGAAATCGGTGGCATTCA-GCGAATGGGGCGAATGCGG-TTGCAGGATTGTACTC-TGA-----AG--CGG----TGAGTGTGACATGCTTTGGTGTCGTTGGCG------CATTTGCCACTGAT---------GAGCGCTGGGTGTTTTGTCGTTTAATGCTGAACCGAGCTTAGTGGACCAAGCGTTCGCGTTTGGGAACCTGTGCTCGGCTAGGCTTGTGAATGATTGCGT-----------TGTGTTATACGCCTCG-TGTTATGCGTTGAGTTTATCTGTTGTTCG--TAGTGTTAT--GCGGTGGCATGCGACTTGCT-GGTGGTTT----------…
	MAD_27_7_L ----------------CTGCCAAGGATGAAGCGGATAGAGTTAACGGAAATCGGTGGCATTCA-GCGAATGGGGCGAATGCGG-TTGCAGGATTGTACTC-TGA-----AG--CGG----TGAGTGTGACATGCTTTGGTGTCGTTGGCG------CATTTGCCACTGAT---------GAGCGCTGGGTGTTTTGTCGTTTAATGCTGAACCGAGCTTAGTGGACCAAGCGTTCGCGTTTGGGAACCTGTGCTCGGCTAGGCTTGTGAATGATTGCGT-----------TGTGTTATACGCCTCG-TGTTATGCGTTGAGTTTATCTGTTGTTCG--TAGTGTTAT--GCGGTGGCATGCGACTTGCT-GGTGGTTT----------…
	MAD_36_2_L ----------------CTGCCAAGGATGAAGCGGATAGAGTTAACGGAAATCGGTGGCATTCA-GCGAATGGGGCGAATGCGG-TTGCAGGATTGTACTC-TGA-----AG--CGG----TGAGTGTGACATGCTTTGGTGTCGTTGGCG------CATTTGCCACTGAT---------GAGCGCTGGGTGTTTTGTCGTTTAATGCTGAACCGAGCTTAGTGGACCAAGCGTTCGCGTTTGGGAACCTGTGCTCGGCTAGGCTTGTGAATGATTGCGT-----------TGTGTTATACGCCTCG-TGTTATGCGTTGAGTTTATCTGTTGTTCG--TAGTGTTAT--GCGGTGGCATGCGACTTGCT-GGTGGTTT----------…
	MAD_36_3_L ----------------CTGCCAAGGATGAAGCGGATAGAGTTAACGGAAATCGGTGGCATTCA-GCGAATGGGGCGAATGCGG-TTGCAGGATTGTACTC-TGA-----AG--CGG----TGAGTGTGACATGCTTTGGTGTCGTTGGCG------CATTTGCCACTGAT---------GAGCGCTGGGTGTTTTGTCGTTTAATGCTGAACCGAGCTTAGTGGACCAAGCGTTCGCGTTTGGGAACCTGTGCTCGGCTAGGCTTGTGAATGATTGCGT-----------TGTGTTATACGCCTCG-TGTTATGCGTTGAGTTTATCTGTTGTTCG--TAGTGTTAT--GCGGTGGCATGCGACTTGCT-GGTGGTTT----------…
	MAD_37_1_L ----------------CTGCCAAGGATGAAGCGGATAGAGTTAACGGAAATCGGTGGCATTCA-GCGAATGGGGCGAATGCGG-TTGCAGGATTGTACTC-TGA-----AG--CGG----TGAGTGTGACATGCTTTGGTGTCGTTGGCG------CATTTGCCACTGAT---------GAGCGCTGGGTGTTTTGTCGTTTAATGCTGAACCGAGCTTAGTGGACCAAGCGTTCGCGTTTGGGAACCTGTGCTCGGCTAGGCTTGTGAATGATTGCGT-----------TGTGTTATACGCCTCG-TGTTATGCGTTGAGTTTATCTGTTGTTCG--TAGTGTTAT--GCGGTGGCATGCGACTTGCT-GGTGGTTT----------…
	MAD_38_2_L ----------------CTGCCAAGGATGAAGCGGATAGAGTTAACGGAAATCGGTGGCATTCA-GCGAATGGGGCGAATGCGG-TTGCAGGATTGTACTC-TGA-----AG--CGG----TGAGTGTGACATGCTTTGGTGTCGTTGGCG------CATTTGCCACTGAT---------GAGCGCTGGGTGTTTTGTCGTTTAATGCTGAACCGAGCTTAGTGGACCAAGCGTTCGCGTTTGGGAACCTGTGCTCGGCTAGGCTTGTGAATGATTGCGT-----------TGTGTTATACGCCTCG-TGTTATGCGTTGAGTTTATCTGTTGTTCG--TAGTGTTAT--GCGGTGGCATGCGACTTGCT-GGTGGTTT----------…
	MAD_38_L ----------------CTGCCAAGGATGAAGCGGATAGAGTTAACGGAAATCGGTGGCATTCA-GCGAATGGGGCGAATGCGG-TTGCAGGATTGTACTC-TGA-----AG--CGG----TGAGTGTGACATGCTTTGGTGTCGTTGGCG------CATTTGCCACTGAT---------GAGCGCTGGGTGTTTTGTCGTTTAATGCTGAACCGAGCTTAGTGGACCAAGCGTTCGCGTTTGGGAACCTGTGCTCGGCTAGGCTTGTGAATGATTGCGT-----------TGTGTTATACGCCTCG-TGTTATGCGTTGAGTTTATCTGTTGTTCG--TAGTGTTAT--GCGGTGGCATGCGACTTGCT-GGTGGTTT------------…
	MAD_3_L ----------------CTGCCAAGGATGAAGCGGATAGAGTTAACGGAAATCGGTGGCATTCA-GCGAATGGGGCGAATGCGG-TTGCAGGATTGTACTC-TGA-----AG--CGG----TGAGTGTGACATGCTTTGGTGTCGTTGGCG------CATTTGCCACTGAT---------GAGCGCTGGGTGTTTTGTCGTTTAATGCTGAACCGAGCTTAGTGGACCAAGCGTTCGCGTTTGGGAACCTGTGCTCGGCTAGGCTTGTGAATGATTGCGT-----------TGTGTTATACGCCTCG-TGTTATGCGTTGAGTTTATCTGTTGTTCG--TAGTGTTAT--GCGGTGGCATGCGACTTGCT-GGTGGTTT-------------…
	MAD_41b_L ----------------CTGCCAAGGATGAAGCGGATAGAGTTAACGGAAATCGGTGGCATTCA-GCGAATGGGGCGAATGCGG-TTGCAGGATTGTACTC-TGA-----AA--CGG----TGAGTGTGACATGCTTTGGTGTCGTTGGCG------CATTTGCCACTGAT---------GAGCGCTGGGTGTTTTGTCGTTTAATGCTGACCCGAGCTTAGTGGACCAAGCGTTCGCGTTTGGGAACCTGTGCTCGGCTAGGCTTGTGAATGATTGCGT-----------TGTGTTATACGCCTCG-TGTTATGCGTTGAGTTTATCTGTTGTTCG--TAGTGTTAT--GCGGTGGCATGCGACTTGTT-GGTGGTTT-----------…
	MAD_43_2_L ----------------CTGCCAAGGATGAAGCGGATAGAGTTAACGGAAATCGGTGGCATTCA-GCGAATGGGGCGAATGCGG-TTGCAGGATTGTACTC-TGA-----AA--CGG----TGAGTGTGACATGCTTTGGTGTCGTTGGCG------CATTTGCCACTGAT---------GAGCGCTGGGTGTTTTGTCGTTTAATGCTGACCCGAGCTTAGTGGACCAAGCGTTCGCGTTTGGGAACCTGTGCTCGGCTAGGCTTGTGAATGATTGCGT-----------TGTGTTATACGCCTCG-TGTTATGCGTTGAGTTTATCTGTTGTTCG--TAGTGTTAT--GCGGTGGCATGCGACTTGTT-GGTGGTTT----------…
	MAD_44_1_L ----------------CTGCCAAGGATGAAGCGGATAGAGTTAACGGAAATCGGTGGCATTCA-GCGAATGGGGCGAATGCGG-TTGCAGGATTGTACTC-TGA-----AG--CGG----TGAGTGTGACATGCTTTGGTGTCGTTGGCG------CATTTGCCACTGAT---------GAGCGCTGGGTGTTTTGTCGTTTAATGCTGAACCGAGCTTAGTGGACCAAGCGTTCGCGTTTGGGAACCTGTGCTCGGCTAGGCTTGTGAATGATTGCGT-----------TGTGTTATACGCCTCG-TGTTATGCGTTGAGTTTATCTGTTGTTCG--TAGTGTTAT--GCGGTGGCATGCGACTTGCT-GGTGGTTT----------…
	MAD_44_2_L ----------------CTGCCAAGGATGAAGCGGATAGAGTTAACGGAAATCGGTGGCATTCA-GCGAATGGGGCGAATGCGG-TTGCAGGATTGTACTC-TGA-----AA--CGG----TGAGTGTGACATGCTTTGGTGTCGTTGGCG------CATTTGCCACTGAT---------GAGCGCTGGGTGTTTTGTCGTTTAATGCTGACCCGAGCTTAGTGGACCAAGCGTTCGCGTTTGGGAACCTGTGCTCGGCTAGGCTTGTGAATGATTGCGT-----------TGTGTTATACGCCTCG-TGTTATGCGTTGAGTTTATCTGTTGTTCG--TAGTGTTAT--GCGGTGGCATGCGACTTGCT-GGTGGTTT----------…
	MAD_51_L ----------------CTGCCAAGGATGAAGCGGATAGAGTTAACGGAAATCGGTGGCATTCA-GCGAATGGGGCGAATGCGG-TTGCAGGATTGTACTC-TGA-----AG--CGG----TGAGTGTGACATGCTTTGGTGTCGTTGGCG------CATTTGCCACTGAT---------GAGCGCTGGGTGTTTTGTCGTTTAATGCTGAACCGAGCTTAGTGGACCAAGCGTTCGCGTTTGGGAACCTGTGCTCGGCTAGGCTTGTGAATGATTGCGT-----------TGTGTTATACGCCTCG-TGTTATGCGTTGAGTTTATCTGTTGTTCG--TAGTGTTAT--GCGGTGGCATGCGACTTGCT-GGTGGTTT------------…
	MAD_9_L ----------------CTGCCAAGGATGAAGCGGATAGAGTTAACGGAAATCGGTGGCATTCA-GCGAATGGGGCGAATGCGG-TTGCAGGATTGTACTC-TGA-----AG--CGG----TGAGTGTGACATGCTTTGGTGTCGTTGGCG------CATTTGCCACTGAT---------GAGCGCTGGGTGTTTTGTCGTTTAATGCTGAACCGAGCTTAGTGGACCAAGCGTTCGCGTTTGGGAACCTGTGCTCGGCTAGGCTTGTGAATGATTGCGT-----------TGTGTTATACGCCTCG-TGTTATGCGTTGAGTTTATCTGTTGTTCG--TAGTGTTAT--GCGGTGGCATGCGACTTGCT-GGTGGTTT-------------…
	POL_1_L ----------------CTGCCAAGAATGAAGCGGATAGAGTTAACGGAAATCGGTGGCATTCA-GCGAATGGGGCGAATGCGG-TTACAGGATTGTACTC-TGA-----AG--CGG----TGAGTGTGACATGTTTTGGTGTCGTTGGCG------CATTTGCCACTGAT---------GAGCGCTGGGTGTTTTGTTGTTTAATGCTGAACCGAGCTTAGTGGACCAAGCGTTCGCGTTTGGGAACCTGTGCTCGGCTAGGCTTGTGAATGATTGCGTGTTAT----------ATATACGCCTCG-TGTTGTGCGTTGAGTTTATCTGTTGTTCG--TGGTGCTAT--GCGGTGGCATGCGACTTGAT-GGTGGTTT-------------…
	POL_2_L ----------------CTGCCAAGAATGAAGCGGATAGAGTTAACGGAAATCGGTGGCATTCA-GCGAATGGGGCGAATGCGG-TTACAGGATTGTACTC-TGA-----AG--CGG----TGAGTGTGACATGTTTTGGTGTCGTTGGCG------CATTTGCCACTGAT---------GAGCGCTGGGTGTTTTGTTGTTTAATGCTGAACCGAGCTTAGTGGACCAAGCGTTCGCGTTTGGGAACCTGTGCTCGGCTAGGCTTGTGAATGATTGCGTGTTAT----------ATATACGCCTCG-TGTTGTGCGTTGAGTTTATCTGTTGTTCG--TGGTGCTAT--GCGGTGGCATGCGACTTGAT-GGTGGTTT-------------…
	POL_3_L ----------------CTGCCAAGAATGAAGCGGATAGAGTTAACGGAAATCGGTGGCATTCA-GCGAATGGGGCGAATGCGG-TTACAGGATTGTACTC-TGA-----AG--CGG----TGAGTGTGACATGTTTTGGTGTCGTTGGCG------CATTTGCCACTGAT---------GAGCGCTGGGTGTTTTGTTGTTTAATGCTGAACCGAGCTTAGTGGACCAAGCGTTCGCGTTTGGGAACCTGTGCTCGGCTAGGCTTGTGAATGATTGCGTGTTAT----------ATATACGCCTCG-TGTTGTGCGTTGAGTTTATCTGTTGTTCG--TGGTGCTAT--GCGGTGGCATGCGACTTGAT-GGTGGTTT-------------…
	POL_4_L ----------------CTGCCAAGAATGAAGCGGATAGAGTTAACGGAAATCGGTGGCATTCA-GCGAATGGGGCGAATGCGG-TTACAGGATTGTACTC-TGA-----AG--CGG----TGAGTGTGACATGTTTTGGTGTCGTTGGCG------CATTTGCCACTGAT---------GAGCGCTGGGTGTTTTGTTGTTTAATGCTGAACCGAGCTTAGTGGACCAAGCGTTCGCGTTTGGGAACCTGTGCTCGGCTAGGCTTGTGAATGATTGCGTGTTAT----------ATATACGCCTCG-TGTTGTGCGTTGAGTTTATCTGTTGTTCG--TGGTGCTAT--GCGGTGGCATGCGACTTGAT-GGTGGTTT-------------…
	POR_185B_L ----------------CTGCCAAGAATGAAGCGGATAGAGTTAACGGAAATCGGTGGCATTCA-GCGAATGGGGCGAATGCGG-TTACAGGATTGTACTC-TGA-----AG--CGG----TGAGTGTGACATGTTTTGGTGTCGTTGGCG------CATTTGCCACTGAT---------GAGCGCTGGGTGTTTTGTTGTTTAATGCTGAACCGAGCTTAGTGGACCAAGCGTTCGCGTTTGGGAACCTGTGCTCGGCTAGGCTTGTGAATGATTGCGTGTTAT----------ATATACGCCTCG-TGTTGTGCGTTGAGTTTATCTGTTGTTCG--TGGTGCTAT--GCGGTGGCATGCGACTTGAT-GGTGGTTT----------…
	POR_187A_L ----------------CTGCCAAGAATGAAGCGGATAGAGTTAACGGAAATCGGTGGCATTCA-GCGAATGGGGCGAATGCGG-TTACAGGATTGTACTC-TGA-----AG--CGG----TGAGTGTGACATGTTTTGGTGTCGTTGGCG------CATTTGCCACTGAT---------GAGCGCTGGGTGTTTTGTTGTTTAATGCTGAACCGAGCTTAGTGGACCAAGCGTTCGCGTTTGGGAACCTGTGCTCGGCTAGGCTTGTGAATGATTGCGTGTTAT----------ATATACGCCTCG-TGTTGTGCGTTGAGTTTATCTGTTGTTCG--TGGTGCTAT--GCGGTGGCATGCGACTTGAT-GGTGGTTT----------…
	POR_29A_L ----------------CTGCCAAGAATGAAGCGGATAGAGTTAACGGAAATCGGTGGCATTCA-GCGAATGGGGCGAATGCGG-TTACAGGATTGTACTC-TGA-----AG--CGG----TGAGTGTGACATGTTTTGGTGTCGTTGGCG------CATTTGCCACTGAT---------GAGCGCTGGGTGTTTTGTTGTTTAATGCTGAACCGAGCTTAGTGGACCAAGCGTTCGCGTTTGGGAACCTGTGCTCGGCTAGGCTTGTGAATGATTGCGTGTTAT----------ATATACGCCTCG-TGTTGTGCGTTGAGTTTATCTGTTGTTCG--TGGTGCTAT--GCGGTGGCATGCGACTTGAT-GGTGGTTT-----------…
	POR_307_L ----------------CTGCCAAGAATGAAGCGGATAGAGTTAACGGAAATCGGTGGCATTCA-GCGAATGGGGCGAATGCGG-TTACAGGATTGTACTC-TGA-----AG--CGG----TGAGTGTGACATGTTTTGGTGTCGTTGGCG------CATTTGCCACTGAT---------GAGCGCTGGGTGTTTTGTTGTTTAATGCTGAACCGAGCTTAGTGGACCAAGCGTTCGCGTTTGGGAACCTGTGCTCGGCTAGGCTTGTGAATGATTGCGTGTTAT----------ATATACGCCTCG-TGTTGTGCGTTGAGTTTATCTGTTGTTCG--TGGTGCTAT--GCGGTGGCATGCGACTTGAT-GGTGGTTT-----------…
	POR_334_L ----------------CTGCCAAGAATGAAGCGGATAGAGTTAACGGAAATCGGTGGCATTCA-GCGAATGGGGCGAATGCGG-TTACAGGATTGTACTC-TGA-----AG--CGG----TGAGTGTGACATGTTTTGGTGTCGTTGGCG------CATTTGCCACTGAT---------GAGCGCTGGGTGTTTTGTTGTTTAATGCTGAACCGAGCTTAGTGGACCAAGCGTTCGCGTTTGGGAACCTGTGCTCGGCTAGGCTTGTGAATGATTGCGTGTTAT----------ATATACGCCTCG-TGTTGTGCGTTGAGTTTATCTGTTGTTCG--TGGTGCTAT--GCGGTGGCATGCGACTTGAT-GGTGGTTT-----------…
	POR_336a_L ----------------CTGCCAAGAATGAAGCGGATAGAGTTAACGGAAATCGGTGGCATTCA-GCGAATGGGGCGAATGCGG-TTACAGGATTGTACTC-TGA-----AG--CGG----TGAGTGTGACATGTTTTGGTGTCGTTGGCG------CATTTGCCACTGAT---------GAGCGCTGGGTGTTTTGTTGTTTAATGCTGAACCGAGCTTAGTGGACCAAGCGTTCGCGTTTGGGAACCTGTGCTCGGCTAGGCTTGTGAATGATTGCGTGTTAT----------ATATACGCCTCG-TGTTGTGCGTTGAGTTTATCTGTTGTTCG--TGGTGCTAT--GCGGTGGCATGCGACTTGAT-GGTGGTTT----------…
	POR_336b_L ----------------CTGCCAAGAATGAAGCGGATAGAGTTAACGGAAATCGGTGGCATTCA-GCGAATGGGGCGAATGCGG-TTACAGGATTGTACTC-TGA-----AG--CGG----TGAGTGTGACATGTTTTGGTGTCGTTGGCG------CATTTGCCACTGAT---------GAGCGCTGGGTGTTTTGTTGTTTAATGCTGAACCGAGCTTAGTGGACCAAGCGTTCGCGTTTGGGAACCTGTGCTCGGCTAGGCTTGTGAATGATTGCGTGTTAT----------ATATACGCCTCG-TGTTGTGCGTTGAGTTTATCTGTTGTTCG--TGGTGCTAT--GCGGTGGCATGCGACTTGAT-GGTGGTTT----------…
	POR_91A_L ----------------CTGCCAAGAATGAAGCGGATAGAGTTAACGGAAATCGGTGGCATTCA-GCGAATGGGGCGAATGCGG-TTACAGGATTGTACTC-TGA-----AG--CGG----TGAGTGTGACATGTTTTGGTGTCGTTGGCG------CATTTGCCACTGAT---------GAGCGCTGGGTGTTTTGTTGTTTAATGCTGAACCGAGCTTAGTGGACCAAGCGTTCGCGTTTGGGAACCTGTGCTCGGCTAGGCTTGTGAATGATTGCGTGTTAT----------ATATACGCCTCG-TGTTGTGCGTTGAGTTTATCTGTTGTTCG--TGGTGCTAT--GCGGTGGCATGCGACTTGAT-GGTGGTTT-----------…
	SSD_107_L ----------------CTGCCAAGGATGAAGCGGATAGAGTTAACGGAAATCGGTGGCATTCA-GCGAATGGGGCGAATGCGG-TTGCAGGATTGTACTC-TGA-----AA--CGG----TGAGTGTGACATGCTTTGGTGTCGTTGGCG------CATTTGCCACTGAT---------GAGCGCTGGGTGTTTTGTCGTTTAATGCTGACCCGAGCTTAGTGGACCAAGCGTTCGCGTTTGGGAACCTGTGCTCGGCTAGGCTTGTGAATGATTGCGT-----------TGTGTTATACGCCTCG-TGTTATGCGTTGAGTTTATCTGTTGTTCG--TAGTGTTAT--GCGGTGGCATGCGACTTGCT-GGTGGTTT-----------…
	SSD_107a_L ----------------CTGCCAAGGATGAAGCGGATAGAGTTAACGGAAATCGGTGGCATTCA-GCGAATGGGGCGAATGCGG-TTGCAGGATTGTACTC-TGA-----AA--CGG----TGAGTGTGACATGCTTTGGTGTCGTTGGCG------CATTTGCCACTGAT---------GAGCGCTGGGTGTTTTGTCGTTTAATGCTGACCCGAGCTTAGTGGACCAAGCGTTCGCGTTTGGGAACCTGTGCTCGGCTAGGCTTGTGAATGATTGCGT-----------TGTGTTATACGCCTCG-TGTTATGCGTTGAGTTTATCTGTTGTTCG--TAGTGTTAT--GCGGTGGCATGCGACTTGTT-GGTGGTTT----------…
	SSD_107b_L ----------------CTGCCAAGGATGAAGCGGATAGAGTTAACGGAAATCGGTGGCATTCA-GCGAATGGGGCGAATGCGG-TTGCAGGATTGTACTC-TGA-----AA--CGG----TGAGTGTGACATGCTTTGGTGTCGTTGGCG------CATTTGCCACTGAT---------GAGCGCTGGGTGTTTTGTCGTTTAATGCTGACCCGAGCTTAGTGGACCAAGCGTTCGCGTTTGGGAACCTGTGCTCGGCTAGGCTTGTGAATGATTGCGT-----------TGTGTTATACGCCTCG-TGTTATGCGTTGAGTTTATCTGTTGTTCG--TAGTGTTAT--GCGGTGGCATGCGACTTGTT-GGTGGTTT----------…
	SNR_124_L ----------------CTGCCAAGGATGAAGCGGATAGAGTTAACGGAAATCGGTGGCATTCA-GCGAATGGGGCGAATGCGG-TTGCAGGATTGTACTC-TGA-----AA--CGG----TGAGTGTGACATGCTTTGGTGTCGTTGGCG------CATTTGCCACTGAT---------GAGCGCTGGGTGTTTTGTCGTTTAATGCTGACCCGAGCTTAGTGGACCAAGCGTTCGCGTTTGGGAACCTGTGCTCGGCTAGGCTTGTGAATGATTGCGT-----------TGTGTTATACGCCTCG-TGTTATGCGTTGAGTTTATCTGTTGTTCG--TAGTGTTAT--GCGGTGGCATGCGACTTGCT-GGTGGTTT-----------…
	SNR_125_L ----------------CTGCCAAGGATGAAGCGGATAGAGTTAACGGAAATCGGTGGCATTCA-GCGAATGGGGCGAATGCGG-TTGCAGGATTGTACTC-TGA-----AA--CGG----TGAGTGTGACATGCTTTGGTGTCGTTGGCG------CATTTGCCACTGAT---------GAGCGCTGGGTGTTTTGTCGTTTAATGCTGACCCGAGCTTAGTGGACCAAGCGTTCGCGTTTGGGAACCTGTGCTCGGCTAGGCTTGTGAATGATTGCGT-----------TGTGTTATACGCCTCG-TGTTATGCGTTGAGTTTATCTGTTGTTCG--TAGTGTTAT--GCGGTGGCATGCGACTTGCT-GGTGGTTT-----------…
	SKR_28c_L ----------------CTGCCAAGGATGAAGCGGATAGAGTTAACGGAAATCGGTGGCATTCA-GCGAATGGGGCGAATGCGG-TTGCAGGATTGTACTC-TGA-----AA--CGG----TGAGTGTGACATGCTTTGGTGTCGTTGGCG------CATTTGCCACTGAT---------GAGCGCTGGGTGTTTTGTCGTTTAATGCTGACCCGAGCTTAGTGGACCAAGCGTTCGCGTTTGGGAACCTGTGCTCGGCTAGGCTTGTGAATGATTGCGT-----------TGTGTTATACGCCTCG-TGTTATGCGTTGAGTTTATCTGTTGTTCG--TAGTGTTAT--GCGGTGGCATGCGACTTGTT-GGTGGTTT-----------…
	SKR_31_L ----------------CTGCCAAGGATGAAGCGGATAGAGTTAACGGAAATCGGTGGCATTCA-GCGAATGGGGCGAATGCGG-TTGCAGGATTGTACTC-TGA-----AA--CGG----TGAGTGTGACATGCTTTGGTGTCGTTGGCG------CATTTGCCACTGAT---------GAGCGCTGGGTGTTTTGTCGTTTAATGCTGACCCGAGCTTAGTGGACCAAGCGTTCGCGTTTGGGAACCTGTGCTCGGCTAGGCTTGTGAATGATTGCGT-----------TGTGTTATACGCCTCG-TGTTATGCGTTGAGTTTATCTGTTGTTCG--TAGTGTTAT--GCGGTGGCATGCGACTTGTT-GGTGGTTT------------…
	SKR_31a_L ----------------CTGCCAAGGATGAAGCGGATAGAGTTAACGGAAATCGGTGGCATTCA-GCGAATGGGGCGAATGCGG-TTGCAGGATTGTACTC-TGA-----AA--CGG----TGAGTGTGACATGCTTTGGTGTCGTTGGCG------CATTTGCCACTGAT---------GAGCGCTGGGTGTTTTGTCGTTTAATGCTGACCCGAGCTTAGTGGACCAAGCGTTCGCGTTTGGGAACCTGTGCTCGGCTAGGCTTGTGAATGATTGCGT-----------TGTGTTATACGCCTCG-TGTTATGCGTTGAGTTTATCTGTTGTTCG--TAGTGTTAT--GCGGTGGCATGCGACTTGTT-GGTGGTTT-----------…
	SKR_31b_L ----------------CTGCCAAGGATGAAGCGGATAGAGTTAACGGAAATCGGTGGCATTCA-GCGAATGGGGCGAATGCGG-TTGCAGGATTGTACTC-TGA-----AA--CGG----TGAGTGTGACATGCTTTGGTGTCGTTGGCG------CATTTGCCACTGAT---------GAGCGCTGGGTGTTTTGTCGTTTAATGCTGACCCGAGCTTAGTGGACCAAGCGTTCGCGTTTGGGAACCTGTGCTCGGCTAGGCTTGTGAATGATTGCGT-----------TGTGTTATACGCCTCG-TGTTATGCGTTGAGTTTATCTGTTGTTCG--TAGTGTTAT--GCGGTGGCATGCGACTTGTT-GGTGGTTT-----------…
	SKR_37_L ----------------CTGCCAAGGATGAAGCGGATAGAGTTAACGGAAATCGGTGGCATTCA-GCGAATGGGGCGAATGCGG-TTGCAGGATTGTACTC-TGA-----AA--CGG----TGAGTGTGACATGCTTTGGTGTCGTTGGCG------CATTTGCCACTGAT---------GAGCGCTGGGTGTTTTGTCGTTTAATGCTGACCCGAGCTTAGTGGACCAAGCGTTCGCGTTTGGGAACCTGTGCTCGGCTAGGCTTGTGAATGATTGCGT-----------TGTGTTATACGCCTCG-TGTTATGCGTTGAGTTTATCTGTTGTTCG--TAGTGTTAT--GCGGTGGCATGCGACTTGTT-GGTGGTTT------------…
	SKR_41_2_L ----------------CTGCCAAGAATGAAGCGGATAGAGTTAACGGAAATCGGTGGCATTCA-GCGAATGGGGCGAATGCGG-TTACAGGATTGTACTC-TGA-----AG--CGG----TGAGTGTGACATGTTTTGGTGTCGTTGGCG------CATTTGCCACTGAT---------GAGCGCTGGGTGTTTTGTTGTTTAATGCTGAACCGAGCTTAGTGGACCAAGCGTTCGCGTTTGGGAACCTGTGCTCGGCTAGGCTTGTGAATGATTGCGTGTTAT----------ATATACGCCTCG-TGTTGTGCGTTGAGTTTATCTGTTGTTCG--TGGTGCTAT--GCGGTGGCATGCGACTTGAT-GGTGGTTT----------…
	SKR_41_L ----------------CTGCCAAGGATGAAGCGGATAGAGTTAACGGAAATCGGTGGCATTCA-GCGAATGGGGCGAATGCGG-TTGCAGGATTGTACTC-TGA-----AA--CGG----TGAGTGTGACATGCTTTGGTGTCGTTGGCG------CATTTGCCACTGAT---------GAGCGCTGGGTGTTTTGTCGTTTAATGCTGACCCGAGCTTAGTGGACCAAGCGTTCGCGTTTGGGAACCTGTGCTCGGCTAGGCTTGTGAATGATTGCGT-----------TGTGTTATACGCCTCG-TGTTATGCGTTGAGTTTATCTGTTGTTCG--TAGTGTTAT--GCGGTGGCATGCGACTTGTT-GGTGGTTT------------…
	SSD_49_L ----------------CTGCCAAGGATGAAGCGGATAGAGTTAACGGAAATCGGTGGCATTCA-GCGAATGGGGCGAATGCGG-TTGCAGGATTGTACTC-TGA-----AG--CGG----TGAGTGTGACATGCTTTGGTGTCGTTGGCG------CATTTGCCACTGAT---------GAGCGCTGGGTGTTTTGTCGTTTAATGCTGAACCGAGCTTAGTGGACCAAGCGTTCGCGTTTGGGAACCTGTGCTCGGCTAGGCTTGTGAATGATTGCGT-----------TGTGTTATACGCCTCG-TGTTATGCGTTGAGTTTATCTGTTGTTCG--TAGTGTTAT--GCGGTGGCATGCGACTTGCT-GGTGGTTT------------…
	SDD_50_L ----------------CTGCCAAGGATGAAGCGGATAGAGTTAACGGAAATCGGTGGCATTCA-GCGAATGGGGCGAATGCGG-TTGCAGGATTGTACTC-TGA-----AG--CGG----TGAGTGTGACATGCTTTGGTGTCGTTGGCG------CATTTGCCACTGAT---------GAGCGCTGGGTGTTTTGTCGTTTAATGCTGAACCGAGCTTAGTGGACCAAGCGTTCGCGTTTGGGAACCTGTGCTCGGCTAGGCTTGTGAATGATTGCGT-----------TGTGTTATACGCCTCG-TGTTATGCGTTGAGTTTATCTGTTGTTCG--TAGTGTTAT--GCGGTGGCATGCGACTTGCT-GGTGGTTT------------…
	SDD_53a_L ----------------CTGCCAAGGATGAAGCGGATAGAGTTAACGGAAATCGGTGGCATTCA-GCGAATGGGGCGAATGCGG-TTGCAGGATTGTACTC-TGA-----AA--CGG----TGAGTGTGACATGCTTTGGTGTCGTTGGCG------CATTTGCCACTGAT---------GAGCGCTGGGTGTTTTGTCGTTTAATGCTGACCCGAGCTTAGTGGACCAAGCGTTCGCGTTTGGGAACCTGTGCTCGGCTAGGCTTGTGAATGATTGCGT-----------TGTGTTATACGCCTCG-TGTTATGCGTTGAGTTTATCTGTTGTTCG--TAGTGTTAT--GCGGTGGCATGCGACTTGCT-GGTGGTTT-----------…
	SDD_54_L ----------------CTGCCAAGGATGAAGCGGATAGAGTTAACGGAAATCGGTGGCATTCA-GCGAATGGGGCGAATGCGG-TTGCAGGATTGTACTC-TGA-----AA--CGG----TGAGTGTGACATGCTTTGGTGTCGTTGGCG------CATTTGCCACTGAT---------GAGCGCTGGGTGTTTTGTCGTTTAATGCTGACCCGAGCTTAGTGGACCAAGCGTTCGCGTTTGGGAACCTGTGCTCGGCTAGGCTTGTGAATGATTGCGT-----------TGTGTTATACGCCTCG-TGTTATGCGTTGAGTTTATCTGTTGTTCG--TAGTGTTAT--GCGGTGGCATGCGACTTGCT-GGTGGTTT------------…
	SGF_96_L ----------------CTGCCAAGGATGAAGCGGATAGAGTTAACGGAAATCGGTGGCATTCA-GCGAATGGGGCGAATGCGG-TTGCAGGATTGTACTC-TGA-----AA--CGG----TGAGTGTGACATGCTTTGGTGTCGTTGGCG------CATTTGCCACTGAT---------GAGCGCTGGGTGTTTTGTCGTTTAATGCTGACCCGAGCTTAGTGGACCAAGCGTTCGCGTTTGGGAACCTGTGCTCGGCTAGGCTTGTGAATGATTGCGT-----------TGTGTTATACGCCTCG-TGTTATGCGTTGAGTTTATCTGTTGTTCG--TAGTGTTAT--GCGGTGGCATGCGACTTGTT-GGTGGTTT------------…
	SDD_99_L ----------------CTGCCAAGGATGAAGCGGATAGAGTTAACGGAAATCGGTGGCATTCA-GCGAATGGGGCGAATGCGG-TTGCAGGATTGTACTC-TGA-----AA--CGG----TGAGTGTGACATGCTTTGGTGTCGTTGGCG------CATTTGCCACTGAT---------GAGCGCTGGGTGTTTTGTCGTTTAATGCTGACCCGAGCTTAGTGGACCAAGCGTTCGCGTTTGGGAACCTGTGCTCGGCTAGGCTTGTGAATGATTGCGT-----------TGTGTTATACGCCTCG-TGTTATGCGTTGAGTTTATCTGTTGTTCG--TAGTGTTAT--GCGGTGGCATGCGACTTGTT-GGTGGTTT------------…
	GRA_1_L ----------------CTGCCAAGAATGAAGCGGATAGAGTTAACGGAAATCGGTGGCATTCA-GCGAATGGGGCGAATGCGG-TTACAGGATTGTACTC-TGA-----AG--CGG----TGAGTGTGACATGTTTTGGTGTCGTTGGCG------CATTTGCCACTGAT---------GAGCGCTGGGTGTTTTGTTGTTTAATGCTGAACCGAGCTTAGTGGACCAAGCGTTCGCGTTTGGGAACCTGTGCTCGGCTAGGCTTGTGAATGATTGCGTGTTAT----------ATATACGCCTCG-TGTTGTGCGTTGAGTTTATCTGTTGTTCG--TGGTGCTAT--GCGGTGGCATGCGACTTGAT-GGTGGTTT-------------…
	GRA_2_L ----------------CTGCCAAGAATGAAGCGGATAGAGTTAACGGAAATCGGTGGCATTCA-GCGAATGGGGCGAATGCGG-TTACAGGATTGTACTC-TGA-----AG--CGG----TGAGTGTGACATGTTTTGGTGTCGTTGGCG------CATTTGCCACTGAT---------GAGCGCTGGGTGTTTTGTTGTTTAATGCTGAACCGAGCTTAGTGGACCAAGCGTTCGCGTTTGGGAACCTGTGCTCGGCTAGGCTTGTGAATGATTGCGTGTTAT----------ATATACGCCTCG-TGTTGTGCGTTGAGTTTATCTGTTGTTCG--TGGTGCTAT--GCGGTGGCATGCGACTTGAT-GGTGGTTT-------------…
	GRA_3_L ----------------CTGCCAAGAATGAAGCGGATAGAGTTAACGGAAATCGGTGGCATTCA-GCGAATGGGGCGAATGCGG-TTACAGGATTGTACTC-TGA-----AG--CGG----TGAGTGTGACATGTTTTGGTGTCGTTGGCG------CATTTGCCACTGAT---------GAGCGCTGGGTGTTTTGTTGTTTAATGCTGAACCGAGCTTAGTGGACCAAGCGTTCGCGTTTGGGAACCTGTGCTCGGCTAGGCTTGTGAATGATTGCGTGTTAT----------ATATACGCCTCG-TGTTGTGCGTTGAGTTTATCTGTTGTTCG--TGGTGCTAT--GCGGTGGCATGCGACTTGAT-GGTGGTTT-------------…
	GRA_4_L ----------------CTGCCAAGAATGAAGCGGATAGAGTTAACGGAAATCGGTGGCATTCA-GCGAATGGGGCGAATGCGG-TTACAGGATTGTACTC-TGA-----AG--CGG----TGAGTGTGACATGTTTTGGTGTCGTTGGCG------CATTTGCCACTGAT---------GAGCGCTGGGTGTTTTGTTGTTTAATGCTGAACCGAGCTTAGTGGACCAAGCGTTCGCGTTTGGGAACCTGTGCTCGGCTAGGCTTGTGAATGATTGCGTGTTAT----------ATATACGCCTCG-TGTTGTGCGTTGAGTTTATCTGTTGTTCG--TGGTGCTAT--GCGGTGGCATGCGACTTGAT-GGTGGTTT-------------…
	ATD_121_L ----------------CTGCCAAGAATGAAGCGGATAGAGTTAACGGAAATCGGTGGCATTCA-GCGAATGGGGCGAATGCGG-TTACAGGATTGTACTC-TGA-----AGCGCGG----TGAGTGTGACATGTTTTGGTGTCGTTGGCG------CATTTGCCACTGAT---------GAGCGCTGGGTGTTTTGTTGTTTAATGCTGAACCGAGCCTAGTGGACCAAGCGTTCGCGTTTGGGAACCTGTGCTCGGCTAGGCTTGTGAACGATTGCGTGTTATGTTGTTGT-TATATACGCCTCG-TGTTGTGCGTTGAGTTTATCTGTTGTTCG--TGGTGCTAT--GCGGTGGCATGCGACTTGCT-GGTGGTTT-----------…
	ATD_12_L ----------------CTGCCAAGAATGAAGCGGATAGAGTTAACGGAAATCGGTGGCATTCA-GCGAATGGGGCGAATGCGG-TTACAGGATTGTACTC-TGA-----AGCGCGG----TGAGTGTGACATGTTTTGGTGTCGTTGGCG------CATTTGCCACTGAT---------GAGCGCTGGGTGTTTTGTTGTTTAATGCTGAACCGAGCCTAGTGGACCAAGCGTTCGCGTTTGGGAACCTGTGCTCGGCTAGGCTTGTGAACGATTGCGTGTTATGTTGTTGT-TATATACGCCTCG-TGTTGTGCGTTGAGTTTATCTGTTGTTCG--TGGTGCTAT--GCGGTGGCATGCGACTTGCT-GGTGGTTT------------…
	ATD_16_L ----------------CTGCCAAGAATGAAGCGGATAGAGTTAACGGAAATCGGTGGCATTCA-GCGAATGGGGCGAATGCGG-TTACAGGATTGTACTC-TGA-----AGCGCGG----TGAGTGTGACATGTTTTGGTGTCGTTGGCG------CATTTGCCACTGAT---------GAGCGCTGGGTGTTTTGTTGTTTAATGCTGAACCGAGCCTAGTGGACCAAGCGTTCGCGTTTGGGAACCTGTGCTCGGCTAGGCTTGTGAACGATTGCGTGTTATGTTGTTGT-TATATACGCCTCG-TGTTGTGCGTTGAGTTTATCTGTTGTTCG--TGGTGCTAT--GCGGTGGCATGCGACTTGCT-GGTGGTTT------------…
	ATD_17A_L ----------------CTGCCAAGAATGAAGCGGATAGAGTTAACGGAAATCGGTGGCATTCA-GCGAATGGGGCGAATGCGG-TTACAGGATTGTACTC-TGA-----AGCGCGG----TGAGTGTGACATGTTTTGGTGTCGTTGGCG------CATTTGCCACTGAT---------GAGCGCTGGGTGTTTTGTTGTTTAATGCTGAACCGAGCCTAGTGGACCAAGCGTTCGCGTTTGGGAACCTGTGCTCGGCTAGGCTTGTGAACGATTGCGTGTTATGTTGTTGT-TATATACGCCTCG-TGTTGTGCGTTGAGTTTATCTGTTGTTCG--TGGTGCTAT--GCGGTGGCATGCGACTTGCT-GGTGGTTT-----------…
	ATD_17B_L ----------------CTGCCAAGAATGAAGCGGATAGAGTTAACGGAAATCGGTGGCATTCA-GCGAATGGGGCGAATGCGG-TTACAGGATTGTACTC-TGA-----AGCGCGG----TGAGTGTGACATGTTTTGGTGTCGTTGGCG------CATTTGCCACTGAT---------GAGCGCTGGGTGTTTTGTTGTTTAATGCTGAACCGAGCCTAGTGGACCAAGCGTTCGCGTTTGGGAACCTGTGCTCGGCTAGGCTTGTGAACGATTGCGTGTTATGTTGTTGT-TATATACGCCTCG-TGTTGTGCGTTGAGTTTATCTGTTGTTCG--TGGTGCTAT--GCGGTGGCATGCGACTTGCT-GGTGGTTT-----------…
	ATD_24_L ----------------CTGCCAAGAATGAAGCGGATAGAGTTAACGGAAATCGGTGGCATTCA-GCGAATGGGGCGAATGCGG-TTACAGGATTGTACTC-TGA-----AGCGCGG----TGAGTGTGACATGTTTTGGTGTCGTTGGCG------CATTTGCCACTGAT---------GAGCGCTGGGTGTTTTGTTGTTTAATGCTGAACCGAGCCTAGTGGACCAAGCGTTCGCGTTTGGGAACCTGTGCTCGGCTAGGCTTGTGAACGATTGCGTGTTATGTTGTTGT-TATATACGCCTCG-TGTTGTGCGTTGAGTTTATCTGTTGTTCG--TGGTGCTAT--GCGGTGGCATGCGACTTGCT-GGTGGTTT------------…
	ATD_58_L ----------------CTGCCAAGAATGAAGCGGATAGAGTTAACGGAAATCGGTGGCATTCA-GCGAATGGGGCGAATGCGG-TTACAGGATTGTACTC-TGA-----AGCGCGG----TGAGTGTGACATGTTTTGGTGTCGTTGGCG------CATTTGCCACTGAT---------GAGCGCTGGGTGTTTTGTTGTTTAATGCTGAACCGAGCCTAGTGGACCAAGCGTTCGCGTTTGGGAACCTGTGCTCGGCTAGGCTTGTGAACGATTGCGTGTTATGTTGTTGT-TATATACGCCTCG-TGTTGTGCGTTGAGTTTATCTGTTGTTCG--TGGTGCTAT--GCGGTGGCATGCGACTTGCT-GGTGGTTT------------…
	ATD_60_L ----------------CTGCCAAGAATGAAGCGGATAGAGTTAACGGAAATCGGTGGCATTCA-GCGAATGGGGCGAATGCGG-TTACAGGATTGTACTC-TGA-----AGCGCGG----TGAGTGTGACATGTTTTGGTGTCGTTGGCG------CATTTGCCACTGAT---------GAGCGCTGGGTGTTTTGTTGTTTAATGCTGAACCGAGCCTAGTGGACCAAGCGTTCGCGTTTGGGAACCTGTGCTCGGCTAGGCTTGTGAACGATTGCGTGTTATGTTGTTGT-TATATACGCCTCG-TGTTGTGCGTTGAGTTTATCTGTTGTTCG--TGGTGCTAT--GCGGTGGCATGCGACTTGCT-GGTGGTTT------------…
	ATD_63_L ----------------CTGCCAAGAATGAAGCGGATAGAGTTAACGGAAATCGGTGGCATTCA-GCGAATGGGGCGAATGCGG-TTACAGGATTGTACTC-TGA-----AGCGCGG----TGAGTGTGACATGTTTTGGTGTCGTTGGCG------CATTTGCCACTGAT---------GAGCGCTGGGTGTTTTGTTGTTTAATGCTGAACCGAGCCTAGTGGACCAAGCGTTCGCGTTTGGGAACCTGTGCTCGGCTAGGCTTGTGAACGATTGCGTGTTATGTTGTTGT-TATATACGCCTCG-TGTTGTGCGTTGAGTTTATCTGTTGTTCG--TGGTGCTAT--GCGGTGGCATGCGACTTGCT-GGTGGTTT------------…
	ATD_9_L ----------------CTGCCAAGAATGAAGCGGATAGAGTTAACGGAAATCGGTGGCATTCA-GCGAATGGGGCGAATGCGG-TTACAGGATTGTACTC-TGA-----AGCGCGG----TGAGTGTGACATGTTTTGGTGTCGTTGGCG------CATTTGCCACTGAT---------GAGCGCTGGGTGTTTTGTTGTTTAATGCTGAACCGAGCCTAGTGGACCAAGCGTTCGCGTTTGGGAACCTGTGCTCGGCTAGGCTTGTGAACGATTGCGTGTTATGTTGTTGT-TATATACGCCTCG-TGTTGTGCGTTGAGTTTATCTGTTGTTCG--TGGTGCTAT--GCGGTGGCATGCGACTTGCT-GGTGGTTT-------------…
	TCU_33B_L ----------------CTGCCAAGAATGAAGCGGATAGAGTTAACGGAAATCGGTGGCATTCA-GCGAATGGGGCGAATGCGG-TTACAGGATTGTACTC-TGA-----AG--CGG----TGAGTGTGACATGTTTTGGTGTCGTTGGCG------CATTTGCCACTGAT---------GAGCGCTGGGTGTTTTGTTGTTTAATGCTGAACCGAGCTTAGTGGACCAAGCGTTCGCGTTTGGGAACCTGTGCTCGGCTAGGCTTGTGAATGATTGCGTGTTAT----------ATATACGCCTCG-TGTTGTGCGTTGAGTTTATCTGTTGTTCG--TGGTGCTAT--GCGGTGGCATGCGACTTGAT-GGTGGTTT-----------…
	TCU_33C_L ----------------CTGCCAAGAATGAAGCGGATAGAGTTAACGGAAATCGGTGGCATTCA-GCGAATGGGGCGAATGCGG-TTACAGGATTGTACTC-TGA-----AG--CGG----TGAGTGTGACATGTTTTGGTGTCGTTGGCG------CATTTGCCACTGAT---------GAGCGCTGGGTGTTTTGTTGTTTAATGCTGAACCGAGCTTAGTGGACCAAGCGTTCGCGTTTGGGAACCTGTGCTCGGCTAGGCTTGTGAATGATTGCGTGTTAT----------ATATACGCCTCG-TGTTGTGCGTTGAGTTTATCTGTTGTTCG--TGGTGCTAT--GCGGTGGCATGCGACTTGAT-GGTGGTTT-----------…
	TKR_340A_L ----------------CTGCCAAGAATGAAGCGGATAGAGTTAACGGAAATCGGTGGCATTCA-GCGAATGGGGCGAATGCGG-TTACAGGATTGTACTC-TGA-----AG--CGG----TGAGTGTGACATGTTTTGGTGTCGTTGGCG------CATTTGCCACTGAT---------GAGCGCTGGGTGTTTTGTTGTTTAATGCTGAACCGAGCTTAGTGGACCAAGCGTTCGCGTTTGGGAACCTGTGCTCGGCTAGGCTTGTGAATGATTGCGTGTTAT----------ATATACGCCTCG-TGTTGTGCGTTGAGTTTATCTGTTGTTCG--TGGTGCTAT--GCGGTGGCATGCGACTTGAT-GGTGGTTT----------…
	TKR_340B_L ----------------CTGCCAAGAATGAAGCGGATAGAGTTAACGGAAATCGGTGGCATTCA-GCGAATGGGGCGAATGCGG-TTACAGGATTGTACTC-TGA-----AG--CGG----TGAGTGTGACATGTTTTGGTGTCGTTGGCG------CATTTGCCACTGAT---------GAGCGCTGGGTGTTTTGTTGTTTAATGCTGAACCGAGCTTAGTGGACCAAGCGTTCGCGTTTGGGAACCTGTGCTCGGCTAGGCTTGTGAATGATTGCGTGTTAT----------ATATACGCCTCG-TGTTGTGCGTTGAGTTTATCTGTTGTTCG--TGGTGCTAT--GCGGTGGCATGCGACTTGAT-GGTGGTTT----------…
	TKR_341A_L ----------------CTGCCAAGAATGAAGCGGATAGAGTTAACGGAAATCGGTGGCATTCA-GCGAATGGGGCGAATGCGG-TTACAGGATTGTACTC-TGA-----AG--CGG----TGAGTGTGACATGTTTTGGTGTCGTTGGCG------CATTTGCCACTGAT---------GAGCGCTGGGTGTTTTGTTGTTTAATGCTGAACCGAGCTTAGTGGACCAAGCGTTCGCGTTTGGGAACCTGTGCTCGGCTAGGCTTGTGAATGATTGCGTGTTAT----------ATATACGCCTCG-TGTTGTGCGTTGAGTTTATCTGTTGTTCG--TGGTGCTAT--GCGGTGGCATGCGACTTGAT-GGTGGTTT----------…
	TKR_341B_L ----------------CTGCCAAGAATGAAGCGGATAGAGTTAACGGAAATCGGTGGCATTCA-GCGAATGGGGCGAATGCGG-TTACAGGATTGTACTC-TGA-----AG--CGG----TGAGTGTGACATGTTTTGGTGTCGTTGGCG------CATTTGCCACTGAT---------GAGCGCTGGGTGTTTTGTTGTTTAATGCTGAACCGAGCTTAGTGGACCAAGCGTTCGCGTTTGGGAACCTGTGCTCGGCTAGGCTTGTGAATGATTGCGTGTTAT----------ATATACGCCTCG-TGTTGTGCGTTGAGTTTATCTGTTGTTCG--TGGTGCTAT--GCGGTGGCATGCGACTTGAT-GGTGGTTT----------…
	TCU_95A_L ----------------CTGCCAAGAATGAAGCGGATAGAGTTAACGGAAATCGGTGGCATTCA-GCGAATGGGGCGAATGCGG-TTACAGGATTGTACTC-TGA-----AG--CGG----TGAGTGTGACATGTTTTGGTGTCGTTGGCG------CATTTGCCACTGAT---------GAGCGCTGGGTGTTTTGTTGTTTAATGCTGAACCGAGCTTAGTGGACCAAGCGTTCGCGTTTGGGAACCTGTGCTCGGCTAGGCTTGTGAATGATTGCGTGTTAT----------ATATACGCCTCG-TGTTGTGCGTTGAGTTTATCTGTTGTTCG--TGGTGCTAT--GCGGTGGCATGCGACTTGAT-GGTGGTTT-----------…
	TCU_95B_L ----------------CTGCCAAGAATGAAGCGGATAGAGTTAACGGAAATCGGTGGCATTCA-GCGAATGGGGCGAATGCGG-TTACAGGATTGTACTC-TGA-----AG--CGG----TGAGTGTGACATGTTTTGGTGTCGTTGGCG------CATTTGCCACTGAT---------GAGCGCTGGGTGTTTTGTTGTTTAATGCTGAACCGAGCTTAGTGGACCAAGCGTTCGCGTTTGGGAACCTGTGCTCGGCTAGGCTTGTGAATGATTGCGTGTTAT----------ATATACGCCTCG-TGTTGTGCGTTGAGTTTATCTGTTGTTCG--TGGTGCTAT--GCGGTGGCATGCGACTTGAT-GGTGGTTT-----------…
	JPN_K4B_L ----------------CTGCCAAGAATGAAGCGGATAGAGTTAACGGAAATCGGTGGCATTCA-GCGAATGGGGCGAATGCGG-TTACAGGATTGTACTC-TGA-----AG--CGG----TGAGTGTGACATGTTTTGGTGTCGTTGGCG------CATTTGCCACTGAT---------GAGCGCTGGGTGTTTTGTTGTTTAATGCTGAACCGAGCTTAGTGGACCAAGCGTTCGCGTTTGGGAACCTGTGCTCGGCTAGGCTTGTGAATGATTGCGTGTTAT----------ATATACGCCTCG-TGTTGTGCGTTGAGTTTATCTGTTGTTCG--TGGTGCTAT--GCGGTGGCATGCGACTTGAT-GGTGGTTT-----------…
	JPN_K5B_L ----------------CTGCCAAGAATGAAGCGGATAGAGTTAACGGAAATCGGTGGCATTCA-GCGAATGGGGCGAATGCGG-TTACAGGATTGTACTC-TGA-----AG--CGG----TGAGTGTGACATGTTTTGGTGTCGTTGGCG------CATTTGCCACTGAT---------GAGCGCTGGGTGTTTTGTTGTTTAATGCTGAACCGAGCTTAGTGGACCAAGCGTTCGCGTTTGGGAACCTGTGCTCGGCTAGGCTTGTGAATGATTGCGTGTTAT----------ATATACGCCTCG-TGTTGTGCGTTGAGTTTATCTGTTGTTCG--TGGTGCTAT--GCGGTGGCATGCGACTTGAT-GGTGGTTT-----------…
	TCU_175_L ----------------CTGCCAAGAATGAAGCGGATAGAGTTAACGGAAATCGGTGGCATTCA-GCGAATGGGGCGAATGCGG-TTACAGGATTGTACTC-TGA-----AG--CGG----TGAGTGTGACATGTTTTGGTGTCGTTGGCG------CATTTGCCACTGAT---------GAGCGCTGGGTGTTTTGTTGTTTAATGCTGAACCGAGCTTAGTGGACCAAGCGTTCGCGTTTGGGAACCTGTGCTCGGCTAGGCTTGTGAATGATTGCGTGTTAT----------ATATACGCCTCG-TGTTGTGCGTTGAGTTTATCTGTTGTTCG--TGGTGCTAT--GCGGTGGCATGCGACTTGAT-GGTGGTTT-----------…
	TUR_1_L ----------------CTGCCAAGAATGAAGCGGATAGAGTTAACGGAAATCGGTGGCATTCA-GCGAATGGGGCGAATGCGG-TTACAGGATTGTACTC-TGA-----AG--CGG----TGAGTGTGACATGTTTTGGTGTCGTTGGCG------CATTTGCCACTGAT---------GAGCGCTGGGTGTTTTGTTGTTTAATGCTGAACCGAGCTTAGTGGACCAAGCGTTCGCGTTTGGGAACCTGTGCTCGGCTAGGCTTGTGAATGATTGCGTGTTAT----------ATATACGCCTCG-TGTTGTGCGTTGAGTTTATCTGTTGTTCG--TGGTGCTAT--GCGGTGGCATGCGACTTGAT-GGTGGTTT-------------…
	TUR_2_L ----------------CTGCCAAGAATGAAGCGGATAGAGTTAACGGAAATCGGTGGCATTCA-GCGAATGGGGCGAATGCGG-TTACAGGATTGTACTC-TGA-----AG--CGG----TGAGTGTGACATGTTTTGGTGTCGTTGGCG------CATTTGCCACTGAT---------GAGCGCTGGGTGTTTTGTTGTTTAATGCTGAACCGAGCTTAGTGGACCAAGCGTTCGCGTTTGGGAACCTGTGCTCGGCTAGGCTTGTGAATGATTGCGTGTTAT----------ATATACGCCTCG-TGTTGTGCGTTGAGTTTATCTGTTGTTCG--TGGTGCTAT--GCGGTGGCATGCGACTTGAT-GGTGGTTT-------------…
	TUR_4A_L ----------------CTGCCAAGAATGAAGCGGATAGAGTTAACGGAAATCGGTGGCATTCA-GCGAATGGGGCGAATGCGG-TTACAGGATTGTACTC-TGA-----AG--CGG----TGAGTGTGACATGTTTTGGTGTCGTTGGCG------CATTTGCCACTGAT---------GAGCGCTGGGTGTTTTGTTGTTTAATGCTGAACCGAGCTTAGTGGACCAAGCGTTCGCGTTTGGGAACCTGTGCTCGGCTAGGCTTGTGAATGATTGCGTGTTAT----------ATATACGCCTCG-TGTTGTGCGTTGAGTTTATCTGTTGTTCG--TGGTGCTAT--GCGGTGGCATGCGACTTGAT-GGTGGTTT------------…
	TUR_4B_L ----------------CTGCCAAGAATGAAGCGGATAGAGTTAACGGAAATCGGTGGCATTCA-GCGAATGGGGCGAATGCGG-TTACAGGATTGTACTC-TGA-----AG--CGG----TGAGTGTGACATGTTTTGGTGTCGTTGGCG------CATTTGCCACTGAT---------GAGCGCTGGGTGTTTTGTTGTTTAATGCTGAACCGAGCTTAGTGGACCAAGCGTTCGCGTTTGGGAACCTGTGCTCGGCTAGGCTTGTGAATGATTGCGTGTTAT----------ATATACGCCTCG-TGTTGTGCGTTGAGTTTATCTGTTGTTCG--TGGTGCTAT--GCGGTGGCATGCGACTTGAT-GGTGGTTT------------…
	TUR_4C_L ----------------CTGCCAAGAATGAAGCGGATAGAGTTAACGGAAATCGGTGGCATTCA-GCGAATGGGGCGAATGCGG-TTACAGGATTGTACTC-TGA-----AG--CGG----TGAGTGTGACATGTTTTGGTGTCGTTGGCG------CATTTGCCACTGAT---------GAGCGCTGGGTGTTTTGTTGTTTAATGCTGAACCGAGCTTAGTGGACCAAGCGTTCGCGTTTGGGAACCTGTGCTCGGCTAGGCTTGTGAATGATTGCGTGTTAT----------ATATACGCCTCG-TGTTGTGCGTTGAGTTTATCTGTTGTTCG--TGGTGCTAT--GCGGTGGCATGCGACTTGAT-GGTGGTTT------------…
	TUR_5A_L ----------------CTGCCAAGAATGAAGCGGATAGAGTTAACGGAAATCGGTGGCATTCA-GCGAATGGGGCGAATGCGG-TTACAGGATTGTACTC-TGA-----AG--CGG----TGAGTGTGACATGTTTTGGTGTCGTTGGCG------CATTTGCCACTGAT---------GAGCGCTGGGTGTTTTGTTGTTTAATGCTGAACCGAGCTTAGTGGACCAAGCGTTCGCGTTTGGGAACCTGTGCTCGGCTAGGCTTGTGAATGATTGCGTGTTAT----------ATATACGCCTCG-TGTTGTGCGTTGAGTTTATCTGTTGTTCG--TGGTGCTAT--GCGGTGGCATGCGACTTGAT-GGTGGTTT------------…
	TUR_5B_L ----------------CTGCCAAGAATGAAGCGGATAGAGTTAACGGAAATCGGTGGCATTCA-GCGAATGGGGCGAATGCGG-TTACAGGATTGTACTC-TGA-----AG--CGG----TGAGTGTGACATGTTTTGGTGTCGTTGGCG------CATTTGCCACTGAT---------GAGCGCTGGGTGTTTTGTTGTTTAATGCTGAACCGAGCTTAGTGGACCAAGCGTTCGCGTTTGGGAACCTGTGCTCGGCTAGGCTTGTGAATGATTGCGTGTTAT----------ATATACGCCTCG-TGTTGTGCGTTGAGTTTATCTGTTGTTCG--TGGTGCTAT--GCGGTGGCATGCGACTTGAT-GGTGGTTT------------…
	TUR_5E_L ----------------CTGCCAAGAATGAAGCGGATAGAGTTAACGGAAATCGGTGGCATTCA-GCGAATGGGGCGAATGCGG-TTACAGGATTGTACTC-TGA-----AG--CGG----TGAGTGTGACATGTTTTGGTGTCGTTGGCG------CATTTGCCACTGAT---------GAGCGCTGGGTGTTTTGTTGTTTAATGCTGAACCGAGCTTAGTGGACCAAGCGTTCGCGTTTGGGAACCTGTGCTCGGCTAGGCTTGTGAATGATTGCGTGTTAT----------ATATACGCCTCG-TGTTGTGCGTTGAGTTTATCTGTTGTTCG--TGGTGCTAT--GCGGTGGCATGCGACTTGAT-GGTGGTTT------------…
;
END;
