# Supplementary material for: The phylogenetics of Anguillicolidae (Nematoda: Anguillicoloidea), swimbladder parasites of eels
Source: BMC Evol Biol. 2012 May 4;12:60. doi: 10.1186/1471-2148-12-60 (PMC3503875; doi:10.1186/1471-2148-12-60)
Supplement: Additional file 1 — Sequence data files and keys thereto as a single compressed file, expandable to a folder containing:Cytochrome oxidase 1 data, COX1.haplotypes.nex - NEXUS format file of aligned COXI haplotype sequences, COX1.haplotypes.labels.txt - text file describing the assignment of individual COXI sequences to haplotypes, COX1.haplotypes.crassus.nex - NEXUS format file of aligned A. crassus COXI haplotype sequences, COX1.haplotypes.crassus.labels.txt - text file describing the assignment of individual A. crassus COXI sequences to haplotypes, COX1.nex - NEXUS format file of all aligned COXI haplotype sequences. Nuclear large subunit ribosomal RNA data, 28_S.haplotypes.nex - NEXUS format file of aligned nLSU or 28S haplotype sequences, 28_S.nex - NEXUS format file of all aligned nLSU or 28S haplotype sequences. Nuclear small subunit ribosomal RNA data, 18_S.haplotypes.nex - NEXUS format file of aligned nSSU or 18S haplotype sequences, 18_S.spirurina_B.nex - NEXUS format file of aligned nSSU or 18S haplotype sequences, 18_S.nex - NEXUS format file of all aligned nSSU or 18S haplotype sequences. [file 1471-2148-12-60-S1.zip › Phylogeny of the Anguillicolidae Supplementary Data/COX1.haplotypes.crassus.labels.txt]

h16 : CGZ_109 

h17 : CGZ_10b 

h18 : CGZ_110 

h19 : CGZ_114 CGZ_134b3 LB_11 LB_7 MIK12 MIK13 MIK15 MIK16 MIK17 MIK18 MIK19 MIK21 MIK22 MIK23 MIK24 MIK25 MIK26 MIK27 MIK28 STJ01 STJ02 STJ03 STJ04 STJ05 STJ06 STJ07 STJ08 STJ10 STJ11 STJ12 STJ14 STJ15 STJ16 STJ18 STJ20 STJ21 STJ24 STJ25 STJ26 STJ27 STJ28 STJ29 STJ31 STJ34 STJ35 STJ37 STJ38 TKR_340A 

h20 : CGG_23a CGZ_136 CGZ_160a1 

h21 : CGZ_149a CGZ_5e 

h22 : CGG_23 CGZ_5d 

h23 : CGZ_5 

h24 : CGZ_6 

h25 : CGZ_8 

h26 : ALA105 ALA110 ALA112 ALA114 ALA12 ALA12c ALA18 ALA19 ALA21 ALA23 ALA24 ALA31 CGZ_8b COR21 C_2-3 FRE02 FRE07 FRE17 FRE18 FRE21 FRE22 FRE26 FRE30 FRE35 FRE43 FRE48 FRE49 FRE52 FRE53 FRE56 FRE60 GRA_1 GRA_2 GRA_3 GRA_4 GST_1 KAO04a KAO04c KAO04d KAO10 KAO214 KAO215 KAO219b KAO226a KAO228b KAO239 KAO42c KAO50 KAO55 KAO56 KAO62a KAO62b KAO64b LB_3 LB_4 LB_5 LB_6 LB_8 LB_9 LOI02 LOI09 LOI10 LOI25 LOI33 LOI38 LOI47 LOI48 LOI53 LOI56 NEA02 NEA04 NEA08 NEA09 NEA12 NEA16 NEA17 NEA20 NEA23 NEA26 NEA29 NEA30 NEA49 OER03 OER05 OER08 OER11 OER17 OER24 OER31 ORI09 ORI11 ORI14 ORI31 ORI33 ORI35 ORI39 POL_2 POL_3 POL_M30 RHO04 RHO09 RHO16 RHO25 RHO34 RHO35 SHA05 SHA09 SHA14 SHA18 SHA23 SHA24 SHA29 SHA33 SHA35 TCU_33C TIB09 TIB12 TIB13 TIB18 TIB19 TIB30 TIB35 TIB37 TUR_5A VIL01 VIL04 VIL05 VIL07 VIL10 VIL11 VIL18 VIL19 VIL20 VIL22 VIL23 VIL24 VIL27 VIL34 VIL38 YAM222a YAM222c 

h27 : C__2-1 EAV_31_2 OER10 

h28 : COR16 COR18 COR20 COR24 COR25 COR27 COR28 COR29 COR30 COR31 COR32 EAV_31_4 NEA28 

h29 : ALA103 EAV_31_5 KAO15 KAO219a KAO38a KAO51 LB_2 MIK01 MIK02 OER06 OER14 OER23 OER26 OER29 OER32 ORI10 ORI18 ORI23 ORI25 ORI34 POL_1 STJ09 STJ17 STJ33 TIB33 VIL03 VIL14 VIL26 VIL28 VIL30 VIL33 VIL36 

h30 : JPN_K4 

h32 : JPN_K4B1 

h33 : JPN_K4B4 JPN_K4B4b 

h34 : JPN_WK6 

h43 : OER01 POL_4 TIB07 

h44 : POR_336b 

h50 : TCU_33B 

h51 : TKR_340B 

h52 : TKR_341A 

h53 : TKR_341B 

h54 : TCU_95A TCU_95B YAM221b 

h55 : TCU_175 

h56 : KAO235b LB_10 LOI01 LOI06 LOI12 LOI13 LOI15 LOI17 LOI21 LOI28 LOI34 LOI35 LOI37 LOI39 LOI40 LOI45 LOI46 LOI49 LOI50 LOI51 OER21 ORI01 ORI17 ORI19 ORI20 ORI21 ORI22 ORI24 ORI26 ORI27 ORI28 ORI29 ORI30 ORI32 ORI36 ORI37 ORI40 ORI41 RHO01 RHO07 RHO10 RHO11 RHO12 RHO13 RHO15 RHO17 RHO21 RHO23 RHO24 RHO30 RHO31 RHO32 RHO37 RHO38 RHO41 RHO42 RHO43 RHO46 RHO47 RHO48 RHO49 SHA02 SHA11 SHA17 SHA20 TIB03 TIB04 TIB05 TIB08 TIB11 TIB14 TIB15 TIB16 TIB28 TIB36 TIB41 TIB44 TIB45 TIB46 TIB47 TIB49 TUR_4A VIL06 

h57 : TUR_5B 

h58 : ALA29 TUR_5E 

h59 : ORI38 

h60 : FRE04 FRE05 FRE14 FRE15 FRE19 FRE24 FRE27 FRE36 FRE39 FRE45 FRE47 FRE54 FRE62 FRE64 FRE70 NEA06 NEA07 NEA10 NEA50 SHA04 SHA13 VIL12 VIL13 VIL16 VIL32 VIL37 VIL40 

h61 : KAO229b VIL29 

h62 : KAO58 LOI55 OER16 TIB25 TIB27 TIB29 

h63 : TIB17 

h64 : NEA01 NEA05 NEA11 NEA13 NEA14 NEA18 NEA21 NEA22 NEA24 NEA27 SHA01 SHA07 SHA12 SHA15 SHA16 SHA19 SHA25 SHA27 SHA30 SHA34 SHA36 SHA37 

h65 : KAO40b KAO49 NEA25 

h66 : NEA19 

h67 : NEA15 SHA31 

h68 : RHO20 

h69 : OER33 

h70 : ALA109 OER07 OER13 OER18 OER19 OER20 OER25 OER28 OER30 STJ19 

h71 : OER12 OER15 OER22 

h72 : OER09 

h73 : LOI42 LOI57 

h74 : LOI07 

h75 : SHA22 

h76 : SHA03 

h77 : ALA08 

h78 : COR19 COR22 COR26 

h79 : MIK29 MIK30 

h80 : MIK11 MIK20 

h81 : MIK14 

h82 : MIK09 

h83 : MIK08 

h84 : MIK07 

h85 : MIK06 

h86 : MIK05 

h87 : MIK04 

h88 : MIK03 

h89 : YAM223c 

h90 : YAM223a YAM223b 

h91 : YAM222b 

h92 : KAO04b KAO227a KAO228a KAO229c KAO235d KAO38b KAO40a KAO42a KAO42b KAO57 

h93 : KAO235c 

h94 : KAO235a 

h95 : KAO229a KAO64a 

h96 : KAO227b KAO45 

h97 : KAO216 KAO226b KAO226c 

h98 : KAO54 

h99 : C_2-2 
