# Supplementary material for: The phylogenetics of Anguillicolidae (Nematoda: Anguillicoloidea), swimbladder parasites of eels
Source: BMC Evol Biol. 2012 May 4;12:60. doi: 10.1186/1471-2148-12-60 (PMC3503875; doi:10.1186/1471-2148-12-60)
Supplement: Additional file 1 — Sequence data files and keys thereto as a single compressed file, expandable to a folder containing:Cytochrome oxidase 1 data, COX1.haplotypes.nex - NEXUS format file of aligned COXI haplotype sequences, COX1.haplotypes.labels.txt - text file describing the assignment of individual COXI sequences to haplotypes, COX1.haplotypes.crassus.nex - NEXUS format file of aligned A. crassus COXI haplotype sequences, COX1.haplotypes.crassus.labels.txt - text file describing the assignment of individual A. crassus COXI sequences to haplotypes, COX1.nex - NEXUS format file of all aligned COXI haplotype sequences. Nuclear large subunit ribosomal RNA data, 28_S.haplotypes.nex - NEXUS format file of aligned nLSU or 28S haplotype sequences, 28_S.nex - NEXUS format file of all aligned nLSU or 28S haplotype sequences. Nuclear small subunit ribosomal RNA data, 18_S.haplotypes.nex - NEXUS format file of aligned nSSU or 18S haplotype sequences, 18_S.spirurina_B.nex - NEXUS format file of aligned nSSU or 18S haplotype sequences, 18_S.nex - NEXUS format file of all aligned nSSU or 18S haplotype sequences. [file 1471-2148-12-60-S1.zip › Phylogeny of the Anguillicolidae Supplementary Data/COX1.haplotypes.labels.txt]

1	Strongylida sp.,AM-2008 [FJ172978.1] (Outgroup)
2	T. cati,[Mitochondrial genome 6055-7632]
3	A. novaezelandiae,Australia (Tasmania)
4	A. novaezelandiae,Australia (Tasmania)
5	A. novaezelandiae,Australia (Tasmania)
6	A. novaezelandiae,New Zealand
7	A. novaezelandiae,New Zealand
8	A. australiensis,Australia (Townsville)
9	A. australiensis,Australia (Townsville)
10	A. australiensis,Australia (Townsville & Brisbane)
11	A. australiensis,Australia (Brisbane)
12	A. australiensis,Australia (Brisbane)
13	A. australiensis,Australia (Brisbane)
14	A. australiensis,Australia (Brisbane)
15	A. australiensis,Australia (Brisbane)
16	A. australiensis,Australia (Townsville)
17	A. australiensis,Australia (Townsville)
18	A. crassus,China (Zhuhai)
19	A. crassus,China (Zhuhai)
20	A. crassus,China (Zhuhai)
21	A. crassus,h19 (network graph)
22	A. crassus,China (Zhuhai & Guangzhou)
23	A. crassus,China (Zhuhai)
24	A. crassus,China (Zhuhai & Guangzhou)
25	A. crassus,China (Zhuhai)
26	A. crassus,China (Zhuhai)
27	A. crassus,China (Zhuhai)
28	A. crassus,h26 (network graph)
29	A. crassus,h27 (network graph)
30	A. crassus,h28 (network graph)
31	A. crassus,h29 (network graph)
32	A. crassus,Japan (Wakayama)
33	A. globiceps,Japan (Wakayama)
34	A. crassus,Japan (Wakayama)
35	A. crassus,Japan (Wakayama)
36	A. crassus,Japan (Wakayama)
37	A. papernai,Madagascar
38	A. papernai,h3 (network graph)
39	A. papernai,Madagascar
40	A. papernai,Madagascar
41	A. papernai,Madagascar
42	A. papernai,h9 (network graph)
43	A. papernai,Madagascar
44	A. papernai,Madagascar
45	A. crassus,h43 (network graph)
46	A. crassus,Poland
47	A. papernai,South Africa (SNR)
48	A. papernai,South Africa (SKR & SGF)
49	A. papernai,South Africa (SKR)
50	A. papernai,South Africa (SKR)
51	A. papernai,South Africa (SDD)
52	A. crassus,Taiwan (Culture)
53	A. crassus,Taiwan (Kaoping River)
54	A. crassus,Taiwan (Kaoping River)
55	A. crassus,Taiwan (Kaoping River)
56	A. crassus,h54 (network graph)
57	A. crassus,Taiwan (Culture)
58	A. crassus,h56 (network graph)
59	A. crassus,Turkey
60	A. crassus,h58 (network graph)
61	A. crassus,Spain (ORI)
62	A. crassus,h60 (network graph)
63	A. crassus,h61 (network graph)
64	A. crassus,h62 (network graph)
65	A. crassus,Italy (TIB)
66	A. crassus,h64 (network graph)
67	A. crassus,h65 (network graph)
68	A. crassus,Great Britain (NEA)
69	A. crassus,h67 (network graph)
70	A. crassus,France (RHO)
71	A. crassus,Sweden (OER)
72	A. crassus,h70 (network graph)
73	A. crassus,Sweden (OER)
74	A. crassus,Sweden (OER)
75	A. crassus,France (LOI)
76	A. crassus,France (LOI)
77	A. crassus,Ireland (SHA)
78	A. crassus,Ireland (SHA)
79	A. crassus,Finland (ALA)
80	A. crassus,Great Britain (COR)
81	A. crassus,Japan (MIK)
82	A. crassus,Japan (MIK)
83	A. crassus,Japan (MIK)
84	A. crassus,Japan (MIK)
85	A. crassus,Japan (MIK)
86	A. crassus,Japan (MIK)
87	A. crassus,Japan (MIK)
88	A. crassus,Japan (MIK)
89	A. crassus,Japan (MIK)
90	A. crassus,Japan (MIK)
91	A. crassus,Japan (YAM)
92	A. crassus,Japan (YAM)
93	A. crassus,Japan (YAM)
94	A. crassus,Taiwan (KAO)
95	A. crassus,Taiwan (KAO)
96	A. crassus,Taiwan (KAO)
97	A. crassus,Taiwan (KAO)
98	A. crassus,Taiwan (KAO)
99	A. crassus,Taiwan (KAO)
100	A. crassus,Taiwan (KAO)
101	A. crassus,Germany
102	A. crassus,Italy (LB)
103	A. crassus,Italy (LB)
