# Supplementary material for: The phylogenetics of Anguillicolidae (Nematoda: Anguillicoloidea), swimbladder parasites of eels
Source: BMC Evol Biol. 2012 May 4;12:60. doi: 10.1186/1471-2148-12-60 (PMC3503875; doi:10.1186/1471-2148-12-60)
Supplement: Additional file 1 — Sequence data files and keys thereto as a single compressed file, expandable to a folder containing:Cytochrome oxidase 1 data, COX1.haplotypes.nex - NEXUS format file of aligned COXI haplotype sequences, COX1.haplotypes.labels.txt - text file describing the assignment of individual COXI sequences to haplotypes, COX1.haplotypes.crassus.nex - NEXUS format file of aligned A. crassus COXI haplotype sequences, COX1.haplotypes.crassus.labels.txt - text file describing the assignment of individual A. crassus COXI sequences to haplotypes, COX1.nex - NEXUS format file of all aligned COXI haplotype sequences. Nuclear large subunit ribosomal RNA data, 28_S.haplotypes.nex - NEXUS format file of aligned nLSU or 28S haplotype sequences, 28_S.nex - NEXUS format file of all aligned nLSU or 28S haplotype sequences. Nuclear small subunit ribosomal RNA data, 18_S.haplotypes.nex - NEXUS format file of aligned nSSU or 18S haplotype sequences, 18_S.spirurina_B.nex - NEXUS format file of aligned nSSU or 18S haplotype sequences, 18_S.nex - NEXUS format file of all aligned nSSU or 18S haplotype sequences. [file 1471-2148-12-60-S1.zip › Phylogeny of the Anguillicolidae Supplementary Data/COX1.haplotypes.nex]

#NEXUS
[
1	Strongylida sp.,AM-2008 [FJ172978.1] (Outgroup)
2	T. cati,[Mitochondrial genome 6055-7632]
3	A. novaezelandiae,Australia (Tasmania)
4	A. novaezelandiae,Australia (Tasmania)
5	A. novaezelandiae,Australia (Tasmania)
6	A. novaezelandiae,New Zealand
7	A. novaezelandiae,New Zealand
8	A. australiensis,Australia (Townsville)
9	A. australiensis,Australia (Townsville)
10	A. australiensis,Australia (Townsville & Brisbane)
11	A. australiensis,Australia (Brisbane)
12	A. australiensis,Australia (Brisbane)
13	A. australiensis,Australia (Brisbane)
14	A. australiensis,Australia (Brisbane)
15	A. australiensis,Australia (Brisbane)
16	A. australiensis,Australia (Townsville)
17	A. australiensis,Australia (Townsville)
18	A. crassus,China (Zhuhai)
19	A. crassus,China (Zhuhai)
20	A. crassus,China (Zhuhai)
21	A. crassus,h19 (network graph)
22	A. crassus,China (Zhuhai & Guangzhou)
23	A. crassus,China (Zhuhai)
24	A. crassus,China (Zhuhai & Guangzhou)
25	A. crassus,China (Zhuhai)
26	A. crassus,China (Zhuhai)
27	A. crassus,China (Zhuhai)
28	A. crassus,h26 (network graph)
29	A. crassus,h27 (network graph)
30	A. crassus,h28 (network graph)
31	A. crassus,h29 (network graph)
32	A. crassus,Japan (Wakayama)
33	A. globiceps,Japan (Wakayama)
34	A. crassus,Japan (Wakayama)
35	A. crassus,Japan (Wakayama)
36	A. crassus,Japan (Wakayama)
37	A. papernai,Madagascar
38	A. papernai,h3 (network graph)
39	A. papernai,Madagascar
40	A. papernai,Madagascar
41	A. papernai,Madagascar
42	A. papernai,h9 (network graph)
43	A. papernai,Madagascar
44	A. papernai,Madagascar
45	A. crassus,h43 (network graph)
46	A. crassus,Poland
47	A. papernai,South Africa (SNR)
48	A. papernai,South Africa (SKR & SGF)
49	A. papernai,South Africa (SKR)
50	A. papernai,South Africa (SKR)
51	A. papernai,South Africa (SDD)
52	A. crassus,Taiwan (Culture)
53	A. crassus,Taiwan (Kaoping River)
54	A. crassus,Taiwan (Kaoping River)
55	A. crassus,Taiwan (Kaoping River)
56	A. crassus,h54 (network graph)
57	A. crassus,Taiwan (Culture)
58	A. crassus,h56 (network graph)
59	A. crassus,Turkey
60	A. crassus,h58 (network graph)
61	A. crassus,Spain (ORI)
62	A. crassus,h60 (network graph)
63	A. crassus,h61 (network graph)
64	A. crassus,h62 (network graph)
65	A. crassus,Italy (TIB)
66	A. crassus,h64 (network graph)
67	A. crassus,h65 (network graph)
68	A. crassus,Great Britain (NEA)
69	A. crassus,h67 (network graph)
70	A. crassus,France (RHO)
71	A. crassus,Sweden (OER)
72	A. crassus,h70 (network graph)
73	A. crassus,Sweden (OER)
74	A. crassus,Sweden (OER)
75	A. crassus,France (LOI)
76	A. crassus,France (LOI)
77	A. crassus,Ireland (SHA)
78	A. crassus,Ireland (SHA)
79	A. crassus,Finland (ALA)
80	A. crassus,Great Britain (COR)
81	A. crassus,Japan (MIK)
82	A. crassus,Japan (MIK)
83	A. crassus,Japan (MIK)
84	A. crassus,Japan (MIK)
85	A. crassus,Japan (MIK)
86	A. crassus,Japan (MIK)
87	A. crassus,Japan (MIK)
88	A. crassus,Japan (MIK)
89	A. crassus,Japan (MIK)
90	A. crassus,Japan (MIK)
91	A. crassus,Japan (YAM)
92	A. crassus,Japan (YAM)
93	A. crassus,Japan (YAM)
94	A. crassus,Taiwan (KAO)
95	A. crassus,Taiwan (KAO)
96	A. crassus,Taiwan (KAO)
97	A. crassus,Taiwan (KAO)
98	A. crassus,Taiwan (KAO)
99	A. crassus,Taiwan (KAO)
100	A. crassus,Taiwan (KAO)
101	A. crassus,Germany
102	A. crassus,Italy (LB)
103	A. crassus,Italy (LB)
]
BEGIN DATA;
	DIMENSIONS NTAX=103 NCHAR=551;
	FORMAT DATATYPE = DNA GAP = - MISSING = ?;
	MATRIX
	1 TTATCTTTGATTATTCGTTTGGAGTTGGCTAAACCCGGGTTATTGTTGGGTGATGGTCAATTATATAATTCTATTATTACAGCTCATGCTATTTTAATAATTTTTTTTATAGTAATACCTACTATAATTGGGGGTTTTGGTAATTGAATACTTCCTTTAATATTGGGAGCTCCTGATATAAGTTTTCCTCGTTTAAATAATTTAAGTTTTTGATTATTACCTACTGCTATGTTATTGATTTTAGATTCTTGTTTTGTAGATAGTGGTTGTGGGACTAGATGAACTGTTTACCCTCCTTTGAGAACTCTTGGTCATCCTGGTAGGAGAGTTGATTTGGCTATTTTTAGTCTTCATTGTGCAGGAGCGAGTTCTATTTTGGGAGCAATTAATTTTATAA…
	2 CTGTCTTTGATTATTCGTCTTGAGTTGGCTAAGCCGGGTCTTTTTTTGGGTAATGGTCAGTTATATAATTCTGTTATTACTGCTCATGCTATTTTGATAATTTTTTTTATGGTTATGCCTACTATAATTGGGGGTTTTGGTAATTGGATGTTACCTTTGATGTTGGGGGCTCCTGATATGAGTTTTCCTCGTTTGAATAATTTGAGTTTTTGGTTGTTGCCTACGGCCATGTTTTTGATTTTGGATGCTTGTTTTGTAGATATGGGGTGTGGGACTAGTTGAACTGTGTACCCTCCTTTGAGGACTATGGGGCATCCTGGTAGTAGTGTGGATTTGGCTATTTTTAGTTTACATTGTGTTGGTGTGAGTTCTATTTTAGGTGCTATTAATTTTATAA…
	3 CTATCTTTTTTAATTCGTTTTGAGCTTTCTGTTCCTGGTCTTTTATTGGGGGATGGCCAGTTATATAACTGTATTATTACTTCCCATGCTATTGTAATAATTTTTTTTATAGTAATACCGACTATGATTGGAGGTTTTGGTAATTGAGTTTTACCTATAATGTTAGGGGCCCCGGATATAAGTTTCCCGCGTTTAAATAATTTAAGATTCTGATTATTACCTGTGTCTATATTTTTAATTTTAGATTCTTTTTTTGTTGGCACAGGTTGTGGTACTAGCTGGACTATTTATCCCCCTTTGAGGGTTATCGGCCATTCAGGGGTAAGGGTGGATTTAGCGATTTTAAGTCTTCATTGCGCTGGTGTAAGTTCTATTTTGGGGGCTATTAATATTATGA…
	4 CTATCTTTTTTAATTCGTTTTGAGCTTTCTGTTCCTGGTCTTTTATTGGGGGATGGCCAGTTATATAACTGTATTATTACTTCCCATGCTATTGTAATAATTTTTTTTATAGTAATACCGACTATGATTGGAGGTTTTGGTAATTGAGTTTTACCTATAATGTTAGGGGCCCCGGATATAAGTTTCCCGCGTTTAAATAATTTAAGATTCTGATTATTACCTGTGGCTATATTTTTAATTTTAGATTCTTTTTTTGTTGGCACAGGTTGTGGTACTAGCTGGACTATTTATCCCCCTTTGAGGGTTATCGGCCATTCAGGGGTAAGGGTGGATTTAGCGATTTTAAGTCTTCATTGCGCTGGTGTAAGTTCTATTTTGGGGGCTATTAATATTATGA…
	5 CTATCTTTTTTAATTCGTTTTGAGCTTTCTGTTCCTGGTCTTTTATTGGGGGATGGCCAGTTATATAACTGTATTATTACTTCCCATGCTATTGTAATAATTTTTTTTATAGTAATACCGACTATGATTGGAGGTTTTGGTAATTGAGTTTTACCTATAATGTTAGGGGCCCCGGATATAAGTTTCCCGCGTTTAAATAATTTAAGATTCTGATTATTACCTGTGGCTATATTTTTAATTTTAGATTCTTTTTTTGTTGGCACAGGTTGTGGTACTAGCTGGACTATTTATCCCCCTTTGAGGGTTATCGGCCATTCAGGGGTAAGGGTGGATTTAGCGATTTTAAGTCTTCATTGCGCTGGTGTAAGTTCTATTTTGGGGGCTATTAATATTATGA…
	6 TTATCTTTTTTAATTCGTTTTGAGCTTTCTGTCCCTGGTCTTTTATTGGGTGACGGCCAGTTATACAATTGTATTATTACGTCTCATGCTATTGTAATAATTTTTTTTATAGTAATGCCTACTATGATTGGTGGTTTTGGTAATTGAGTTTTACCTTTAATATTAGGGGCTCCTGATATGAGTTTTCCGCGTTTAAATAATTTAAGATTTTGACTATTACCTGTTTCTATATTTTTAATTTTAGATTCTTTTTTTGTTGGTACTGGTTGTGGTACTAGCTGGACTATTTACCCGCCTTTGAGTATTATTGGTCATTCGGGGATAAGAGTAGATTTGGCTATTTTGAGTCTTCATTGTGCTGGTGTGAGCTCTATTTTAGGGGCAATTAATATTATGA…
	7 TTATCTTTTTTAATTCGTTTTGAGCTTTCTGTCCCTGGTCTTTTATTGGGTGACGGCCAGTTATACAATTGTATTATTACGTCTCATGCTATTGTAATAATTTTTTTTATAGTAATGCCCACTATGATTGGTGGTTTTGGTAATTGAGTTTTACCTTTAATATTAGGGGCTCCTGATATGAGTTTTCCGCGTTTAAATAATTTAAGATTTTGACTATTACCTGTTTCTATATTTTTAATTTTAGATTCTTTTTTTGTTGGTACTGGTTGTGGTACTAGCTGGACTATTTACCCGCCTTTGAGTATTATTGGTCATTCGGGGATAAGAGTAGATTTGGCTATTTTGAGTCTTCATTGTGCTGGTGTGAGCTCTATTTTAGGGGCAATTAATATTATGA…
	8 TTATCTTTTTTAATTCGTTTTGAGCTTTCTGTTCCTGGTCTTTTATTGGGTGATGGCCAGTTATATAATTGTATTATTACTTCTCATGCTATTGTGATAATTTTTTTTATAGTGATGCCAACTATGATTGGGGGTTTTGGTAATTGAGTTTTACCTTTAATATTGGGGGCTCCTGATATAAGTTTTCCACGTTTGAATAATTTAAGATTTTGGTTATTGCCTGTTTCTATATTTTTAATTTTAGATTCTTTTTTTGTTGGTACAGGTTGTGGTACTAGTTGAACTATTTATCCTCCTTTAAGAGTTATGGGTCATTCAGGAATAAGAGTTGATTTGGCGATTTTAAGTCTTCATTGTGCTGGTGTAAGTTCTATTTTAGGGGCTATTAATATTATGA…
	9 TTATCTTTTTTAATTCGTTTTGAGCTTTCTGTTCCTGGTCTTTTATTGGGTGATGGCCAGTTATATAATTGTATTATTACTTCTCATGCTATTGTGATAATTTTTTTTATAGTGATGCCGACTATGATTGGGGGTTTTGGTAATTGAGTTTTACCTTTAATATTAGGGGCTCCTGATATAAGTTTTCCACGTTTGAATAATTTAAGATTTTGGTTATTGCCTGTTTCTATATTTTTAATTTTAGATTCTTTTTTTGTTGGTACAGGTTGTGGTACTAGTTGAACTATTTATCCTCCTTTAAGAGTTATGGGTCATTCAGGAATAAGAGTTGATTTGGCGATTTTAAGTCTTCATTGTGCTGGTGTAAGTTCTATTTTAGGGGCTATTAATATTATGA…
	10 TTATCTTTTTTAATTCGTTTTGAGCTTTCTGTTCCTGGTCTTTTATTGGGTGATGGCCAGTTATATAATTGTATTATTACTTCTCATGCTATTGTGATAATTTTTTTTATAGTGATGCCAACTATGATTGGGGGTTTTGGTAATTGAGTTTTACCTTTAATATTAGGGGCTCCTGATATAAGTTTCCCACGTTTGAATAATTTAAGATTTTGGTTATTGCCTGTTTCTATATTTTTAATTTTAGATTCTTTTTTTGTTGGTACAGGTTGTGGTACTAGTTGAACTATTTATCCTCCTTTAAGGGTTATGGGTCATTCAGGAATAAGAGTTGATTTGGCGATTTTAAGTCTTCATTGTGCTGGTGTAAGTTCTATTTTAGGGGCTATTAATATTATG…
	11 TTATCTTTTTTAATTCGTTTTGAGCTTTCTGTTCCTGGTCTTTTATTGGGTGATGGCCAGTTATATAATTGTATTATTACTTCTCATGCTATTGTGATAATTTTTTTTATAGTGATGCCAACTATGATCGGGGGTTTTGGTAATTGAGTTTTACCTTTAATATTAGGGGCTCCTGATATAAGTTTCCCACGTTTGAATAATTTAAGATTTTGGTTATTGCCTGTTTCTATATTTTTAATTTTAGATTCTTTTTTTGTTGGTACAGGTTGTGGTACTAGTTGAACTATTTATCCTCCTTTAAGGGTTATGGGTCATTCAGGAATAAGAGTTGATTTGGCGATTTTAAGTCTTCATTGTGCTGGTGTAAGTTCTATTTTAGGGGCTATTAATATTATG…
	12 TTATCTTTTTTAATTCGTTTTGAGCTTTCTGTTCCTGGTCTTTTATTGGGTGATGGCCAGTTATATAATTGTATTATTACTTCTCATGCTATTGTGATAATTTTTTTTATAGTGATGCCAACTATGATTGGGGGTTTTGGTAATTGAGTTTTACCTTTAATATTAGGGGCTCCTGATATAAGTTTCCCACGTTTGAATAATTTAAGATTTTGGTTATTGCCTGTTTCTATATTTTTAATTTTAGATTCTTTTTTTGTTGGTACGGGTTGTGGTACTAGTTGAACTATTTATCCTCCTTTAAGGGTTATGGGTCATTCAGGAATAAGAGTTGATTTGGCGATTTTAAGTCTTCATTGTGCTGGTGTAAGTTCTATTTTAGGGGCTATTAATATTATG…
	13 TTATCTTTTTTAATTCGTTTTGAGCTTTCTGTTCCTGGTCTTTTATTGGGTGATGGCCAGTTATATAATTGTATTATTACTTCTCATGCTATTGTGATAATTTTTTTTATAGTGATGCCAACTATGATTGGGGGTTTTGGTAATTGAGTTTTACCTTTAATATTAGGGGCTCCTGATATAAGTTTTCCACGTTTGAATAATTTAAGATTTTGGTTATTGCCTGTTTCTATATTTTTAATTTTAGATTCTTTTTTTGTTGGTACGGGTTGTGGTACTAGTTGAACTATTTATCCTCCTTTAAGGGTTATGGGTCATTCAGGAATAAGAGTTGATTTGGCGATTTTAAGTCTTCATTGTGCTGGTGTAAGTTCTATTTTAGGGGCTATTAATATTATG…
	14 TTATCTTTTTTAATTCGTTTTGAGCTTTCTGTTCCTGGTCTTTTATTGGGTGATGGCCAGTTATATAATTGTATTATTACTTCTCATGCTATTGTGATAATTTTTTTTATAGTGATGCCAACTATGATTGGGGGTTTTGGTAATTGAGTTTTACCTTTAATATTAGGGGCTCCTGATATAAGTTTCCCACGTTTGAATAATTTAAGATTTTGGTTATTGCCTGTTTCTATATTTTTAATTTTAGATTCTTTTTTTGTTGGTACGGGTTGTGGTACTAGTTGAACTATTTATCCTCCTTTAAGGGTTATGGGTCATTCAGGAATAAGAGTTGATTTGGCGATTTTAAGTCTTCATTGTGCTGGTGTAAGTTCTATTTTAGGGGCTATTAATATTATG…
	15 TTATCTTTTTTAATTCGTTTTGAGCTTTCTGTTCCTGGTCTTTTATTGGGTGATGGCCAGTTATATAATTGTATTATTACTTCTCATGCTATTGTGATAATTTTTTTTATAGTGATGCCAACTATGATTGGGGGTTTTGGTAATTGAGTTTTACCTTTAATATTAGGGGCTCCTGATATAAGTTTTCCACGTTTGAATAATTTAAGATTTTGGTTATTGCCTGTTTCTATATTTTTAATTTTAGATTCTTTTTTTGTTGGTACGGGTTGTGGTACTAGTTGAACTATTTATCCTCCTTTAAGGGTTATGGGTCATTCAGGAATAAGAGTTGATTTGGCGATTTTAAGTCTTCATTGTGCTGGTGTAAGTTCTATTTTAGGGGCTATTAATATTATG…
	16 TTATCTTTTTTAATTCGTTTTGAGCTTTCTGTTCCTGGTCTTTTATTGGGTGATGGCCAGTTATATAATTGTATTATTACTTCTCATGCTATTGTGATAATTTTTTTTATAGTGATGCCGACTATGATTGGGGGTTTTGGTAATTGAGTTTTACCTTTAATATTAGGGGCTCCTGATATAAGTTTTCCACGTTTGAATAATTTAAGATTTTGGTTATTGCCTGTTTCTATATTTTTAATTTTAGATTCTTTTTTTGTTGGTACAGGTTGTGGTACTAGTTGAACTATTTATCCTCCTTTAAGAGTTATGGGTCATTCAGGAATAAGAGTTGATTTGGCGATTTTAAGTCTTCATTGTGCTGGTGTAAGTTCTATTTTAGGGGCTATTAATATTATG…
	17 TTATCTTTTTTAATTCGTTTTGAGCTTTCTGTTCCTGGTCTTTTATTGGGTGATGGCCAGTTATATAATTGTATTATTACTTCTCATGCTATTGTGATAATTTTTTTTATAGTGATGCCGACTATGATTGGGGGTTTTGGTAATTGAGTTTTACCTTTAATATTAGGGGCTCCTGATATAAGTTTTCCACGTTTGAATAATTTAAGATTTTGGTTATTGCCTGTTTCTATATTTTTAATTTTAGATTCTTTTTTTGTTGGTACAGGTTGTGGTACTAGTTGAACTATTTATCCTCCTTTAAGAGTTATGGGTCATTCAGGAATAAGAGTTGATTTGGCGATTTTAAGTCTTCATTGTGCTGGTGTAAGTTCTATTTTAGGGGCTATTAATATTATA…
	18 TTATCTTTTTTAATTCGTTTTGAGCTTTCTATACCAGGCCTTTTGTTAGGTGATGGGCAATTATATAATTGTATTATTACGTCTCATGCAATTGTTATAATTTTTTTTATAGTAATACCTACTATAATTGGGGGTTTTGGTAATTGAGTTTTACCTTTAATGTTAGGGGCTCCTGATATAAGTTTTCCTCGTTTAAATAATTTAAGATTTTGGTTATTGCCTGTTTCTATATTTTTAATTTTAGATTCTTTTTTTGTTGGGACTGGTTGTGGTACTAGTTGGACTATTTATCCTCCTTTGAGTGTTATTGGCCATTCTGGTATAAGTGTTGATCTTGCTATTTTAAGTCTTCATTGTGCTGGTGTGAGTTCTATTTTAGGAGCTATTAATATTATG…
	19 TTGTCTTTTTTAATTCGTTTTGAGCTTTCTATACCAGGCCTTTTGTTAGGTGATGGGCAATTATATAATTGTATTATTACGTCTCATGCAATTGTTATAATTTTTTTTATAGTAATACCTACTATAATTGGGGGTTTTGGTAATTGAGTTTTACCTTTAATGTTAGGGGCTCCTGATATAAGTTTTCCTCGTTTAAATAATTTAAGATTTTGGTTATTGCCTGTTTCAATATTTTTAATTTTAGATTCTTTTTTTGTTGGGACTGGTTGTGGTACTAGTTGGACTATTTATCCTCCTTTGAGTGTTATAGGCCATTCTGGTATAAGTGTTGATCTTGCTATTTTAAGTCTTCATTGTGCTGGTGTGAGTTCTATTTTAGGAGCTATTAATATTATG…
	20 TTATCTTTTTTAATTCGTTTTGAGCTTTCTATACCAGGCCTTTTGTTAGGTGATGGGCAATTATATAATTGTATTATTACGTCTCATGCAATTGTTATAATTTTTTTTATAGTAATACCTACTATAATTGGGGGTTTTGGTAATTGAGTTTTACCTTTAATGTTAGGGGCTCCTGATATAAGTTTTCCTCGTTTAAATAATTTAAGATTTTGGTTATTGCCTGTTTCAATATTTTTAATTTTAGATTCTTTTTTTGTTGGGACTGGTTGTGGTACTAGTTGGACTATTTATCCTCCTTTGAGTGTTATTGGCCATTCTGGTATAAGTGTTGATCTTGCTATTTTAAGTCTTCATTGTGCTGGTGTGAGTTCTATTTTAGGAGCTATTAATATTATG…
	21 TTATCTTTTTTAATTCGTTTTGAGCTTTCTATACCAGGCCTTTTGTTAGGTGATGGGCAATTATATAATTGTATTATTACGTCTCATGCAATTGTTATAATTTTTTTTATAGTAATACCTACTATAATTGGGGGTTTTGGTAATTGAGTTTTACCTTTAATGTTAGGGGCTCCTGATATAAGTTTTCCTCGTTTAAATAATTTAAGATTTTGGTTATTGCCTGTTTCAATATTTTTAATTTTAGATTCTTTTTTTGTTGGGACTGGTTGTGGTACTAGTTGGACTATTTATCCTCCTTTGAGTGTTATTGGCCATTCTGGTATAAGTGTTGATCTCGCTATTTTAAGTCTTCATTGTGCTGGTGTGAGTTCTATTTTAGGAGCTATTAATATTATA…
	22 TTATCTTTTTTAATTCGTTTTGAGCTTTCTATACCAGGCCTTTTGTTAGGTGATGGGCAATTATATAATTGTATTATTACGTCTCATGCAATTGTTATAATTTTTTTTATAGTAATACCTACTATAATTGGGGGTTTTGGTAATTGAGTTTTACCTTTAATGTTAGGGGCTCCTGATATAAGTTTTCCTCGTTTAAATAATTTAAGATTTTGGTTATTGCCTGTTTCAATATTTTTAATTTTAGATTCTTTTTTTGTTGGGACTGGTTGTGGTACTAGTTGGACTATTTATCCTCCTTTGAGTGTTATTGGCCATTCTGGTATAAGTGTTGATCTTGCTATTTTAAGTCTTCATTGTGCTGGTGTGAGTTCTATTTTAGGAGCTATTAATATTATG…
	23 TTATCTTTTTTAATTCGTTTTGAGCTTTCTATACCGGGCCTTTTGTTAGGTGATGGGCAATTATATAATTGTATTATTACGTCTCATGCAATTGTTATAATTTTTTTTATAGTAATACCTACTATAATTGGGGGTTTTGGTAATTGAGTTTTACCTTTAATGTTAGGGGCTCCTGATATAAGTTTTCCTCGTTTAAATAATTTAAGATTTTGGTTATTGCCTGTTTCAATATTTTTAATTTTAGATTCTTTTTTTGTTGGGACTGGTTGTGGTACTAGTTGGACTATTTATCCTCCTTTGAGTGTTATTGGCCATTCTGGTATAAGTGTTGATCTTGCTATTTTAAGTCTTCATTGTGCTGGTGTGAGTTCTATTTTAGGAGCTATTAATATTATG…
	24 TTATCTTTTTTAATTCGTTTTGAGCTTTCTATACCAGGCCTTTTGTTAGGTGATGGGCAATTATATAATTGTATTATTACTTCTCATGCAATTGTTATAATTTTTTTTATAGTAATACCTACTATAATTGGGGGTTTTGGTAATTGAGTTTTACCTTTAATGTTAGGGGCTCCTGATATAAGTTTTCCTCGTTTAAATAATTTAAGATTTTGGTTATTGCCTGTTTCAATATTTTTAATTTTAGATTCTTTTTTTGTTGGGACTGGTTGTGGTACTAGTTGGACTATTTATCCTCCTTTGAGTGTTATTGGTCATTCTGGTATAAGTGTTGATCTTGCTATTTTAAGTCTTCATTGTGCTGGTGTGAGTTCTATTTTAGGAGCTATTAATATTATG…
	25 TTATCTTTTTTAATTCGTTTTGAGCTTTCTATACCAGGCCTTTTGTTAGGTGATGGGCAATTATATAATTGTATTATTACGTCTCATGCAATTGTTATAATTTTTTTTATAGTAATACCTACTATAATTGGTGGTTTTGGTAATTGAGTTTTACCTTTAATGTTAGGGGCTCCTGATATAAGTTTTCCTCGTTTAAATAATTTAAGATTTTGGTTATTGCCTGTTTCAATATTTTTAATTTTAGATTCTTTTTTTGTTGGGACTGGTTGTGGTACTAGTTGGACTATTTATCCTCCTTTGAGTGTTATTGGCCATTCTGGTATAAGTGTTGATCTTGCTATTTTAAGTCTTCATTGTGCTGGTTTGAGTTCTATTTTAGGAGCTATTAATATTATG…
	26 TTATCTTTTTTAATTCGTTTTGAGCTTTCTATACCAGGCCTTTTGTTAGGTGATGGGCAATTATATAATTGTATTATTACGTCTCATGCAATTGTTATAATTTTTTTTATAGTAATACCTACTATAATTGGGGGTTTTGGTAATTGAGTTTTACCTTTAATGTTAGGGGCTCCTGATATAAGTTTTCCTCGTTTAAATAATTTAAGATTTTGGTTATTGCCTGTTTCAATATTTTTAATTTTAGATTCTTTTTTTGTTGGGACTGGTTGTGGTACTAGTTGGACTATTTATCCTCCTTTGAGTGTTATTGGCCATTCTGGTATAAGTGTTGATCTTGCTATTTTAAGTCTTCATTGTGCTGGTGTGAGTTCTATTTTAGGAGCTATTAATATTATG…
	27 TTATCTTTTTTAATTCGTTTTGAGCTTTCTATACCAGGCCTTTTGTTAGGTGATGGGCAATTATATAATTGTATTATTACGTCTCATGCAATTGTTATAATTTTTTTTATAGTAATACCTACTATAATTGGGGGTTTTGGTAATTGAGTTTTACCTTTAATGTTAGGGGCTCCCGATATAAGTTTTCCTCGTTTAAATAATTTAAGATTTTGGTTATTGCCTGTTTCAATATTTTTAATTTTAGATTCTTTTTTTGTTGGGACTGGTTGTGGTACTAGTTGGACTATTTATCCTCCTTTGAGTGTTATTGGCCATTCCGGTATAAGTGTTGATCTTGCTATTTTAAGTCTTCATTGTGCTGGTGTGAGTTCTATTTTAGGAGCTATTAATATTATG…
	28 TTATCTTTTTTAATTCGTTTTGAGCTTTCTATACCAGGCCTTTTGTTAGGTGATGGGCAATTATATAATTGTATTATTACGTCTCATGCAATTGTTATAATTTTTTTTATAGTAATACCTACTATAATTGGGGGTTTTGGTAATTGAGTTTTACCTTTAATGTTAGGGGCTCCTGATATAAGTTTTCCTCGTTTAAATAATTTAAGATTTTGGTTATTGCCTGTTTCAATATTTTTAATTTTAGATTCTTTTTTTGTTGGGACTGGTTGTGGTACTAGTTGGACTATTTATCCTCCTTTGAGTGTTATTGGCCATTCTGGTATAAGTGTTGATCTCGCTATTTTAAGTCTTCATTGTGCTGGTGTGAGTTCTATTTTAGGAGCTATTAATATTATA…
	29 TTATCTTTTTTAATTCGTTTTGAGCTTTCTATACCAGGACTTTTGTTAGGTGATGGGCAATTATATAATTGTATTATTACGTCTCATGCAATTGTTATAATTTTTTTTATAGTAATACCTACTATAATTGGGGGTTTTGGTAATTGAGTTTTACCTTTAATGTTAGGGGCTCCTGATATAAGTTTTCCTCGTTTAAATAATTTAAGATTTTGGTTATTGCCTGTTTCAATATTTTTAATTTTAGATTCTTTTTTTGTTGGGACTGGTTGTGGTACTAGTTGGACTATTTATCCTCCTTTGAGTGTTATTGGCCATTCTGGTATAAGTGTTGATCTTGCTATTTTAAGTCTTCATTGTGCTGGTGTGAGTTCTATTTTAGGAGCTATTAATATTATA…
	30 TTATCTTTTTTAATTCGTTTTGAGCTTTCTATACCAGGCCTTTTGTTAGGTGATGGGCAATTATATAATTGTATTATTACGTCTCATGCAATTGTTATAATTTTTTTTATAGTAATACCTACTATAATTGGGGGTTTTGGTAATTGAGTTTTACCTTTAATGTTAGGGGCTCCTGATATAAGTTTTCCTCGTTTAAATAATTTAAGATTTTGGTTATTGCCTGTTTCAATATTTTTAATTTTAGATTCTTTTTTTGTTGGGACTGGTTGTGGTACTAGTTGGACTATTTATCCTCCTTTGAGTGTTATTGGCCATTCTGGTATAAGTGTTGATCTCGCTATTTTAAGTCTTCATTGTGCTGGTGTGAGTTCTATTTTAGGGGCTATTAATATTATA…
	31 TTATCTTTTTTAATTCGTTTTGAGCTTTCTATACCAGGCCTTTTGTTAGGTGATGGGCAATTATATAATTGTATTATTACGTCTCATGCAATTGTTATAATTTTTTTTATAGTAATACCTACTATAATTGGGGGTTTTGGTAATTGAGTTTTACCTTTAATGTTAGGGGCTCCTGATATAAGTTTTCCTCGTTTAAATAATTTAAGATTTTGGTTATTGCCTGTTTCAATATTTTTAATTTTAGATTCTTTTTTTGTTGGGACTGGTTGTGGTACTAGTTGGACTATTTATCCTCCTTTGAGTGTTATTGGCCATTCTGGTATAAGTGTTGATCTCGCTATTTTAAGTCTTCATTGTGCTGGTGTGAGTTCTATTTTAGGAGCTATTAATATTATA…
	32 TTATCTTTTTTAATTCGTTTTGAGCTTTCTGTACCCGGTCTTTTGTTAGGTGATGGGCAATTATATAATTGTATTATTACGTCTCATGCAATTGTTATAATTTTTTTTATAGTAATACCTACTATAATCGGGGGTTTTGGTAATTGAGTTTTACCTTTAATGTTAGGGGCTCCTGATATAAGTTTTCCTCGTTTAAATAATTTAAGATTTTGGTTATTGCCTGTTTCAATATTTTTAATTTTAGATTCTTTTTTTGTTGGGACTGGTTGTGGTACTAGTTGGACTATTTATCCTCCTTTGAGTGTTATTGGCCATTCTGGTATAAGTGTTGATCTTGCTATTTTAAGTCTTCATTGTGCTGGTGTGAGTTCTATTTTAGGAGCTATTAATATTATG…
	33 TTGTCTTTTTTAATTCGTTTTGAGCTTTCTATGCCTGGTTTGTTATTGGCGGATGGTCAACTTTATAATTGTATTATTACGTCTCATGCTATTGTAATAATTTTTTTTATAGTGATACCCACTATAATTGGTGGTTTTGGGAATTGGGTTTTACCAATGATATTGGGGGCTCCTGATATAAGGTTTCCACGGTTAAATAATTTAAGTTTTTGGTTGTTGCCTGTATCTATATTTTTGATTTTGGATTCTTTTTTTGTAGGTAGAGGTTGTGGTACTAGTTGGACTATTTACCCTCCTTTAAGTGTAATTGGTCATACTGGTATAAGGGTCGATTTGGCTATTCTAAGTTTGCATTGCGCTGGTGTGAGTTCTATTTTAGGGGCTATTAATATTATG…
	34 TTATCTTTTTTAATTCGTTTTGAGCTTTCTGTACCCGGTCTTTTGTTAGGTGATGGGCAATTGTATAATTGTATTATTACGTCTCATGCAATTGTTATAATTTTTTTTATAGTAATACCTACTATAATCGGGGGTTTTGGTAATTGAGTTTTACCTTTAATGTTAGGGGCTCCTGATATAAGTTTTCCTCGTTTAAATAATTTAAGATTTTGGTTATTGCCTGTTTCAATATTTTTAATTTTAGATTCTTTTTTTGTTGGGACTGGTTGTGGTACTAGTTGGACTATTTATCCTCCTTTGAGTGTTATTGGCCATTCTGGTATAAGTGTTGATCTTGCTATTTTAAGTCTTCATTGTGCTGGTGTGAGTTCTATTTTAGGAGCTATTAATATTATG…
	35 TTATCTTTTTTAATTCGTTTTGAGCTTTCTATACCGGGTCTTTTGTTAGGTGATGGACAATTATATAATTGTATTATTACTTCTCATGCAATTGTTATAATTTTTTTTATAGTAATACCTACTATAATTGGGGGTTTTGGTAATTGAGTTTTACCTTTAATGTTAGGGGCTCCTGATATAAGTTTTCCTCGTTTAAATAATTTAAGATTTTGGTTATTGCCTGTTTCAATATTTTTAATTTTAGATTCTTTTTTTGTTGGGACTGGTTGTGGTACTAGTTGGACTATTTATCCTCCTTTGAGTGTTATTGGCCATTCTGGTATAAGTGTTGATCTAGCTATTTTAAGTCTTCATTGTGCCGGTGTGAGTTCTATTTTAGGAGCTATTAATATTATG…
	36 TTATCTTTTTTAATTCGTTTTGAGCTTTCTATACCAGGCCTGTTGTTAGGTGATGGGCAACTATATAATTGTATTATTACGTCTCATGCAATTGTTATAATTTTTTTTATAGTAATACCTACTATAATTGGGGGTTTTGGTAATTGAGTTTTACCTTTAATATTAGGGGCTCCTGATATAAGTTTTCCTCGTTTAAATAATTTAAGATTTTGGTTATTGCCTGTTTCAATATTTTTAATTTTAGATTCTTTTTTTGTTGGGACTGGTTGTGGTACTAGTTGGACTATTTATCCTCCTTTGAGTGTTATTGGCCATTCTGGTATAAGTGTTGATCTCGCTATTTTAAGTCTTCATTGTGCTGGTGTGAGTTCTATTTTAGGAGCTATTAATATTATG…
	37 TTATCATTTTTAATTCGTTTTGAGCTTTCTATGCCGGGTTTGTTATTGGGTGATGGGCAGTTGTATAATTGTGTTATTACTTCTCATGCTATTGTAATAATTTTTTTTATAGTGATGCCTACTATAGTTGGGGGTTTTGGTAATTGGGTTTTGCCTATGATGTTGGGGGCTCCTGATATAAGTTTCCCTCGTTTAAATAATCTGAGATTTTGGTTATTGCCTGTATCTATATTTTTGATTTTGGATTCTTTTTTTGTTGGGAGAGGCTGTGGAACTAGATGGACTATTTATCCTCCTCTGAGTGTTATTGGTCATACGGGCTTGAGAGTGGATTTGGCTATTTTGAGTTTGCATTGTGCGGGTGTAAGGTCAATTTTAGGAGCAATTAATATTATA…
	38 TTATCTTTTTTGATTCGTTTTGAGCTTTCTATGCCGGGTTTTTTATTGGGTGACGGGCAATTGTATAATTGTATTATTACTTCTCATGCCATTGTTATAATTTTTTTTATAGTGATACCTACTATAATTGGGGGTTTTGGTAACTGGGTTTTGCCTATAATGTTAGGGGCCCCTGATATGAGTTTTCCTCGTTTAAATAATTTGAGATTTTGGTTATTGCCTGTGTCTATATTTTTGATTTTGGATTCTTTTTTTGTAGGGAGGGGTTGTGGAACTAGATGGACTATTTATCCGCCTTTGAGTGTTATTGGTCATTCGGGTTTAAGAGTGGATTTGGCTATTTTGAGTTTGCATTGTGCGGGTGTTAGTTCTATTCTAGGATCAATTAATATTATG…
	39 TTATCTTTTTTGATTCGTTTTGAGCTTTCTATGCCGGGTTTTTTATTGGGTGATGGGCAATTGTATAATTGTATTATTACTTCTCATGCTATTGTTATAATTTTTTTTATAGTGATACCTACTATAATTGGGGGTTTTGGTAACTGGGTTTTGCCTATAATGTTAGGGGCCCCTGATATGAGTTTTCCTCGTTTAAATAATTTGAGATTTTGGTTATTGCCTGTGTCTATATTTTTGATTTTGGATTCTTTTTTTGTAGGGAGGGGTTGTGGAACTAGATGGACTATTTATCCGCCTTTGAGTGTTATTGGTCATTCGGGTTTAAGAGTGGATTTGGCTATTTTGAGTTTGCATTGTGCGGGTGTCAGTTCTATTTTAGGATCAATTAATATTATG…
	40 TTATCTTTTTTGATTCGTTTTGAGCTTTCTATGCCGGGTTTTTTATTGGGTGATGGGCAATTGTATAATTGTATTATTACTTCTCATGCTATTGTTATAATTTTTTTTATAGTGATACCTACTATAATTGGGGGTTTTGGTAACTGGGTTTTGCCTATAATGTTAGGGGCCCCTGATATGAGTTTTCCTCGTTTAAATAATTTGAGATTTTGGTTATTGCCTGTGTCTATATTTTTGATTTTGGATTCTTTTTTTGTAGGGAGGGGTTGTGGAACTAGATGGACTATTTATCCGCCTTTGAGTGTTATTGGTCATTCGGGTTTAAGAGTGGATTTGGCTATTTTGAGTTTGCATTGTGCGGGTGTCAGTTCTATTTTAGGATCAATTAATATTATG…
	41 TTATCTTTTTTGATTCGTTTTGAGCTTTCTATGCCGGGTTTTTTATTGGGTGATGGGCAATTGTATAATTGTATTATTACTTCTCATGCCATTGTTATAATTTTTTTTATAGTGATACCTACTATAATTGGGGGTTTTGGTAACTGGGTTTTGCCTATAATGTTAGGGGCCCCTGATATGAGTTTTCCTCGTTTAAATAATTTGAGATTTTGGTTATTGCCTGTGTCTATATTTTTGATTTTGGATTCTTTTTTTGTAGGGAGGGGTTGTGGAACTAGATGGACTATTTATCCGCCTTTGAGTGTTATTGGTCATTCGGGTTTAAGAGTGGATTTGGCTATTTTGAGTTTGCATTGTGCGGGTGTTAGTTCTATTCTAGGATCAATTAATATTATG…
	42 TTGTCTTTTTTAATTCGTTTTGAGCTTTCTATGCCGGGTTTGCTGTTGGGGGACGGCCAATTGTATAATTGTATTATTACTTCTCATGCTATTGTGATGATTTTTTTTATAGTGATGCCTACTATAATTGGAGGTTTTGGTAATTGAGTTTTGCCTGTGTTATTGGGGGCTCCTGATATGAGTTTTCCTCGTTTAAATAATTTGAGGTTTTGGTTATTGCCTGTTTCTATATTTTTAATTTTGGATTCTTTTTTTGTTGGGAGGGGTTGTGGTACTAGTTGGACTATTTATCCTCCTTTGAGTGTAATTGGTCATTCGGGTTTGAGAGTGGATTTGGCTATTTTAAGTTTGCATTGTGCGGGTGTTAGTTCTATTTTGGGGGCAATTAATATTATA…
	43 TTGTCTTTTTTAATTCGTTTTGAGCTTTCTATACCGGGTTTGCTGTTGGGGGATGGCCAATTGTATAATTGTATTATTACTTCTCATGCTATTGTGATGATTTTTTTTATAGTGATGCCTACTATAATTGGAGGTTTTGGTAATTGAGTTTTGCCTGTGTTGTTGGGGGCTCCTGATATGAGTTTTCCTCGTTTAAATAATTTGAGGTTTTGGTTATTGCCTGTTTCTATATTTTTAATTTTGGATTCTTTTTTTGTTGGGAGGGGTTGTGGTACTAGTTGGACTATTTATCCTCCTTTGAGTGTAATTGGTCATTCGGGTTTGAGAGTGGATTTGGCTATTTTAAGTTTGCATTGTGCGGGTGTTAGTTCTATTTTGGGGGCAATTAATATTATA…
	44 TTATCATTTTTAATTCGTTTTGAGCTTTCTATGCCGGGTTTGTTATTGGGTGATGGGCAGTTGTATAATTGTGTTATTACTTCTCATGCTATTGTAATAATTTTTTTTATAGTGATGCCTACTATAGTTGGGGGTTTTGGTAATTGGGTTTTGCCTATGATGTTGGGGGCTCCGGATATAAGTTTCCCTCGTTTAAATAATCTGAGATTTTGGTTATTGCCTGTATCTATATTTTTGATTTTGGATTCTTTTTTTGTTGGGAGAGGCTGTGGAACTAGATGGACTATTTATCCTCCTCTGAGTGTTATTGGTCATACGGGCTTGAGAGTGGATTTGGCTATTTTGAGTTTGCATTGTGCGGGTGTAAGGTCAATTTTAGGAGCAATTAATATTATA…
	45 TTATCTTTTTTAATTCGTTTTGAGCTTTCTATACCAGGCCTTTTGTTAGGTGATGGGCAATTATATAATTGTATTATTACGTCTCATGCAATTGTTATAATTTTTTTTATAGTAATACCTACTATAATTGGGGGTTTTGGTAATTGAGTTTTACCTTTAATGTTAGGGGCTCCTGATATAAGTTTTCCTCGTTTAAATAATTTAAGATTTTGGTTATTGCCTGTTTCAATATTTTTAATTTTAGATTCTTTTTTTGTTGGGACTGGTTGTGGTACTAGTTGGACTATTTATCCTCCTTTGAGTGTTATTGGCCATTCTGGTATAAGTGTTGATCTCGCTATTTTAAGTCTTCATTGTGCTGGTGTGAGTTCTATTTTAGGAGCTATTAATATTATA…
	46 TTATCTTTTTTAATTCGTTTTGAGCTTTCTATACCAGGCCTTTTGTTAGGCGATGGGCAATTATATAATTGTATTATTACGTCTCATGCAATTGTTATAATTTTTTTTATAGTAATACCTACTATAATTGGGGGTTTTGGTAATTGAGTTTTACCTTTAATGTTAGGGGCTCCTGATATAAGTTTTCCTCGTTTAAATAATTTAAGATTTTGGTTATTGCCTGTTTCAATATTTTTAATTTTAGATTCTTTTTTTGTAGGGACTGGTTGTGGTACTAGTTGGACTATTTATCCTCCTTTGAGTGTTATTGGCCATTCTGGTATAAGTGTTGATCTCGCTATTTTAAGTCTTCATTGTGCTGGTGTGAGTTCTATTTTAGGAGCTATTAATATTATA…
	47 TTGTCTTTTTTAATTCGTTTTGAGCTTTCTATGCCGGGTTTGCTGTTGGGGGATGGCCAATTGTATAATTGTATTATTACTTCTCATGCTATTGTGATGATTTTTTTTATAGTGATGCCTACTATAATTGGAGGTTTTGGTAATTGAGTTTTGCCTGTGTTATTGGGGGCTCCTGATATGAGTTTTCCTCGTTTAAATAATTTGAGGTTTTGGTTATTGCCTGTTTCTATATTTTTAATTTTGGATTCTTTTTTTGTTGGGAGGGGTTGTGGTACTAGTTGGACTATTTATCCTCCTTTGAGTGTAATTGGTCATTCGGGTTTGAGAGTGGATTTGGCTATTTTAAGTTTGCATTGTGCGGGTGTTAGTTCTATTTTGGGGGCAATTAATATTATA…
	48 TTGTCTTTTTTAATTCGTTTTGAGCTTTCTATGCCGGGTTTGCTGTTGGGGGATGGCCAATTGTATAATTGTATTATTACTTCTCATGCTATTGTGATGATTTTTTTTATAGTGATGCCTACTATAATTGGAGGTTTTGGTAATTGAGTTTTGCCTGTGTTATTGGGGGCTCCTGATATGAGTTTTCCTCGTTTAAATAATTTGAGGTTTTGGTTATTGCCTGTTTCTATATTTTTAATTTTGGATTCTTTTTTTGTTGGGAGGGGTTGTGGTACTAGTTGGACTATTTATCCTCCTTTGAGTGTAATTGGTCATTCGGGTTTGAGAGTGGATTTGGCTATTTTAAGTTTGCATTGTGCGGGTGTTAGTTCTATTTTGGGGGCAATTAATATTATA…
	49 TTGTCTTTTTTAATTCGTTTTGAGCTTTCTATGCCGGGTTTGCTGTTGGGGGATGGCCAATTGTATAATTGTATTATTACTTCTCATGCTATTGTGATGATTTTTTTTATAGTGATGCCTACTATAATTGGAGGTTTTGGTAATTGAGTTTTGCCTGTGTTATTGGGGGCTCCTGATATGAGTTTTCCTCGTTTAAATAATTTGAGGTTTTGGTTATTGCCTGTTTCTATATTTTTAATTTTGGATTCTTTTTTTGTTGGGAGGGGTTGTGGTACTAGTTGGACTATTTATCCTCCTTTGAGTGTAATTGGTCATTCGGGTTTGAGAGTGGATTTGGCTATTTTAAGTTTGCATTGTGCGGGTGTTAGTTCTATTTTGGGGGCAATTAATATTATA…
	50 TTGTCTTTTTTAATTCGTTTTGAGCTTTCTATGCCGGGTTTGCTGTTGGGGGATGGCCAATTGTATAATTGTATTATTACTTCTCATGCTATTGTGATGATTTTTTTTATAGTGATGCCTACTATAATTGGAGGTTTTGGTAATTGAGTTTTGCCTGTGTTATTGGGGGCTCCTGATATGAGTTTTCCTCGTTTAAATAATTTGAGGTTTTGGTTATTGCCTGTTTCTATATTTTTAATTTTGGATTCTTTTTTTGTTGGGAGGGGTTGTGGTACTAGTTGGACTATTTATCCTCCTTTGAGTGTAATTGGTCATTCGGGTTTGAGAGTGGATTTGGCTATTTTAAGTTTGCATTGTGCGGGTGTTAGTTCTATTTTGGGGGCAATTAATATTATA…
	51 TTGTCTTTTTTAATTCGTTTTGAGCTTTCTATGCCGGGTTTGCTGTTGGGGGACGGCCAATTGTATAATTGTATTATTACTTCTCATGCTATTGTGATGATTTTTTTTATAGTGATGCCTACTATAATTGGAGGTTTTGGTAATTGAGTTTTGCCTGTGTTATTGGGGGCTCCTGATATGAGTTTTCCTCGTTTAAATAATTTGAGGTTTTGGTTATTGCCTGTTTCTATATTTTTAATTTTGGATTCTTTTTTTGTTGGGAGGGGTTGTGGTACTAGTTGGACTATTTATCCTCCTTTGAGTGTAATTGGTCATTCGGGTTTGAGAGTGGATTTGGCTATTTTAAGTTTGCATTGTGCGGGTGTTAGTTCTATTTTGGGGGCAATTAATATTATA…
	52 TTATCTTTTTTAATTCGTTTTGAGCTTTCTATACCAGGCCTTTTGTTAGGTGATGGGCAATTATATAATTGTATTATTACGTCTCATGCAATTGTTATAATTTTTTTTATAGTAATACCTACTATAATTGGGGGTTTTGGTAATTGAGTTTTACCTTTAATGTTAGGGGCTCCTGATATAAGTTTTCCTCGTTTAAATAATTTAAGATTTTGGTTATTGCCTGTTTCAATATTTTTAATTTTAGATTCTTTTTTTGTTGGGACTGGTTGTGGTACTAGTTGGACTATTTATCCTCCTTTGAGTGTTATTGGCCATTCTGGTATAAGTGTTGATCTCGGTATTTTAAGTCTTCATTGTGCTGGTGTGAGTTCTATTTTAGGAGCTATTAATATTATA…
	53 TTATCTTTTTTAATTCGTTTTGAGCTTTCTATACCAGGCCTTTTGTTGGGTGATGGGCAATTATATAATTGTATTATTACGTCTCATGCAATTGTTATAATTTTTTTTATAGTAATACCTACTATAATTGGGGGTTTTGGTAATTGAGTTTTACCTTTAATGTTAGGGGCTCCTGATATAAGTTTTCCTCGTTTAAATAATTTAAGATTTTGGTTATTGCCTGTTTCAATATTTTTAATTTTAGATTCTTTTTTTGTTGGGACTGGTTGTGGTACTAGTTGGACTATTTATCCTCCTTTGAGTGTTATTGGCCATTCTGGTATAAGTGTTGATCTCGCTATTTTAAGTCTTCATTGTGCTGGTGTGAGTTCTATTTTAGGAGCTATTAATATTATA…
	54 TTATCTTTTTTAATTCGTTTTGAGCTTTCTATACCAGGCCTTTTGTTAGGTGATGGGCAATTATATAATTGTATTATTACGTCTCATGCAATTGTTATAATTTTTTTTATAGTAATACCTACTATAATTGGGGGTTTTGGTAATTGAGTTTTACCTTTAATGTTAGGGGCTCCTGATATAAGTTTTCCTCGTTTAAATAATTTAAGATTTTGGTTATTGCCTGTTTCAATATTTTTAATTTTAGATTCTTTTTTTGTTGGGACTGGTTGTGGTACTAGTTGGACTATTTATCCTCCTTTGAGTGTTATAGGCCATTCTGGTATAAGTGTTGATCTCGCTATTTTAAGTCTTCATTGTGCTGGTGTGAGTTCTATTTTAGGAGCTATTAATATTATA…
	55 TTATCTTTTTTAATTCGTTTTGAGCTTTCTATACCAGGCCTTTTGTTAGGTGATGGGCAATTATATAATTGTATTATTACGTCTCATGCAATTGTTATAATTTTTTTTATAGTAATACCTACTATAATTGGGGGTTTTGGTAATTGAGTTTTACCTTTAATGTTAGGGGCTCCTGATATAAGTTTTCCTCGTTTAAATAATTTAAGATTTTGGTTATTGCCTGTTTCAATATTTTTAATTTTAGATTCTTTTTTTGTTGGGACTGGTTGTGGTACTAGTTGGACTATTTATCCTCCTTTGAGTGTTATCGGCCATTCTGGTATAAGTGTTGATCTCGCTATTTTAAGTCTTCATTGTGCTGGTGTGAGTTCTATTTTAGGAGCTATTAATATTATA…
	56 TTATCTTTTTTAATTCGTTTTGAGCTTTCTATACCGGGCCTTTTGTTAGGTGATGGGCAATTATATAATTGTATTATTACGTCTCATGCAATTGTTATAATTTTTTTTATAGTAATACCTACTATAATTGGGGGTTTTGGTAATTGAGTTTTACCTTTAATGTTAGGGGCTCCTGATATAAGTTTTCCTCGTTTAAATAATTTAAGATTTTGGTTATTGCCTGTTTCAATATTTTTAATTTTAGATTCTTTTTTTGTTGGGACTGGTTGTGGTACTAGTTGGACTATTTATCCTCCTTTGAGTGTTATTGGCCATTCTGGTATAAGTGTTGATCTCGCTATTTTAAGTCTTCATTGTGCTGGTGTGAGTTCTATTTTAGGAGCTATTAATATTATA…
	57 TTATCTTTTTTAATTCGTTTTGAGCTTTCTATACCAGGCCTTTTGTTAGGTGATGGGCAATTATATAATTGTATTATTACGTCTCATGCAATTGTTATAATTTTTTTTATAGTAATACCTACTATAATTGGGGGTTTTGGTAATTGAGTTTTACCTTTAATGTTAGGGGCTCCTGATATAAGTTTTCCTCGTTTAAATAATTTAAGATTTTGGTTATTGCCTGTTTCAATATTTTTAATTTTAGATTCTTTTTTTGTTGGGACTGGTTGTGGTACTAGTTGGACTATTTATCCTCCTTTGAGTGTTATTGGCCATTCTGGTATAAGTGTTGATCTCGCTATTTTAAGTCTTCATTGTGCTGGTGTGAGTTCTATTTTAGGAGCTATTAATATTATA…
	58 TTATCTTTTTTAATTCGTTTTGAGCTTTCTATACCGGGCCTTTTGTTAGGTGATGGGCAATTATATAATTGTATTATTACGTCTCATGCAATTGTTATAATTTTTTTTATAGTAATACCTACTATAATTGGGGGTTTTGGTAATTGAGTTTTACCTTTAATGTTAGGGGCTCCTGATATAAGTTTTCCTCGTTTAAATAATTTAAGATTTTGGTTATTGCCTGTTTCAATATTTTTAATTTTAGATTCTTTTTTTGTTGGGACTGGTTGTGGTACTAGTTGGACTATTTACCCTCCTTTGAGTGTTATTGGCCATTCTGGTATAAGTGTTGATCTCGCTATTTTAAGTCTTCATTGTGCTGGTGTGAGTTCTATTTTAGGAGCTATTAATATTATA…
	59 TTATCTTTTTTAATTCGTTTTGAGCTTTCTATACCAGGTCTTTTGTTAGGTGATGGGCAATTATATAATTGTATTATTACGTCTCATGCAATTGTTATAATTTTTTTTATAGTAATACCTACTATAATTGGGGGTTTTGGTAATTGAGTTTTACCTTTAATGTTAGGGGCTCCTGATATAAGTTTTCCTCGTTTAAATAATTTAAGATTTTGGTTATTGCCTGTTTCAATATTTTTAATTTTAGATTCTTTTTTTGTTGGGACTGGTTGTGGTACTAGTTGGACTATTTATCCTCCTTTGAGTGTTATTGGCCATTCTGGTATAAGTGTTGATCTTGCTATTTTAAGTCTTCATTGTGCTGGTGTGAGTTCTATTTTAGGAGCTATTAATATTATG…
	60 TTATCTTTTTTAATTCGTTTTGAGCTTTCTATACCAGGCCTTTTGTTAGGCGATGGGCAATTATATAATTGTATTATTACGTCTCATGCAATTGTTATAATTTTTTTTATAGTAATACCTACTATAATTGGGGGTTTTGGTAATTGAGTTTTACCTTTAATGTTAGGGGCTCCTGATATAAGTTTTCCTCGTTTAAATAATTTAAGATTTTGGTTATTGCCTGTTTCAATATTTTTGATTTTAGATTCTTTTTTTGTTGGGACTGGTTGTGGTACTAGTTGGACTATTTATCCTCCTTTGAGTGTTATTGGCCATTCTGGTATAAGTGTTGATCTCGCTATTTTAAGTCTTCATTGTGCTGGTGTGAGTTCTATTTTAGGAGCTATTAATATTATA…
	61 TTATCTTTTTTAATTCGTTTTGAGCTTTCTATACCAGGCCTTTTGTTAGGCGATGGGCAATTATATAATTGTATTATTACGTCTCATGCAATTGTAATAATTTTTTTTATAGTAATACCTACTATAATTGGGGGTTTTGGTAATTGAGTTTTACCTTTAATGTTAGGGGCTCCTGATATAAGTTTTCCTCGTTTAAATAATTTAAGATTTTGGTTATTGCCTGTTTCAATATTTTTAATTTTAGATTCTTTTTTTGTTGGGACTGGTTGTGGTACTAGTTGGACTATTTATCCTCCTTTGAGTGTTATTGGCCATTCTGGTATAAGTGTTGATCTCGCTATTTTAAGTCTTCATTGTGCTGGTGTGAGTTCTATTTTAGGAGCTATTAATATTATA…
	62 TTATCTTTTTTAATTCGTTTTGAGCTTTCTATACCAGGCCTTTTGTTAGGTGATGGGCAATTATATAATTGTATTATTACGTCTCATGCAATTGTTATAATTTTTTTTATAGTAATACCTACTATAATTGGGGGTTTTGGTAATTGAGTTTTACCTTTAATGTTAGGGGCTCCTGATATAAGTTTTCCTCGTTTAAATAATTTGAGATTTTGGTTATTGCCTGTTTCAATATTTTTAATTTTAGATTCTTTTTTTGTTGGGACTGGTTGTGGTACTAGTTGGACTATTTATCCTCCTTTGAGTGTTATCGGCCATTCTGGTATAAGTGTTGATCTCGCTATTTTAAGTCTTCATTGTGCTGGTGTGAGGTCTATTTTAGGAGCTATTAATATTATG…
	63 TTATCTTTTTTAATTCGTTTTGAGCTTTCTATACCAGGCCTTTTGTTAGGTGATGGGCAATTATATAATTGTATTATTACGTCTCATGCAATTGTTATAATTTTTTTTATAGTAATACCTACTATAATTGGGGGTTTTGGTAATTGAGTTTTACCTTTAATGTTAGGGGCTCCTGATATAAGTTTTCCTCGTTTAAATAATTTAAGATTTTGGTTATTGCCTGTTTCAATATTTTTAATTTTAGATTCTTTTTTTGTTGGGACTGGTTGTGGTACTAGTTGGACTATTTATCCTCCTTTGAGTGTTATTGGCCATTCTGGTATAAGTGTTGATCTTGCTATTTTAAGTCTTCATTGTGCTGGTGTGAGTTCTATTTTAGGAGCTATTAATATTATA…
	64 TTATCTTTTTTAATTCGTTTTGAGCTTTCTATACCAGGCCTTTTGTTAGGCGATGGGCAATTATATAATTGTATTATTACGTCTCATGCAATTGTTATAATTTTTTTTATAGTAATACCTACTATAATTGGGGGTTTTGGTAATTGAGTTTTACCTTTAATGTTAGGGGCTCCTGATATAAGTTTTCCTCGTTTAAATAATTTAAGATTTTGGTTATTGCCTGTTTCAATATTTTTAATTTTAGATTCTTTTTTTGTTGGGACTGGTTGTGGTACTAGTTGGACTATTTATCCTCCTTTGAGTGTTATTGGCCATTCTGGTATAAGTGTTGATCTCGCTATTTTAAGTCTTCATTGTGCTGGTGTGAGTTCTATTTTAGGAGCTATTAATATTATA…
	65 TTATCTTTTTTAATTCGTTTTGAGCTTTCTATACCAGGACTTTTGTTAGGTGATGGGCAATTATATAATTGTATTATTACGTCTCATGCAATTGTTATAATTTTTTTTATAGTAATACCTACTATAATTGGGGGTTTTGGTAATTGAGTTTTACCTTTAATGTTAGGGGCTCCTGATATAAGTTTTCCTCGTTTAAATAATTTAAGATTTTGGTTATTGCCTGTTTCAATATTTTTAATTTTAGATTCTTTTTTTGTTGGGACTGGTTGTGGTACTAGTTGGACTATTTATCCTCCTTTGAGTGTTATTGGCCATTCTGGTATAAGTGTTGATCTCGCTATTTTAAGTCTTCATTGTGCTGGTGTGAGTTCTATTTTAGGAGCTATTAATATTATA…
	66 TTATCTTTTTTAATTCGTTTTGAGCTTTCTATACCAGGCCTTTTGTTAGGTGATGGGCAATTATATAATTGTATTATTACGTCTCATGCAATTGTTATAATTTTTTTTATAGTAATACCTACTATAATTGGGGGTTTTGGTAATTGAGTTTTACCTTTAATGTTAGGGGCTCCTGATATAAGTTTTCCTCGTTTAAATAATTTAAGATTTTGGTTATTGCCTGTTTCAATATTTTTAATTTTAGATTCTTTTTTTGTTGGGACTGGTTGTGGTACTAGTTGGACTATTTATCCTCCTTTGAGTGTTATTGGCCATTCTGGTATAAGTGTTGATCTCGCTATTTTAAGTCTTCATTGTGCTGGTGTGAGTTCTATTTTAGGAGCTATTAATATTATA…
	67 TTATCTTTTTTAATTCGTTTTGAGCTTTCTATACCAGGCCTTTTGTTAGGTGATGGGCAATTATATAATTGTATTATTACGTCTCATGCAATTGTTATAATTTTTTTTATAGTAATACCTACTATAATTGGGGGTTTTGGTAATTGAGTTTTACCTTTAATGTTAGGGGCTCCTGATATAAGTTTTCCTCGTTTAAATAATTTAAGATTTTGGTTATTGCCTGTTTCAATATTTTTAATTTTAGATTCTTTTTTTGTTGGTACTGGTTGTGGTACTAGTTGGACTATTTATCCTCCTTTGAGTGTTATTGGCCATTCTGGTATAAGTGTTGATCTCGCTATTTTAAGTCTTCATTGTGCTGGTGTGAGTTCTATTTTAGGAGCTATTAATATTATA…
	68 TTATCTTTTTTAATTCGTTTTGAGCTTTCTATACCAGGCCTTTTGTTAGGCGATGGGCAATTATATAATTGTATTATTACGTCTCATGCAATTGTTATAATTTTTTTTATAGTAATACCTACTATAATTGGGGGTTTTGGTAATTGAGTTTTACCTTTAATGTTAGGGGCTCCTGATATAAGTTTTCCTCGTTTAAATAATTTAAGATTTTGGTTATTGCCTGTTTCAATATTTTTAATTTTAGATTCTTTTTTTGTTGGGACTGGTTGTGGTACTAGTTGGACTATTTATCCTCCTTTGAGTGTTATTGGCCATTCTGGTATAAGTGTTGATCTCGCTATTTTAAGTCTTCATTGTGCTGGTGTGAGTTCTATTATAGGAGCTATTAATATTATA…
	69 TTATCTTTTTTAATTCGTTTTGAGCTTTCTATACCAGGCCTTTTGTTAGGTGATGGGCAATTATATAATTGTATTATTACGTCTCATGCAATTGTTATAATTTTTTTTATAGTAATACCTACTATAATTGGGGGTTTTGGTAATTGAGTTTTACCTTTAATGTTAGGGGCTCCTGATATAAGTTTTCCTCGTTTAAATAATTTAAGATTTTGGTTATTGCCTGTTTCAATATTTTTAATTTTAGATTCTTTTTTTGTTGGGACTGGTTGTGGTACTAGTTGGACTATTTATCCTCCTTTGAGTGTTATTGGCCATTCTGGTATAAGTGTTGATCTTGCTATTTTAAGTCTTCATTGTGCTGGTGTGAGTTCTATTTTAGGAGCTATTAATATTATA…
	70 TTATCTTTTTTAATTCGTTTTGAGCTTTCTATACCGGGCCTTTTGTTAGGTGATGGGCAATTATATAATTGTATTATTACGTCTCATGCAATTGTTATAATTTTTTTTATAGTAATACCTACTATAATTGGGGGTTTTGGTAATTGAGTTTTACCTTTAATGTTAGGGGCTCCTGATATAAGTTTTCCTCGTTTAAATAATTTAAGATTTTGGTTATTGCCTGTTTCAATATTTTTAATTTTAGATTCTTTTTTTGTTGGGACTGGTTGTGGTACTAGTTGGACTATTTACCCTCCTTTGAGTGTTATTGGCCATTCTGGTATAAGTGTTGATTTCGCTATTTTAAGTCTTCATTGTGCTGGTGTGAGTTCTATTTTAGGAGCTATTAATATTATA…
	71 TTATCTTTTTTAATTCGTTTTGAGCTTTCTATACCAGGCCTTTTGTTAGGTGATGGGCAATTATATAATTGTATTATTACGTCTCATGCAATTGTTATAATTTTTTTTATAGTAATACCTACTATAATTGGGGGTTTTGGTAATTGAGTTTTACCTTTAATGTTAGGGGCTCCTGATATAAGTTTTCCTCGTTTAAATAATTTAAGATTTTGGTTATTGCCTGTTTCAATATTTTTAATTTTAGATTCTTTTTTTGTTGGGACTGGTTGTGGTACTAGTTGGACTATTTATCCTCCTTTGAGTGTTATTGGTCATTCTGGTATAAGTGTTGATCTCGCTATTTTAAGTCTTCATTGTGCTGGTGTGAGTTCTATTTTAGGAGCTATTAATATTATA…
	72 TTATCTTTTTTAATTCGTTTTGAGCTTTCTATACCAGGCCTTTTGTTAGGTGATGGGCAATTATATAATTGTATTATTACGTCTCATGCAATTGTTATAATTTTTTTTATAGTAATACCTACTATAATTGGGGGTTTTGGTAATTGAGTTTTACCTTTAATGTTAGGGGCTCCTGATATAAGTTTTCCTCGTTTAAATAATTTAAGATTTTGGTTATTGCCTGTTTCAATATTTTTAATTTTAGATTCTTTTTTTGTTGGTACTGGTTGTGGTACTAGTTGGACTATTTATCCTCCTTTGAGTGTTATTGGCCATTCTGGTATAAGTGTTGATCTCGCTATTTTAAGTCTTCATTGTGCTGGTGTGAGTTCTATTTTAGGCGCTATTAATATTATA…
	73 TTATCTTTTTTAATTCGTTTTGAGCTTTCTATACCAGGCCTTTTGTTAGGTGATGGGCAATTATATAATTGTATTATTACGTCTCATGCAATTGTTATAATTTTTTTTATAGTAATACCTACTATAATTGGGGGTTTTGGTAATTGAGTTTTACCTTTAATGTTAGGGGCTCCTGATATAAGTTTTCCTCGTTTAAATAATTTAAGATTTTGGTTATTGCCTGTTTCAATATTTTTAATTTTAGATTCTTTTTTTGTTGGGACTGGTTGTGGTACTAGTTGGACTATTTATCCTCCTTTGAGTGTTATTGGCCATTCTGGTATAAGTGTTGATCTCGCTATTTTAAGTCTTCATTGTGCTGGTGTGAGTTCTATTTTAGGAGCTATTAATATTATA…
	74 TTATCTTTTTTAATTCGTTTTGAGCTTTCTATACCAGGCCTTTTGTTAGGTGATGGGCAATTATATAATTGTATTATTACGTCTCATGCAATTGTTATAATTTTTTTTATAGTAATACCTACTATAATTGGGGGTTTTGGTAATTGAGTTTTACCTTTAATGTTAGGGGCTCCTGATATAAGTTTTCCTCGTTTAAATAATTTAAGATTTTGGTTATTGCCTGTTTCAATATTTTTAATTTTAGATTCTTTTTTTGTTGGTACTGGTTGTGGTACTAGTTGGACTATTTATCCTCCTTTGAGTGTTATTGGCCATTCTGGTATAAGTGTTGATCTCGCTATTTTAAGTCTTCATTGTGCTGGTGTGAGTTCTATTTTAGGCGCTATTAATATTATA…
	75 TTATCTTTTTTAATTCGTTTTGAGCTTTCTATACCAGGCCTTTTGTTAGGCGATGGGCAATTATATAATTGTATTATTACGTCTCATGCAATTGTAATAATTTTTTTTATAGTAATACCTACTATAATTGGGGGTTTTGGTAATTGAGTTTTACCTTTAATGTTAGGGGCTCCTGATATAAGTTTTCCTCGTTTAAATAATTTAAGATTTTGGTTATTGCCTGTTTCAATATTTTTAATTTTAGATTCTTTTTTTGTTGGGACTGGTTGTGGTACTAGTTGGACTATTTATCCTCCTTTGAGTGTTATTGGCCATTCTGGTATAAGTGTTGATCTCGTTATTTTAAGTCTTCATTGTGCTGGTGTGAGTTCTATTTTAGGAGCTATTAATATTATA…
	76 TTATCTTTTTTAATTCGTTTTGAGCTTTCTATACCAGGACTTTTGTTAGGTGATGGGCAATTATATAATTGTATTATTACGTCTCATGCAATTGTTATAATTTTTTTTATAGTAATACCTACTATAATTGGGGGTTTTGGTAATTGAGTTTTACCTTTAATGTTAGGGGCTCCTGATATAAGTTTTCCTCGTTTAAATAATTTAAGATTTTGGTTATTGCCTGTTTCAATATTTTTAATTTTAGATTCTTTTTTTGTTGGGACTGGTTGTGGTACTAGTTGGACTATTTATCCTCCTTTGAGTGTTATTGGCCATTCTGGTATAAGTGTTGATCTTGCTATTTTAAGTCTTCATTGTGCTGGTGTGAGTTCTATTTTAGGAGCTATTAATATTATA…
	77 TTATCTTTTTTAATTCGTTTTGAGCTTTCTATACCAGGCCTTTTGTTAGGTGATGGGCAATTATATAATTGTATTATTACGTCTCATGCAATTGTTATAATTTTTTTTATAGTAATACCTACTATAATTGGGGGTTTTGGTAATTGAGTTTTACCGTTAATGTTAGGGGCTCCTGATATAAGTTTTCCTCGTTTAAATAATTTAAGATTTTGGTTATTGCCTGTTTCAATATTTTTAATTTTAGATTCTTTTTTTGTTGGGACTGGTTGTGGTACTAGTTGGACTATTTATCCTCCTTTGAGTGTTATTGGCCATTCTGGTATAAGTGTTGATCTCGCTATTTTAAGTCTTCATTGTGCTGGTGTGAGTTCTATTTTAGGAGCTATTAATATTATG…
	78 TTATCTTTTTTAATTCGTTTTGAGCTTTCTATACCAGGCCTTTTGTTAGGTGATGGGCGATTATATAATTGTATTATTACGTCTCATGCAATTGTTATAATTTTTTTTATAGTAATACCTACTATAATTGGGGGTTTTGGTAATTGAGTTTTACCTTTAATGTTAGGGGCTCCTGATATAAGTTTTCCTCGTTTAAATAATTTAAGATTTTGGTTATTGCCTGTTTCAATATTTTTAATTTTAGATTCTTTTTTTGTTGGGACTGGTTGTGGTACTAGTTGGACTATTTATCCTCCTTTGAGTGTTATTGGCCATTCTGGTATAAGTGTTGATCTCGCTATTTTAAGTCTTCATTGTGCTGGTGTGAGTTCTATTTTAGGAGCTATTAATATTATA…
	79 TTATCTTTTTTAATTCGTTTTGAGCTTTCTATACCAGGCCTTTTGTTAGGTGATGGGCAATTATATAATTGTATTATTACGTCTCATGCAATTGTTATAATTTTTTTTATAGTAATACCTACTATAATTGGGGGTTTTGGTAATTGAGTTTTACCTTTAATGTTAGGGGCTCCTGATATAAGTTTTCCTCGTTTAAATAATTTAAGATTTTGGTTATTGCCTGTTTCAATATTTTTAATTTTAGATTCTTTTTTTGTTGGGACTGGTTGTGGTACGAGTTGGACTATTTATCCTCCTTTGAGTGTTATTGGCCATTCTGGTATAAGTGTTGATCTCGCTATTTTAAGTCTTCATTGTGCTGGTGTGAGTTCTATTTTAGGAGCTATTAATATTATA…
	80 TTGTCTTTTTTAATTCGTTTTGAGCTTTCTATACCAGGCCTTTTGTTAGGTGATGGGCAATTATATAATTGTATTATTACGTCTCATGCAATTGTTATAATTTTTTTTATAGTAATACCTACTATAATTGGGGGTTTTGGTAATTGAGTTTTACCTTTAATGTTAGGGGCTCCTGATATAAGTTTTCCTCGTTTAAATAATTTAAGATTTTGGTTATTGCCTGTTTCAATATTTTTAATTTTAGATTCTTTTTTTGTTGGGACTGGTTGTGGTACTAGTTGGACTATTTATCCTCCTTTGAGTGTTATTGGCCATTCTGGTATAAGTGTTGATCTCGCTATTTTAAGTCTTCATTGTGCTGGTGTGAGTTCTATTTTAGGAGCTATTAATATTATA…
	81 TTATCTTTTTTAATTCGTTTTGAGCTTTCTGTACCCGGTCTTTTGTTAGGTGATGGGCAATTGTATAATTGTATTATTACGTCTCATGCAATTGTTATAATTTTTTTTATAGTAATACCTACTATAATCGGGGGTTTTGGTAATTGAGTTTTACCTTTAATGTTAGGGGCTCCTGATATAAGTTTTCCTCGTTTAAATAATTTAAGATTTTGGTTATTGCCTGTTTCAATATTTTTAATTTTAGATTCTTTTTTTGTTGGGACTGGTTGTGGTACTAGTTGGACTATTTATCCTCCTTTGAGTGTTATTGGCCATTCTGGTATAAGTGTTGATCTTGCTATTTTAAGTCTTCATTGTGCTGGTGTGAGTTCTATTTTAGGAGCTATTAATATTATG…
	82 TTATCTTTTTTAATTCGTTTTGAGCTTTCTGTACCCGGTCTTTTGTTAGGTGATGGGCAATTATATAATTGTATTATTACGTCTCATGCAATTGTTATAATTTTTTTTATAGTAATACCTACTATAATTGGGGGTTTTGGTAATTGAGTTTTACCTTTAATGTTAGGGGCTCCTGATATAAGTTTTCCTCGTTTAAATAATTTAAGATTTTGGTTATTGCCTGTTTCAATATTTTTAATTTTAGATTCTTTTTTTGTTGGGACTGGTTGTGGTACTAGTTGGACTATTTATCCTCCTTTGAGTGTTATTGGCCATTCTGGTATAAGTGTTGATCTTGCTATTTTAAGTCTTCATTGTGCTGGTGTGAGTTCTATTTTAGGAGCTATTAATATTATG…
	83 TTATCTTTTTTAATTCGTTTTGAGCTTTCTATACCGGGCCTTTTGTTAGGTGATGGGCAATTATATAATTGTATTATTACGTCTCATGCAATTGTTATAATTTTTTTTATAGTAATACCTACTATAATTGGGGGTTTTGGTAATTGAGTTTTACCTTTAATGTTAGGGGCTCCTGATATAAGTTTTCCTCGTTTAAATAATTTAAGATTTTGGTTATTGCCTGTTTCAATATTTTTAATTTTAGATTCTTTTTTTGTTGGGACTGGTTGTGGTACTAGTTGGACTATTTATCCTCCTTTGAGTGTTATTGGCCATTCTGGTATAAGTGTTGATCTTGCTATTTTAAGTCTTCATTGTGCTGGTGTGAGTTCTATTCTAGGAGCTATTAATATTATA…
	84 TTATCTTTTTTAATTCGTTTTGAGCTTTCTATACCAGGCCTTTTGTTAGGTGATGGGCAATTATATAATTGTATTATTACGTCTCATGCAATTGTTATAATTTTTTTTATAGTAATACCTACTATAATTGGGGGTTTTGGTAATTGAGTTTTACCTTTAATGTTAGGGGCTCCTGATATAAGTTTTCCTCGTTTAAATAATTTAAGATTTTGGTTATTGCCTGTTTCAATATTTTTAATTTTAGATTCTTTTTTTGTTGGTACTGGTTGTGGTACTAGTTGGACTATTTATCCTCCTTTGAGTGTTATTGGCCATTCTGGTATAAGTGTTGATCTCGCTATTTTAAGTCTTCATTGTGCTGGTGTGAGTTCTATTTTAGGTGCTATTAATATTATA…
	85 TTATCTTTTTTAATTCGTTTTGAGCTTTCTGTACCCGGTCTTTTGTTAGGTGATGGGCAATTATATAATTGTATTATTACGTCTCATGCAATTGTTATAATTTTTTTTATAGTAATACCTACTATAATCGGGGGTTTTGGTAATTGAGTTTTACCTTTAATGTTAGGGGCTCCTGATATAAGTTTTCCTCGTTTAAATAATTTAAGATTTTGGTTATTGCCTGTTTCAATATTTTTAATTTTAGATTCTTTTTTTGTTGGGACTGGTTGTGGTACTAGTTGGACTATTTATCCTCCTTTGAGTGTTATTGGCCATTCTGGTATAAGTGTTGATCTTGCTATTTTAAGTCTTCATTGTGCTGGTGTGAGTTCTATTTTAGGAGCTATTAATATTATG…
	86 TTATCTTTTTTAATTCGTTTTGAGCTTTCTATACCAGGCCTTTTGTTGGGTGATGGGCAATTATATAATTGTATTATTACGTCTCATGCAATTGTTATAATTTTTTTTATAGTAATACCTACTATAATTGGGGGTTTTGGTAATTGAGTTTTACCTTTAATGTTAGGGGCTCCTGATATAAGTTTTCCTCGTTTAAATAATTTAAGATTTTGGTTATTGCCTGTTTCAATATTTTTAATTTTAGATTCTTTTTTTGTTGGGACTGGTTGTGGTACTAGTTGGACTATTTATCCTCCTTTGAGTGTTATTGGCCATTCTGGTATAAGTGTTGATCTCGCTATTTTAAGTCTTCATTGTGCTGGTGTGAGTTCTATTTTAGGAGCTATTAATATTATA…
	87 TTATCTTTTTTAATTCGTTTTGAGCTTTCTATACCAGGCCTTTTGTTAGGTGATGGGCAATTATATAATTGTATTATTACGTCTCATGCAATTGTTATAATTTTTTTTATAGTAATACCTACTATAATTGGGGGTTTTGGTAATTGAGTTTTACCTTTAATGTTAGGGGCTCCTGATATAAGTTTTCCTCGTTTAAATAATTTAAGATTTTGGTTATTGCCTGTTTCAATATTTTTAATTTTAGATTCTTTTTTTGTTGGGACTGGTTGTGGTACTAGTTGGACTATTTATCCTCCTTTGAGTGTTATTGGCCATTCTGGTATAAGTGTTGATCTCGCTATTTTAAGTCTTCATTGTGCTGGTGTGAGTTCTATTTTAGGAGCTATTAATATTATA…
	88 TTATCTTTTTTAATTCGTTTTGAGCTTTCTATACCAGGCCTTTTGTTAGGTGATGGGCAATTATATAATTGTATTATTACGTCTCATGCAATTGTTATAATTTTTTTTATAGTAATACCTACTATGATTGGGGGTTTTGGTAATTGAGTTTTACCTTTAATGTTAGGGGCTCCTGATATAAGTTTTCCTCGTTTAAATAATTTAAGATTTTGGTTATTGCCTGTTTCAATATTTTTAATTTTAGATTCTTTTTTTGTTGGGACTGGATGTGGTACTAGTTGGACTATTTATCCTCCTTTGAGTGTTATTGGCCATTCTGGTATAAGTGTTGATCTCGCTATTTTAAGTCTTCATTGTGCTGGTGTGAGTTCTATTTTAGGAGCTATTAATATTATA…
	89 TTATCTTTTTTAATTCGTTTTGAGCTTTCTATACCAGGCCTTTTGTTAGGTGATGGGCAACTATATAATTGTATTATTACGTCTCATGCAATTGTTATAATTTTTTTTATAGTAATACCTACTATAATTGGAGGTTTTGGTAATTGAGTTTTACCTTTAATGTTAGGGGCTCCTGATATAAGTTTTCCTCGTTTAAATAATTTAAGATTTTGGTTATTGCCTGTTTCAATATTTTTAATTTTAGATTCTTTTTTTGTTGGGACTGGTTGTGGTACTAGTTGGACTATTTATCCTCCTTTGAGTGTTATTGGCCATTCTGGTATAAGTGTTGATCTTGCTATTTTAAGTCTTCATTGTGCTGGTGTGAGTTCTATTTTAGGAGCTATTAATATTATG…
	90 TTGTCTTTTTTAATTCGTTTTGAGCTTTCTGTACCTGGTCTTTTGTTAGGTGATGGGCAATTGTATAACTGTATTATTACGTCTCATGCAATTGTTATAATTTTTTTTATAGTAATACCTACTATAATCGGGGGTTTTGGTAATTGAGTTTTACCTTTAATGTTAGGGGCTCCTGATATAAGTTTTCCTCGTTTAAATAATTTAAGATTTTGGTTATTGCCTGTTTCAATATTTTTAATTTTAGATTCTTTTTTTGTTGGGACTGGTTGTGGTACTAGTTGGACTATTTATCCTCCTTTGAGTGTTATTGGCCATTCTGGTATAAGTGTTGATCTTGCTATTTTAAGTCTTCATTGTGCTGGTGTGAGTTCTATTTTAGGAGCTATTAATATTATG…
	91 TTATCTTTTTTAATTCGTTTTGAGCTTTCTATACCAGGCCTTTTGTTAGGTGATGGGCAACTATATAATTGTATTATTACGTCTCATGCAATTGTTATAATTTTTTTTATAGTAATACCTACTATAATTGGGGGTTTTGGTAATTGAGTTTTACCTTTAATGTTAGGGGCTCCTGATATAAGTTTTCCTCGTTTAAATAATTTAAGATTTTGGTTATTGCCTGTTTCAATATTTTTAATTTTAGATTCTTTTTTTGTTGGGACTGGTTGTGGTACTAGTTGGACTATTTATCCTCCTTTGAGTGTTATTAGCCATTCTGGTATAAGTGTTGATCTCGCTATTTTAAGTCTTCATTGTGCTGGTGTGAGTTCTATTTTAGGAGCTATTAATATTATG…
	92 TTATCTTTTTTAATTCGTTTTGAGCTTTCTATACCAGGCCTTTTGTTAGGTGATGGGCAATTATATAATTGTATTATTACGTCTCATGCAATTGTTATAATTTTTTTTATAGTAATACCTACTATAATTGGGGGTTTTGGTAATTGAGTTTTACCTTTAATGTTAGGGGCTCCTGATATAAGTTTTCCTCGTTTAAATAATTTAAGATTTTGGTTATTGCCTGTTTCAATATTTTTAATTTTAGATTCTTTTTTTGTTGGGACTGGTTGTGGTACTAGTTGAACTATTTATCCTCCTTTGAGTGTTATTGGCCATTCTGGTATAAGTGTTGATCTCGCTATTTTAAGTCTTCATTGTGCTGGTGTGAGGTCTATTTTAGGAGCTATTAATATTATG…
	93 TTATCTTTTTTAATTCGTTTTGAGCTTTCTATACCAGGCCTTTTGTTAGGTGATGGGCAATTATATAATTGTATTATTACGTCTCATGCAATTGTTATAATTTTTTTTATAGTAATACCTACTATAATTGGGGGTTTTGGTAATTGAGTTTTACCTTTAATGTTAGGGGCTCCTGATATAAGTTTTCCTCGTTTAAATAATTTAAGATTTTGGTTATTGCCTGTTTCAATATTTTTAATTTTAGATTCTTTTTTTGTTGGGACTGGTTGTGGTACTAGTTGAACTATTTATCCTCCTTTGAGTGTTATCGGCCATTCTGGTATAAGTGTTGATCTTGCTATTTTAAGTCTTCATTGTGCTGGTGTGAGTTCTATTTTAGGAGCTATTAATATTATG…
	94 TTATCTTTTTTAATTCGTTTTGAGCTTTCTATACCAGGCCTTTTGTTAGGTGATGGGCAATTATATAATTGTATTATTACGTCTCATGCAATTGTTATAATTTTTTTTATAGTAATACCTACTATAATTGGGGGTTTTGGTAATTGAGTTTTACCTTTAATGTTAGGGGCTCCTGATATAAGTTTTCCTCGTTTAAATAATTTAAGATTTTGGTTATTGCCTGTATCAATATTTTTAATTTTAGATTCTTTTTTTGTTGGGACTGGTTGTGGTACTAGTTGGACTATTTATCCTCCTTTGAGTGTTATTGGCCATTCTGGTATAAGTGTTGATCTCGCTATTTTAAGTCTACATTGTGCTGGTGTGAGTTCTATTTTAGGAGCTATTAATATTATA…
	95 TTATCTTTTTTAATTCGTTTTGAGCTTTCTATACCAGGCCTTTTGTTAGGTGATGGGCAATTATATAATTGTATTATTACGTCTCATGCAATTGTTATAATTTTTTTTATAGTAATACCTACTATAATTGGGGGTTTTGGTAATTGAGTTTTACCTTTAATGTTAGGGGCTCCTGATATAAGTTTTCCTCGTTTAAATAATTTAAGATTTTGGTTATTGCCTGTTTCAATATTTTTAATTTTGGATTCTTTTTTTGTTGGGACTGGTTGTGGTACTAGTTGGACTATTTATCCTCCTTTGAGTGTTATTGGCCATTCTGGTATAAGTGTTGATCTCGCTATTTTAAGTCTTCATTGTGCTGGTGTGAGTTCTATTTTAGGAGCTATTAATATTATA…
	96 TTATCTTTTTTAATTCGTTTTGAGCTTTCTATACCAGGTCTTTTGTTAGGTGATGGGCAATTATATAATTGTATTATTACGTCTCATGCAATTGTTATAATTTTTTTTATAGTAATACCTACTATAATTGGGGGTTTTGGTAATTGAGTTTTACCTTTAATGTTAGGGGCTCCTGATATAAGTTTTCCTCGTTTAAATAATTTAAGATTTTGGTTATTGCCTGTTTCAATATTTTTAATTTTAGATTCTTTTTTTGTTGGGACTGGTTGTGGTACTAGTTGGACTATTTATCCTCCTTTGAGTGTTATTGGCCATTCTGGTATAAGTGTTGATCTCGCTATTTTAAGTCTTCATTGTGCTGGTGTGAGTTCTATTTTAGGAGCTATTAATATTATA…
	97 TTATCTTTTTTAATTCGTTTTGAGCTTTCTATACCGGGCCTTTTGTTAGGTGATGGGCAATTATATAATTGTATTATTACGTCTCATGCAATTGTTATAATTTTTTTTATAGTAATACCTACTATAATTGGGGGTTTTGGTAATTGAGTTTTACCTTTAATGTTAGGGGCTCCTGATATAAGTTTTCCTCGTTTAAATAATTTAAGATTTTGGTTATTGCCTGTTTCAATATTTTTAATTTTAGATTCTTTTTTTGTTGGGACTGGTTGTGGTACTAGTTGGACTATTTACCCTCCTTTGAGTGTTATTGGCCATTCTGGTATAAGTGTTGATCTCGCTATTTTAAGTCTTCATTGTGCTGGTGTGAGTTCTATTTTAGGAGCTATTAATATTATA…
	98 TTATCTTTTTTAATTCGTTTTGAGCTTTCTATACCAGGCCTTTTATTAGGTGATGGGCAATTATATAATTGTATTATTACGTCTCATGCAATTGTTATAATTTTTTTTATAGTAATACCTACTATAATTGGGGGTTTTGGTAATTGAGTTTTACCTTTAATGTTAGGGGCTCCTGATATAAGTTTTCCTCGTTTAAATAATTTAAGATTTTGGTTATTGCCTGTTTCAATATTTTTAATTTTAGATTCTTTTTTTGTTGGGACTGGTTGTGGTACTAGTTGGACTATTTATCCTCCTTTGAGTGTTATTGGCCATTCTGGTATAAGTGTTGATCTCGCTATTTTAAGTCTTCATTGTGCTGGTGTGAGTTCTATTTTAGGAGCTATTAATATTATA…
	99 TTATCTTTTTTAATTCGTTTTGAGCTTTCTATACCAGGCCTTTTGTTAGGTGATGGGCAATTATATAATTGTATTATTACGTCTCATGCAATTGTTATAATTTTTTTTATAGTAATACCTACTATAATTGGGGGTTTTGGTAACTGAGTTTTACCTTTAATGTTAGGGGCTCCTGATATAAGTTTTCCTCGTTTAAATAATTTAAGATTTTGGTTATTGCCTGTTTCAATATTTTTAATTTTAGATTCTTTTTTTGTTGGGACTGGTTGTGGTACTAGTTGGACTATTTATCCTCCTTTGAGTGTTATTGGCCATTCTGGTATAAGTGTTGATCTCGCTATTTTAAGTCTTCATTGTGCTGGTGTGAGTTCTATTTTAGGAGCTATTAATATTATA…
	100 TTATCTTTTTTAATTCGTTTTGAGCTTTCTATACCAGGCCTTTTGTTAGGTGATGGGCAATTATATAATTGTATTATTACGTCTCATGCAATTGTTATAATTTTTTTTATAGTAATACCTACTATAATTGGGGGTTTTGGTAATTGAGTTTTACCTTTAATGTTAGGGGCTCCTGATATAAGTTTTCCTCGTTTAAATAATTTAAGATTTTGGTTATTGCCTGTTTCAATATTTTTAATTTTAGATTCTTTTTTTGTTGGGACTGGATGTGGTACTAGTTGGACTATTTATCCTCCTTTGAGTGTTATTGGCCATTCTGGTATAAGTGTTGATCTCGCTATTTTAAGTCTTCATTGTGCTGGTGTGAGTTCTATTTTAGGAGCTATTAATATTAT…
	101 TTATCTTTTTTAATTCGTTTTGAGCTTTCTATACCAGGCCTTTTGTTAGGTGATGGGCAATTATATAATTGTATTATTACGTCTCATGCAATTGTTATAATTTTTTTTATAGTAATACCTACTATAATTGGGGGTTTTGGTAATTGAGTTTTACCTTTAATGTTAGGGGCTCCTGATATAAGTTTTCCTCGTTTAAATAATTTAAGATTTTGGTTATTGCCTGTTTCAATATTTTTAATTTTAGATTCTTTTTTTGTTGGGACTGGTTGTGGTACTAGTTGGACTATTTATCCTCCTTTGAGTGTTATTGGCCATTCTGGTATAAGTGTAGATCTCGCTATTTTAAGTCTTCATTGTGCTGGTGTGAGTTCTATTTTAGGAGCTATTAATATTAT…
	102 TTATCTTTTTTAATTCGTTTTGAGCTTTCTATACCAGGCCTTTTGTTAGGTGATGGGCAATTATATAATTGTATTATTACGTCTCATGCAATTGTTATAATTTTTTTTATAGTAATACCTACTATAATTGGGGGTTTTGGTAATTGAGTTTTACCTTTAATGTTAGGGGCTCCTGATATAAGTTTTCCTCGTTTAAATAATTTAAGATTTTGGTTATTGCCTGTTTCAATATTTTTAATTTTAGATTCTTTTTTTGTTGGGACTGGTTGTGGTACTAGTTGGACTATTTATCCTCCTTTGAGTGTTATTGGCCATTCTGGTATAAGTGTTGATCTCGCTATTTTAAGTCTTCATTGTGCTGGTGTGAGTTCTATTTTAGGAGCTATTAATATTAT…
	103 TTATCTTTTTTAATTCGTTTTGAGCTTTCTATACCAGGCCTTTTGTTAGGTGATGGGCAATTATATAATTGTATTATTACGTCTCATGCAATTGTTATAATTTTTTTTATAGTAATACCTACTATAATTGGGGGTTTTGGTAATTGAGTTTTACCTTTAATGTTAGGGGCTCCTGATATAAGTTTTCCTCGTTTAAATAATTTAAGATTTTGGTTATTGCCTGTTTCAATATTTTTAATTTTAGATTCTTTTTTTGTTGGGACTGGTTGTGGTACTAGTTGGACTATTTATCCTCCTTTGAGTGTTATTGGCCATTCTGGTATAAGTGTTGATCTCGCTATTTTAAGTCTTCATTGTGCTGGTGTGAGTTCTATTTTAGGAGCTATTAATATTAT…
;
END;
[ Comment: mrbayes blocks used in the analyses ]
[
begin mrbayes;
set autoclose=yes nowarn=yes;
outgroup 1;
CHARSET COX_1st = 1-551 \ 3;
CHARSET COX_2nd = 2-551 \ 3;
CHARSET COX_3rd = 3-551 \ 3;
partition Genes = 3 : COX_1st, COX_2nd, COX_3rd;
set partition=Genes;
unlink shape=(all) pinvar=(all) statefreq=(all) revmat=(all);
lset applyto=(1,2,3) nst=6 rates=invgamma;
Prset applyto=(1,2,3) statefreqpr=dirichlet(1,1,1,1);
mcmcp ngen = 5000000 samplefreq = 1000 printfreq = 1000 nchains = 4
filename = COX1.GTR+I+G;
end;
]
[
begin mrbayes;
set autoclose=yes nowarn=yes;
outgroup 1;
CHARSET COX_1st = 1-551 \ 3;
CHARSET COX_2nd = 2-551 \ 3;
CHARSET COX_3rd = 3-551 \ 3;
partition Genes = 3 : COX_1st, COX_2nd, COX_3rd;
set partition=Genes;
constraint anguillicoloides_mono -1 = 3 4 5 6 7 8 9 10 11 12 13 14 15 16 17 18 19 20 21 22 23 24 25 26 27 28 29 30 31 32 34 35 36 37 38 39 40 41 42 43 44 45 46 47 48 49 50 51 52 53 54 55 56 57 58 59 60 61 62 63 64 65 66 67 68 69 70 71 72 73 74 75 76 77 78 79 80 81 82 83 84 85 86 87 88 89 90 91 92 93 94 95 96 97 98 99 100 101 102 103;
unlink shape=(all) pinvar=(all) statefreq=(all) revmat=(all);
lset applyto=(1,2,3) nst=6 rates=invgamma;
Prset applyto=(1,2,3) statefreqpr=dirichlet(1,1,1,1);
Prset topologypr=constraints(anguillicoloides_mono);
mcmcp ngen = 5000000 samplefreq = 1000 printfreq = 1000 nchains = 4
filename = COX1.GTR+I+G.anguillicoloides_mono;
end;
]
[
begin mrbayes;
set autoclose=yes nowarn=yes;
outgroup 1;
CHARSET COX_1st = 1-551 \ 3;
CHARSET COX_2nd = 2-551 \ 3;
CHARSET COX_3rd = 3-551 \ 3;
partition Genes = 3 : COX_1st, COX_2nd, COX_3rd;
set partition=Genes;
constraint novaezelandiae_mono -1 = 3 4 5 6 7;
unlink shape=(all) pinvar=(all) statefreq=(all) revmat=(all);
lset applyto=(1,2,3) nst=6 rates=invgamma;
Prset applyto=(1,2,3) statefreqpr=dirichlet(1,1,1,1);
Prset topologypr=constraints(novaezelandiae_mono);
mcmcp ngen = 5000000 samplefreq = 1000 printfreq = 1000 nchains = 4
filename = COX1.GTR+I+G.novaezelandiae_mono;
end;
]
