# Supplementary material for: The phylogenetics of Anguillicolidae (Nematoda: Anguillicoloidea), swimbladder parasites of eels
Source: BMC Evol Biol. 2012 May 4;12:60. doi: 10.1186/1471-2148-12-60 (PMC3503875; doi:10.1186/1471-2148-12-60)
Supplement: Additional file 1 — Sequence data files and keys thereto as a single compressed file, expandable to a folder containing:Cytochrome oxidase 1 data, COX1.haplotypes.nex - NEXUS format file of aligned COXI haplotype sequences, COX1.haplotypes.labels.txt - text file describing the assignment of individual COXI sequences to haplotypes, COX1.haplotypes.crassus.nex - NEXUS format file of aligned A. crassus COXI haplotype sequences, COX1.haplotypes.crassus.labels.txt - text file describing the assignment of individual A. crassus COXI sequences to haplotypes, COX1.nex - NEXUS format file of all aligned COXI haplotype sequences. Nuclear large subunit ribosomal RNA data, 28_S.haplotypes.nex - NEXUS format file of aligned nLSU or 28S haplotype sequences, 28_S.nex - NEXUS format file of all aligned nLSU or 28S haplotype sequences. Nuclear small subunit ribosomal RNA data, 18_S.haplotypes.nex - NEXUS format file of aligned nSSU or 18S haplotype sequences, 18_S.spirurina_B.nex - NEXUS format file of aligned nSSU or 18S haplotype sequences, 18_S.nex - NEXUS format file of all aligned nSSU or 18S haplotype sequences. [file 1471-2148-12-60-S1.zip › Phylogeny of the Anguillicolidae Supplementary Data/COX1.nex]

#NEXUS
BEGIN DATA;
	DIMENSIONS NTAX=534 NCHAR=551;
	FORMAT DATATYPE = DNA GAP = - MISSING = ?;
	MATRIX
	ATD_12_C CTATCTTTTTTAATTCGTTTTGAGCTTTCTGTTCCTGGTCTTTTATTGGGGGATGGCCAGTTATATAACTGTATTATTACTTCCCATGCTATTGTAATAATTTTTTTTATAGTAATACCGACTATGATTGGAGGTTTTGGTAATTGAGTTTTACCTATAATGTTAGGGGCCCCGGATATAAGTTTCCCGCGTTTAAATAATTTAAGATTCTGATTATTACCTGTGTCTATATTTTTAATTTTAGATTCTTTTTTTGTTGGCACAGGTTGTGGTACTAGCTGGACTATTTATCCCCCTTTGAGGGTTATCGGCCATTCAGGGGTAAGGGTGGATTTAGCGATTTTAAGTCTTCATTGCGCTGGTGTAAGTTCTATTTTGGGGGCTATTAAT…
	ATD_16_C CTATCTTTTTTAATTCGTTTTGAGCTTTCTGTTCCTGGTCTTTTATTGGGGGATGGCCAGTTATATAACTGTATTATTACTTCCCATGCTATTGTAATAATTTTTTTTATAGTAATACCGACTATGATTGGAGGTTTTGGTAATTGAGTTTTACCTATAATGTTAGGGGCCCCGGATATAAGTTTCCCGCGTTTAAATAATTTAAGATTCTGATTATTACCTGTGGCTATATTTTTAATTTTAGATTCTTTTTTTGTTGGCACAGGTTGTGGTACTAGCTGGACTATTTATCCCCCTTTGAGGGTTATCGGCCATTCAGGGGTAAGGGTGGATTTAGCGATTTTAAGTCTTCATTGCGCTGGTGTAAGTTCTATTTTGGGGGCTATTAAT…
	ATD_17A_C CTATCTTTTTTAATTCGTTTTGAGCTTTCTGTTCCTGGTCTTTTATTGGGGGATGGCCAGTTATATAACTGTATTATTACTTCCCATGCTATTGTAATAATTTTTTTTATAGTAATACCGACTATGATTGGAGGTTTTGGTAATTGAGTTTTACCTATAATGTTAGGGGCCCCGGATATAAGTTTCCCGCGTTTAAATAATTTAAGATTCTGATTATTACCTGTGGCTATATTTTTAATTTTAGATTCTTTTTTTGTTGGCACAGGTTGTGGTACTAGCTGGACTATTTATCCCCCTTTGAGGGTTATCGGCCATTCAGGGGTAAGGGTGGATTTAGCGATTTTAAGTCTTCATTGCGCTGGTGTAAGTTCTATTTTGGGGGCTATTAA…
	ATD_17B_C CTATCTTTTTTAATTCGTTTTGAGCTTTCTGTTCCTGGTCTTTTATTGGGGGATGGCCAGTTATATAACTGTATTATTACTTCCCATGCTATTGTAATAATTTTTTTTATAGTAATACCGACTATGATTGGAGGTTTTGGTAATTGAGTTTTACCTATAATGTTAGGGGCCCCGGATATAAGTTTCCCGCGTTTAAATAATTTAAGATTCTGATTATTACCTGTGGCTATATTTTTAATTTTAGATTCTTTTTTTGTTGGCACAGGTTGTGGTACTAGCTGGACTATTTATCCCCCTTTGAGGGTTATCGGCCATTCAGGGGTAAGGGTGGATTTAGCGATTTTAAGTCTTCATTGCGCTGGTGTAAGTTCTATTTTGGGGGCTATTAA…
	ATD_24_C CTATCTTTTTTAATTCGTTTTGAGCTTTCTGTTCCTGGTCTTTTATTGGGGGATGGCCAGTTATATAACTGTATTATTACTTCCCATGCTATTGTAATAATTTTTTTTATAGTAATACCGACTATGATTGGAGGTTTTGGTAATTGAGTTTTACCTATAATGTTAGGGGCCCCGGATATAAGTTTCCCGCGTTTAAATAATTTAAGATTCTGATTATTACCTGTGGCTATATTTTTAATTTTAGATTCTTTTTTTGTTGGCACAGGTTGTGGTACTAGCTGGACTATTTATCCCCCTTTGAGGGTTATCGGCCATTCAGGGGTAAGGGTGGATTTAGCGATTTTAAGTCTTCATTGCGCTGGTGTAAGTTCTATTTTGGGGGCTATTAAT…
	ATD_58_C CTATCTTTTTTAATTCGTTTTGAGCTTTCTGTTCCTGGTCTTTTATTGGGGGATGGCCAGTTATATAACTGTATTATTACTTCCCATGCTATTGTAATAATTTTTTTTATAGTAATACCGACTATGATTGGAGGTTTTGGTAATTGAGTTTTACCTATAATGTTAGGGGCCCCGGATATAAGTTTCCCGCGTTTAAATAATTTAAGATTCTGATTATTACCTGTGGCTATATTTTTAATTTTAGATTCTTTTTTTGTTGGCACAGGTTGTGGTACTAGCTGGACTATTTATCCCCCTTTGAGGGTTATCGGCCATTCAGGGGTAAGGGTGGATTTAGCGATTTTAAGTCTTCATTGCGCTGGTGTAAGTTCTATTTTGGGGGCTATTAAT…
	ATD_60_C CTATCTTTTTTAATTCGTTTTGAGCTTTCTGTTCCTGGTCTTTTATTGGGGGATGGCCAGTTATATAACTGTATTATTACTTCCCATGCTATTGTAATAATTTTTTTTATAGTAATACCGACTATGATTGGAGGTTTTGGTAATTGAGTTTTACCTATAATGTTAGGGGCCCCGGATATAAGTTTCCCGCGTTTAAATAATTTAAGATTCTGATTATTACCTGTGGCTATATTTTTAATTTTAGATTCTTTTTTTGTTGGCACAGGTTGTGGTACTAGCTGGACTATTTATCCCCCTTTGAGGGTTATCGGCCATTCAGGGGTAAGGGTGGATTTAGCGATTTTAAGTCTTCATTGCGCTGGTGTAAGTTCTATTTTGGGGGCTATTAAT…
	ATD_63_C CTATCTTTTTTAATTCGTTTTGAGCTTTCTGTTCCTGGTCTTTTATTGGGGGATGGCCAGTTATATAACTGTATTATTACTTCCCATGCTATTGTAATAATTTTTTTTATAGTAATACCGACTATGATTGGAGGTTTTGGTAATTGAGTTTTACCTATAATGTTAGGGGCCCCGGATATAAGTTTCCCGCGTTTAAATAATTTAAGATTCTGATTATTACCTGTGTCTATATTTTTAATTTTAGATTCTTTTTTTGTTGGCACAGGTTGTGGTACTAGCTGGACTATTTATCCCCCTTTGAGGGTTATCGGCCATTCAGGGGTAAGGGTGGATTTAGCGATTTTAAGTCTTCATTGCGCTGGTGTAAGTTCTATTTTGGGGGCTATTAAT…
	ATD_9_C CTATCTTTTTTAATTCGTTTTGAGCTTTCTGTTCCTGGTCTTTTATTGGGGGATGGCCAGTTATATAACTGTATTATTACTTCCCATGCTATTGTAATAATTTTTTTTATAGTAATACCGACTATGATTGGAGGTTTTGGTAATTGAGTTTTACCTATAATGTTAGGGGCCCCGGATATAAGTTTCCCGCGTTTAAATAATTTAAGATTCTGATTATTACCTGTGGCTATATTTTTAATTTTAGATTCTTTTTTTGTTGGCACAGGTTGTGGTACTAGCTGGACTATTTATCCCCCTTTGAGGGTTATCGGCCATTCAGGGGTAAGGGTGGATTTAGCGATTTTAAGTCTTCATTGCGCTGGTGTAAGTTCTATTTTGGGGGCTATTAATA…
	AN_30_1_C TTATCTTTTTTAATTCGTTTTGAGCTTTCTGTCCCTGGTCTTTTATTGGGTGACGGCCAGTTATACAATTGTATTATTACGTCTCATGCTATTGTAATAATTTTTTTTATAGTAATGCCTACTATGATTGGTGGTTTTGGTAATTGAGTTTTACCTTTAATATTAGGGGCTCCTGATATGAGTTTTCCGCGTTTAAATAATTTAAGATTTTGACTATTACCTGTTTCTATATTTTTAATTTTAGATTCTTTTTTTGTTGGTACTGGTTGTGGTACTAGCTGGACTATTTACCCGCCTTTGAGTATTATTGGTCATTCGGGGATAAGAGTAGATTTGGCTATTTTGAGTCTTCATTGTGCTGGTGTGAGCTCTATTTTAGGGGCAATTAA…
	AN_30_2_C TTATCTTTTTTAATTCGTTTTGAGCTTTCTGTCCCTGGTCTTTTATTGGGTGACGGCCAGTTATACAATTGTATTATTACGTCTCATGCTATTGTAATAATTTTTTTTATAGTAATGCCTACTATGATTGGTGGTTTTGGTAATTGAGTTTTACCTTTAATATTAGGGGCTCCTGATATGAGTTTTCCGCGTTTAAATAATTTAAGATTTTGACTATTACCTGTTTCTATATTTTTAATTTTAGATTCTTTTTTTGTTGGTACTGGTTGTGGTACTAGCTGGACTATTTACCCGCCTTTGAGTATTATTGGTCATTCGGGGATAAGAGTAGATTTGGCTATTTTGAGTCTTCATTGTGCTGGTGTGAGCTCTATTTTAGGGGCAATTAA…
	AN_8_C TTATCTTTTTTAATTCGTTTTGAGCTTTCTGTCCCTGGTCTTTTATTGGGTGACGGCCAGTTATACAATTGTATTATTACGTCTCATGCTATTGTAATAATTTTTTTTATAGTAATGCCTACTATGATTGGTGGTTTTGGTAATTGAGTTTTACCTTTAATATTAGGGGCTCCTGATATGAGTTTTCCGCGTTTAAATAATTTAAGATTTTGACTATTACCTGTTTCTATATTTTTAATTTTAGATTCTTTTTTTGTTGGTACTGGTTGTGGTACTAGCTGGACTATTTACCCGCCTTTGAGTATTATTGGTCATTCGGGGATAAGAGTAGATTTGGCTATTTTGAGTCTTCATTGTGCTGGTGTGAGCTCTATTTTAGGGGCAATTAATAT…
	N_12_2_C TTATCTTTTTTAATTCGTTTTGAGCTTTCTGTCCCTGGTCTTTTATTGGGTGACGGCCAGTTATACAATTGTATTATTACGTCTCATGCTATTGTAATAATTTTTTTTATAGTAATGCCCACTATGATTGGTGGTTTTGGTAATTGAGTTTTACCTTTAATATTAGGGGCTCCTGATATGAGTTTTCCGCGTTTAAATAATTTAAGATTTTGACTATTACCTGTTTCTATATTTTTAATTTTAGATTCTTTTTTTGTTGGTACTGGTTGTGGTACTAGCTGGACTATTTACCCGCCTTTGAGTATTATTGGTCATTCGGGGATAAGAGTAGATTTGGCTATTTTGAGTCTTCATTGTGCTGGTGTGAGCTCTATTTTAGGGGCAATTAAT…
	N_12_3_C TTATCTTTTTTAATTCGTTTTGAGCTTTCTGTCCCTGGTCTTTTATTGGGTGACGGCCAGTTATACAATTGTATTATTACGTCTCATGCTATTGTAATAATTTTTTTTATAGTAATGCCTACTATGATTGGTGGTTTTGGTAATTGAGTTTTACCTTTAATATTAGGGGCTCCTGATATGAGTTTTCCGCGTTTAAATAATTTAAGATTTTGACTATTACCTGTTTCTATATTTTTAATTTTAGATTCTTTTTTTGTTGGTACTGGTTGTGGTACTAGCTGGACTATTTACCCGCCTTTGAGTATTATTGGTCATTCGGGGATAAGAGTAGATTTGGCTATTTTGAGTCTTCATTGTGCTGGTGTGAGCTCTATTTTAGGGGCAATTAAT…
	AQT_S17_C TTATCTTTTTTAATTCGTTTTGAGCTTTCTGTTCCTGGTCTTTTATTGGGTGATGGCCAGTTATATAATTGTATTATTACTTCTCATGCTATTGTGATAATTTTTTTTATAGTGATGCCAACTATGATTGGGGGTTTTGGTAATTGAGTTTTACCTTTAATATTGGGGGCTCCTGATATAAGTTTTCCACGTTTGAATAATTTAAGATTTTGGTTATTGCCTGTTTCTATATTTTTAATTTTAGATTCTTTTTTTGTTGGTACAGGTTGTGGTACTAGTTGAACTATTTATCCTCCTTTAAGAGTTATGGGTCATTCAGGAATAAGAGTTGATTTGGCGATTTTAAGTCTTCATTGTGCTGGTGTAAGTTCTATTTTAGGGGCTATTAA…
	AQT_S18_C TTATCTTTTTTAATTCGTTTTGAGCTTTCTGTTCCTGGTCTTTTATTGGGTGATGGCCAGTTATATAATTGTATTATTACTTCTCATGCTATTGTGATAATTTTTTTTATAGTGATGCCGACTATGATTGGGGGTTTTGGTAATTGAGTTTTACCTTTAATATTAGGGGCTCCTGATATAAGTTTTCCACGTTTGAATAATTTAAGATTTTGGTTATTGCCTGTTTCTATATTTTTAATTTTAGATTCTTTTTTTGTTGGTACAGGTTGTGGTACTAGTTGAACTATTTATCCTCCTTTAAGAGTTATGGGTCATTCAGGAATAAGAGTTGATTTGGCGATTTTAAGTCTTCATTGTGCTGGTGTAAGTTCTATTTTAGGGGCTATTAA…
	AQT_S22_C TTATCTTTTTTAATTCGTTTTGAGCTTTCTGTTCCTGGTCTTTTATTGGGTGATGGCCAGTTATATAATTGTATTATTACTTCTCATGCTATTGTGATAATTTTTTTTATAGTGATGCCAACTATGATTGGGGGTTTTGGTAATTGAGTTTTACCTTTAATATTAGGGGCTCCTGATATAAGTTTCCCACGTTTGAATAATTTAAGATTTTGGTTATTGCCTGTTTCTATATTTTTAATTTTAGATTCTTTTTTTGTTGGTACAGGTTGTGGTACTAGTTGAACTATTTATCCTCCTTTAAGGGTTATGGGTCATTCAGGAATAAGAGTTGATTTGGCGATTTTAAGTCTTCATTGTGCTGGTGTAAGTTCTATTTTAGGGGCTATTAA…
	AQT_S24_C TTATCTTTTTTAATTCGTTTTGAGCTTTCTGTTCCTGGTCTTTTATTGGGTGATGGCCAGTTATATAATTGTATTATTACTTCTCATGCTATTGTGATAATTTTTTTTATAGTGATGCCAACTATGATTGGGGGTTTTGGTAATTGAGTTTTACCTTTAATATTAGGGGCTCCTGATATAAGTTTCCCACGTTTGAATAATTTAAGATTTTGGTTATTGCCTGTTTCTATATTTTTAATTTTAGATTCTTTTTTTGTTGGTACAGGTTGTGGTACTAGTTGAACTATTTATCCTCCTTTAAGGGTTATGGGTCATTCAGGAATAAGAGTTGATTTGGCGATTTTAAGTCTTCATTGTGCTGGTGTAAGTTCTATTTTAGGGGCTATTAA…
	AQB_S26_C TTATCTTTTTTAATTCGTTTTGAGCTTTCTGTTCCTGGTCTTTTATTGGGTGATGGCCAGTTATATAATTGTATTATTACTTCTCATGCTATTGTGATAATTTTTTTTATAGTGATGCCAACTATGATCGGGGGTTTTGGTAATTGAGTTTTACCTTTAATATTAGGGGCTCCTGATATAAGTTTCCCACGTTTGAATAATTTAAGATTTTGGTTATTGCCTGTTTCTATATTTTTAATTTTAGATTCTTTTTTTGTTGGTACAGGTTGTGGTACTAGTTGAACTATTTATCCTCCTTTAAGGGTTATGGGTCATTCAGGAATAAGAGTTGATTTGGCGATTTTAAGTCTTCATTGTGCTGGTGTAAGTTCTATTTTAGGGGCTATTAA…
	AQB_S26b_C TTATCTTTTTTAATTCGTTTTGAGCTTTCTGTTCCTGGTCTTTTATTGGGTGATGGCCAGTTATATAATTGTATTATTACTTCTCATGCTATTGTGATAATTTTTTTTATAGTGATGCCAACTATGATTGGGGGTTTTGGTAATTGAGTTTTACCTTTAATATTAGGGGCTCCTGATATAAGTTTCCCACGTTTGAATAATTTAAGATTTTGGTTATTGCCTGTTTCTATATTTTTAATTTTAGATTCTTTTTTTGTTGGTACAGGTTGTGGTACTAGTTGAACTATTTATCCTCCTTTAAGGGTTATGGGTCATTCAGGAATAAGAGTTGATTTGGCGATTTTAAGTCTTCATTGTGCTGGTGTAAGTTCTATTTTAGGGGCTATTA…
	AQB_S27a_C TTATCTTTTTTAATTCGTTTTGAGCTTTCTGTTCCTGGTCTTTTATTGGGTGATGGCCAGTTATATAATTGTATTATTACTTCTCATGCTATTGTGATAATTTTTTTTATAGTGATGCCAACTATGATCGGGGGTTTTGGTAATTGAGTTTTACCTTTAATATTAGGGGCTCCTGATATAAGTTTCCCACGTTTGAATAATTTAAGATTTTGGTTATTGCCTGTTTCTATATTTTTAATTTTAGATTCTTTTTTTGTTGGTACAGGTTGTGGTACTAGTTGAACTATTTATCCTCCTTTAAGGGTTATGGGTCATTCAGGAATAAGAGTTGATTTGGCGATTTTAAGTCTTCATTGTGCTGGTGTAAGTTCTATTTTAGGGGCTATTA…
	AQB_S27c_C TTATCTTTTTTAATTCGTTTTGAGCTTTCTGTTCCTGGTCTTTTATTGGGTGATGGCCAGTTATATAATTGTATTATTACTTCTCATGCTATTGTGATAATTTTTTTTATAGTGATGCCAACTATGATTGGGGGTTTTGGTAATTGAGTTTTACCTTTAATATTAGGGGCTCCTGATATAAGTTTCCCACGTTTGAATAATTTAAGATTTTGGTTATTGCCTGTTTCTATATTTTTAATTTTAGATTCTTTTTTTGTTGGTACGGGTTGTGGTACTAGTTGAACTATTTATCCTCCTTTAAGGGTTATGGGTCATTCAGGAATAAGAGTTGATTTGGCGATTTTAAGTCTTCATTGTGCTGGTGTAAGTTCTATTTTAGGGGCTATTA…
	AQB_S28_C TTATCTTTTTTAATTCGTTTTGAGCTTTCTGTTCCTGGTCTTTTATTGGGTGATGGCCAGTTATATAATTGTATTATTACTTCTCATGCTATTGTGATAATTTTTTTTATAGTGATGCCAACTATGATTGGGGGTTTTGGTAATTGAGTTTTACCTTTAATATTAGGGGCTCCTGATATAAGTTTTCCACGTTTGAATAATTTAAGATTTTGGTTATTGCCTGTTTCTATATTTTTAATTTTAGATTCTTTTTTTGTTGGTACGGGTTGTGGTACTAGTTGAACTATTTATCCTCCTTTAAGGGTTATGGGTCATTCAGGAATAAGAGTTGATTTGGCGATTTTAAGTCTTCATTGTGCTGGTGTAAGTTCTATTTTAGGGGCTATTAA…
	AQB_S34_C TTATCTTTTTTAATTCGTTTTGAGCTTTCTGTTCCTGGTCTTTTATTGGGTGATGGCCAGTTATATAATTGTATTATTACTTCTCATGCTATTGTGATAATTTTTTTTATAGTGATGCCAACTATGATTGGGGGTTTTGGTAATTGAGTTTTACCTTTAATATTAGGGGCTCCTGATATAAGTTTCCCACGTTTGAATAATTTAAGATTTTGGTTATTGCCTGTTTCTATATTTTTAATTTTAGATTCTTTTTTTGTTGGTACGGGTTGTGGTACTAGTTGAACTATTTATCCTCCTTTAAGGGTTATGGGTCATTCAGGAATAAGAGTTGATTTGGCGATTTTAAGTCTTCATTGTGCTGGTGTAAGTTCTATTTTAGGGGCTATTAA…
	AQB_S35a_C TTATCTTTTTTAATTCGTTTTGAGCTTTCTGTTCCTGGTCTTTTATTGGGTGATGGCCAGTTATATAATTGTATTATTACTTCTCATGCTATTGTGATAATTTTTTTTATAGTGATGCCAACTATGATTGGGGGTTTTGGTAATTGAGTTTTACCTTTAATATTAGGGGCTCCTGATATAAGTTTCCCACGTTTGAATAATTTAAGATTTTGGTTATTGCCTGTTTCTATATTTTTAATTTTAGATTCTTTTTTTGTTGGTACGGGTTGTGGTACTAGTTGAACTATTTATCCTCCTTTAAGGGTTATGGGTCATTCAGGAATAAGAGTTGATTTGGCGATTTTAAGTCTTCATTGTGCTGGTGTAAGTTCTATTTTAGGGGCTATTA…
	AQB_S36b_C TTATCTTTTTTAATTCGTTTTGAGCTTTCTGTTCCTGGTCTTTTATTGGGTGATGGCCAGTTATATAATTGTATTATTACTTCTCATGCTATTGTGATAATTTTTTTTATAGTGATGCCAACTATGATTGGGGGTTTTGGTAATTGAGTTTTACCTTTAATATTAGGGGCTCCTGATATAAGTTTTCCACGTTTGAATAATTTAAGATTTTGGTTATTGCCTGTTTCTATATTTTTAATTTTAGATTCTTTTTTTGTTGGTACGGGTTGTGGTACTAGTTGAACTATTTATCCTCCTTTAAGGGTTATGGGTCATTCAGGAATAAGAGTTGATTTGGCGATTTTAAGTCTTCATTGTGCTGGTGTAAGTTCTATTTTAGGGGCTATTA…
	AQT_S41_C TTATCTTTTTTAATTCGTTTTGAGCTTTCTGTTCCTGGTCTTTTATTGGGTGATGGCCAGTTATATAATTGTATTATTACTTCTCATGCTATTGTGATAATTTTTTTTATAGTGATGCCGACTATGATTGGGGGTTTTGGTAATTGAGTTTTACCTTTAATATTAGGGGCTCCTGATATAAGTTTTCCACGTTTGAATAATTTAAGATTTTGGTTATTGCCTGTTTCTATATTTTTAATTTTAGATTCTTTTTTTGTTGGTACAGGTTGTGGTACTAGTTGAACTATTTATCCTCCTTTAAGAGTTATGGGTCATTCAGGAATAAGAGTTGATTTGGCGATTTTAAGTCTTCATTGTGCTGGTGTAAGTTCTATTTTAGGGGCTATTAA…
	AQT_S42d_C TTATCTTTTTTAATTCGTTTTGAGCTTTCTGTTCCTGGTCTTTTATTGGGTGATGGCCAGTTATATAATTGTATTATTACTTCTCATGCTATTGTGATAATTTTTTTTATAGTGATGCCGACTATGATTGGGGGTTTTGGTAATTGAGTTTTACCTTTAATATTAGGGGCTCCTGATATAAGTTTTCCACGTTTGAATAATTTAAGATTTTGGTTATTGCCTGTTTCTATATTTTTAATTTTAGATTCTTTTTTTGTTGGTACAGGTTGTGGTACTAGTTGAACTATTTATCCTCCTTTAAGAGTTATGGGTCATTCAGGAATAAGAGTTGATTTGGCGATTTTAAGTCTTCATTGTGCTGGTGTAAGTTCTATTTTAGGGGCTATTA…
	AQT_S48_C TTATCTTTTTTAATTCGTTTTGAGCTTTCTGTTCCTGGTCTTTTATTGGGTGATGGCCAGTTATATAATTGTATTATTACTTCTCATGCTATTGTGATAATTTTTTTTATAGTGATGCCGACTATGATTGGGGGTTTTGGTAATTGAGTTTTACCTTTAATATTAGGGGCTCCTGATATAAGTTTTCCACGTTTGAATAATTTAAGATTTTGGTTATTGCCTGTTTCTATATTTTTAATTTTAGATTCTTTTTTTGTTGGTACAGGTTGTGGTACTAGTTGAACTATTTATCCTCCTTTAAGAGTTATGGGTCATTCAGGAATAAGAGTTGATTTGGCGATTTTAAGTCTTCATTGTGCTGGTGTAAGTTCTATTTTAGGGGCTATTAA…
	CGZ_109_C TTATCTTTTTTAATTCGTTTTGAGCTTTCTATACCAGGCCTTTTGTTAGGTGATGGGCAATTATATAATTGTATTATTACGTCTCATGCAATTGTTATAATTTTTTTTATAGTAATACCTACTATAATTGGGGGTTTTGGTAATTGAGTTTTACCTTTAATGTTAGGGGCTCCTGATATAAGTTTTCCTCGTTTAAATAATTTAAGATTTTGGTTATTGCCTGTTTCTATATTTTTAATTTTAGATTCTTTTTTTGTTGGGACTGGTTGTGGTACTAGTTGGACTATTTATCCTCCTTTGAGTGTTATTGGCCATTCTGGTATAAGTGTTGATCTTGCTATTTTAAGTCTTCATTGTGCTGGTGTGAGTTCTATTTTAGGAGCTATTAA…
	CGZ_10b_C TTGTCTTTTTTAATTCGTTTTGAGCTTTCTATACCAGGCCTTTTGTTAGGTGATGGGCAATTATATAATTGTATTATTACGTCTCATGCAATTGTTATAATTTTTTTTATAGTAATACCTACTATAATTGGGGGTTTTGGTAATTGAGTTTTACCTTTAATGTTAGGGGCTCCTGATATAAGTTTTCCTCGTTTAAATAATTTAAGATTTTGGTTATTGCCTGTTTCAATATTTTTAATTTTAGATTCTTTTTTTGTTGGGACTGGTTGTGGTACTAGTTGGACTATTTATCCTCCTTTGAGTGTTATAGGCCATTCTGGTATAAGTGTTGATCTTGCTATTTTAAGTCTTCATTGTGCTGGTGTGAGTTCTATTTTAGGAGCTATTAA…
	CGZ_110_C TTATCTTTTTTAATTCGTTTTGAGCTTTCTATACCAGGCCTTTTGTTAGGTGATGGGCAATTATATAATTGTATTATTACGTCTCATGCAATTGTTATAATTTTTTTTATAGTAATACCTACTATAATTGGGGGTTTTGGTAATTGAGTTTTACCTTTAATGTTAGGGGCTCCTGATATAAGTTTTCCTCGTTTAAATAATTTAAGATTTTGGTTATTGCCTGTTTCAATATTTTTAATTTTAGATTCTTTTTTTGTTGGGACTGGTTGTGGTACTAGTTGGACTATTTATCCTCCTTTGAGTGTTATTGGCCATTCTGGTATAAGTGTTGATCTTGCTATTTTAAGTCTTCATTGTGCTGGTGTGAGTTCTATTTTAGGAGCTATTAA…
	CGZ_114_C TTATCTTTTTTAATTCGTTTTGAGCTTTCTATACCAGGCCTTTTGTTAGGTGATGGGCAATTATATAATTGTATTATTACGTCTCATGCAATTGTTATAATTTTTTTTATAGTAATACCTACTATAATTGGGGGTTTTGGTAATTGAGTTTTACCTTTAATGTTAGGGGCTCCTGATATAAGTTTTCCTCGTTTAAATAATTTAAGATTTTGGTTATTGCCTGTTTCAATATTTTTAATTTTAGATTCTTTTTTTGTTGGGACTGGTTGTGGTACTAGTTGGACTATTTATCCTCCTTTGAGTGTTATTGGCCATTCTGGTATAAGTGTTGATCTCGCTATTTTAAGTCTTCATTGTGCTGGTGTGAGTTCTATTTTAGGAGCTATTAA…
	CGZ_134b3_C TTATCTTTTTTAATTCGTTTTGAGCTTTCTATACCAGGCCTTTTGTTAGGTGATGGGCAATTATATAATTGTATTATTACGTCTCATGCAATTGTTATAATTTTTTTTATAGTAATACCTACTATAATTGGGGGTTTTGGTAATTGAGTTTTACCTTTAATGTTAGGGGCTCCTGATATAAGTTTTCCTCGTTTAAATAATTTAAGATTTTGGTTATTGCCTGTTTCAATATTTTTAATTTTAGATTCTTTTTTTGTTGGGACTGGTTGTGGTACTAGTTGGACTATTTATCCTCCTTTGAGTGTTATTGGCCATTCTGGTATAAGTGTTGATCTCGCTATTTTAAGTCTTCATTGTGCTGGTGTGAGTTCTATTTTAGGAGCTATT…
	CGZ_136_C TTATCTTTTTTAATTCGTTTTGAGCTTTCTATACCAGGCCTTTTGTTAGGTGATGGGCAATTATATAATTGTATTATTACGTCTCATGCAATTGTTATAATTTTTTTTATAGTAATACCTACTATAATTGGGGGTTTTGGTAATTGAGTTTTACCTTTAATGTTAGGGGCTCCTGATATAAGTTTTCCTCGTTTAAATAATTTAAGATTTTGGTTATTGCCTGTTTCAATATTTTTAATTTTAGATTCTTTTTTTGTTGGGACTGGTTGTGGTACTAGTTGGACTATTTATCCTCCTTTGAGTGTTATTGGCCATTCTGGTATAAGTGTTGATCTTGCTATTTTAAGTCTTCATTGTGCTGGTGTGAGTTCTATTTTAGGAGCTATTAA…
	CGZ_149a_C TTATCTTTTTTAATTCGTTTTGAGCTTTCTATACCGGGCCTTTTGTTAGGTGATGGGCAATTATATAATTGTATTATTACGTCTCATGCAATTGTTATAATTTTTTTTATAGTAATACCTACTATAATTGGGGGTTTTGGTAATTGAGTTTTACCTTTAATGTTAGGGGCTCCTGATATAAGTTTTCCTCGTTTAAATAATTTAAGATTTTGGTTATTGCCTGTTTCAATATTTTTAATTTTAGATTCTTTTTTTGTTGGGACTGGTTGTGGTACTAGTTGGACTATTTATCCTCCTTTGAGTGTTATTGGCCATTCTGGTATAAGTGTTGATCTTGCTATTTTAAGTCTTCATTGTGCTGGTGTGAGTTCTATTTTAGGAGCTATTA…
	CGZ_160a1_C TTATCTTTTTTAATTCGTTTTGAGCTTTCTATACCAGGCCTTTTGTTAGGTGATGGGCAATTATATAATTGTATTATTACGTCTCATGCAATTGTTATAATTTTTTTTATAGTAATACCTACTATAATTGGGGGTTTTGGTAATTGAGTTTTACCTTTAATGTTAGGGGCTCCTGATATAAGTTTTCCTCGTTTAAATAATTTAAGATTTTGGTTATTGCCTGTTTCAATATTTTTAATTTTAGATTCTTTTTTTGTTGGGACTGGTTGTGGTACTAGTTGGACTATTTATCCTCCTTTGAGTGTTATTGGCCATTCTGGTATAAGTGTTGATCTTGCTATTTTAAGTCTTCATTGTGCTGGTGTGAGTTCTATTTTAGGAGCTATT…
	CGG_23_C TTATCTTTTTTAATTCGTTTTGAGCTTTCTATACCAGGCCTTTTGTTAGGTGATGGGCAATTATATAATTGTATTATTACTTCTCATGCAATTGTTATAATTTTTTTTATAGTAATACCTACTATAATTGGGGGTTTTGGTAATTGAGTTTTACCTTTAATGTTAGGGGCTCCTGATATAAGTTTTCCTCGTTTAAATAATTTAAGATTTTGGTTATTGCCTGTTTCAATATTTTTAATTTTAGATTCTTTTTTTGTTGGGACTGGTTGTGGTACTAGTTGGACTATTTATCCTCCTTTGAGTGTTATTGGTCATTCTGGTATAAGTGTTGATCTTGCTATTTTAAGTCTTCATTGTGCTGGTGTGAGTTCTATTTTAGGAGCTATTAAT…
	CGG_23a_C TTATCTTTTTTAATTCGTTTTGAGCTTTCTATACCAGGCCTTTTGTTAGGTGATGGGCAATTATATAATTGTATTATTACGTCTCATGCAATTGTTATAATTTTTTTTATAGTAATACCTACTATAATTGGGGGTTTTGGTAATTGAGTTTTACCTTTAATGTTAGGGGCTCCTGATATAAGTTTTCCTCGTTTAAATAATTTAAGATTTTGGTTATTGCCTGTTTCAATATTTTTAATTTTAGATTCTTTTTTTGTTGGGACTGGTTGTGGTACTAGTTGGACTATTTATCCTCCTTTGAGTGTTATTGGCCATTCTGGTATAAGTGTTGATCTTGCTATTTTAAGTCTTCATTGTGCTGGTGTGAGTTCTATTTTAGGAGCTATTAA…
	CGZ_5_C TTATCTTTTTTAATTCGTTTTGAGCTTTCTATACCAGGCCTTTTGTTAGGTGATGGGCAATTATATAATTGTATTATTACGTCTCATGCAATTGTTATAATTTTTTTTATAGTAATACCTACTATAATTGGTGGTTTTGGTAATTGAGTTTTACCTTTAATGTTAGGGGCTCCTGATATAAGTTTTCCTCGTTTAAATAATTTAAGATTTTGGTTATTGCCTGTTTCAATATTTTTAATTTTAGATTCTTTTTTTGTTGGGACTGGTTGTGGTACTAGTTGGACTATTTATCCTCCTTTGAGTGTTATTGGCCATTCTGGTATAAGTGTTGATCTTGCTATTTTAAGTCTTCATTGTGCTGGTTTGAGTTCTATTTTAGGAGCTATTAATA…
	CGZ_5d_C TTATCTTTTTTAATTCGTTTTGAGCTTTCTATACCAGGCCTTTTGTTAGGTGATGGGCAATTATATAATTGTATTATTACTTCTCATGCAATTGTTATAATTTTTTTTATAGTAATACCTACTATAATTGGGGGTTTTGGTAATTGAGTTTTACCTTTAATGTTAGGGGCTCCTGATATAAGTTTTCCTCGTTTAAATAATTTAAGATTTTGGTTATTGCCTGTTTCAATATTTTTAATTTTAGATTCTTTTTTTGTTGGGACTGGTTGTGGTACTAGTTGGACTATTTATCCTCCTTTGAGTGTTATTGGTCATTCTGGTATAAGTGTTGATCTTGCTATTTTAAGTCTTCATTGTGCTGGTGTGAGTTCTATTTTAGGAGCTATTAAT…
	CGZ_5e_C TTATCTTTTTTAATTCGTTTTGAGCTTTCTATACCGGGCCTTTTGTTAGGTGATGGGCAATTATATAATTGTATTATTACGTCTCATGCAATTGTTATAATTTTTTTTATAGTAATACCTACTATAATTGGGGGTTTTGGTAATTGAGTTTTACCTTTAATGTTAGGGGCTCCTGATATAAGTTTTCCTCGTTTAAATAATTTAAGATTTTGGTTATTGCCTGTTTCAATATTTTTAATTTTAGATTCTTTTTTTGTTGGGACTGGTTGTGGTACTAGTTGGACTATTTATCCTCCTTTGAGTGTTATTGGCCATTCTGGTATAAGTGTTGATCTTGCTATTTTAAGTCTTCATTGTGCTGGTGTGAGTTCTATTTTAGGAGCTATTAAT…
	CGZ_6_C TTATCTTTTTTAATTCGTTTTGAGCTTTCTATACCAGGCCTTTTGTTAGGTGATGGGCAATTATATAATTGTATTATTACGTCTCATGCAATTGTTATAATTTTTTTTATAGTAATACCTACTATAATTGGGGGTTTTGGTAATTGAGTTTTACCTTTAATGTTAGGGGCTCCTGATATAAGTTTTCCTCGTTTAAATAATTTAAGATTTTGGTTATTGCCTGTTTCAATATTTTTAATTTTAGATTCTTTTTTTGTTGGGACTGGTTGTGGTACTAGTTGGACTATTTATCCTCCTTTGAGTGTTATTGGCCATTCTGGTATAAGTGTTGATCTTGCTATTTTAAGTCTTCATTGTGCTGGTGTGAGTTCTATTTTAGGAGCTATTAATA…
	CGZ_8_C TTATCTTTTTTAATTCGTTTTGAGCTTTCTATACCAGGCCTTTTGTTAGGTGATGGGCAATTATATAATTGTATTATTACGTCTCATGCAATTGTTATAATTTTTTTTATAGTAATACCTACTATAATTGGGGGTTTTGGTAATTGAGTTTTACCTTTAATGTTAGGGGCTCCCGATATAAGTTTTCCTCGTTTAAATAATTTAAGATTTTGGTTATTGCCTGTTTCAATATTTTTAATTTTAGATTCTTTTTTTGTTGGGACTGGTTGTGGTACTAGTTGGACTATTTATCCTCCTTTGAGTGTTATTGGCCATTCCGGTATAAGTGTTGATCTTGCTATTTTAAGTCTTCATTGTGCTGGTGTGAGTTCTATTTTAGGAGCTATTAATA…
	CGZ_8b_C TTATCTTTTTTAATTCGTTTTGAGCTTTCTATACCAGGCCTTTTGTTAGGTGATGGGCAATTATATAATTGTATTATTACGTCTCATGCAATTGTTATAATTTTTTTTATAGTAATACCTACTATAATTGGGGGTTTTGGTAATTGAGTTTTACCTTTAATGTTAGGGGCTCCTGATATAAGTTTTCCTCGTTTAAATAATTTAAGATTTTGGTTATTGCCTGTTTCAATATTTTTAATTTTAGATTCTTTTTTTGTTGGGACTGGTTGTGGTACTAGTTGGACTATTTATCCTCCTTTGAGTGTTATTGGCCATTCTGGTATAAGTGTTGATCTCGCTATTTTAAGTCTTCATTGTGCTGGTGTGAGTTCTATTTTAGGAGCTATTAAT…
	EAV_31_2_C TTATCTTTTTTAATTCGTTTTGAGCTTTCTATACCAGGACTTTTGTTAGGTGATGGGCAATTATATAATTGTATTATTACGTCTCATGCAATTGTTATAATTTTTTTTATAGTAATACCTACTATAATTGGGGGTTTTGGTAATTGAGTTTTACCTTTAATGTTAGGGGCTCCTGATATAAGTTTTCCTCGTTTAAATAATTTAAGATTTTGGTTATTGCCTGTTTCAATATTTTTAATTTTAGATTCTTTTTTTGTTGGGACTGGTTGTGGTACTAGTTGGACTATTTATCCTCCTTTGAGTGTTATTGGCCATTCTGGTATAAGTGTTGATCTTGCTATTTTAAGTCTTCATTGTGCTGGTGTGAGTTCTATTTTAGGAGCTATTA…
	EAV_31_4_C TTATCTTTTTTAATTCGTTTTGAGCTTTCTATACCAGGCCTTTTGTTAGGTGATGGGCAATTATATAATTGTATTATTACGTCTCATGCAATTGTTATAATTTTTTTTATAGTAATACCTACTATAATTGGGGGTTTTGGTAATTGAGTTTTACCTTTAATGTTAGGGGCTCCTGATATAAGTTTTCCTCGTTTAAATAATTTAAGATTTTGGTTATTGCCTGTTTCAATATTTTTAATTTTAGATTCTTTTTTTGTTGGGACTGGTTGTGGTACTAGTTGGACTATTTATCCTCCTTTGAGTGTTATTGGCCATTCTGGTATAAGTGTTGATCTCGCTATTTTAAGTCTTCATTGTGCTGGTGTGAGTTCTATTTTAGGGGCTATTA…
	EAV_31_5_C TTATCTTTTTTAATTCGTTTTGAGCTTTCTATACCAGGCCTTTTGTTAGGTGATGGGCAATTATATAATTGTATTATTACGTCTCATGCAATTGTTATAATTTTTTTTATAGTAATACCTACTATAATTGGGGGTTTTGGTAATTGAGTTTTACCTTTAATGTTAGGGGCTCCTGATATAAGTTTTCCTCGTTTAAATAATTTAAGATTTTGGTTATTGCCTGTTTCAATATTTTTAATTTTAGATTCTTTTTTTGTTGGGACTGGTTGTGGTACTAGTTGGACTATTTATCCTCCTTTGAGTGTTATTGGCCATTCTGGTATAAGTGTTGATCTCGCTATTTTAAGTCTTCATTGTGCTGGTGTGAGTTCTATTTTAGGAGCTATTA…
	GST_1_C TTATCTTTTTTAATTCGTTTTGAGCTTTCTATACCAGGCCTTTTGTTAGGTGATGGGCAATTATATAATTGTATTATTACGTCTCATGCAATTGTTATAATTTTTTTTATAGTAATACCTACTATAATTGGGGGTTTTGGTAATTGAGTTTTACCTTTAATGTTAGGGGCTCCTGATATAAGTTTTCCTCGTTTAAATAATTTAAGATTTTGGTTATTGCCTGTTTCAATATTTTTAATTTTAGATTCTTTTTTTGTTGGGACTGGTTGTGGTACTAGTTGGACTATTTATCCTCCTTTGAGTGTTATTGGCCATTCTGGTATAAGTGTTGATCTCGCTATTTTAAGTCTTCATTGTGCTGGTGTGAGTTCTATTTTAGGAGCTATTAATA…
	JPN_K4_C TTATCTTTTTTAATTCGTTTTGAGCTTTCTGTACCCGGTCTTTTGTTAGGTGATGGGCAATTATATAATTGTATTATTACGTCTCATGCAATTGTTATAATTTTTTTTATAGTAATACCTACTATAATCGGGGGTTTTGGTAATTGAGTTTTACCTTTAATGTTAGGGGCTCCTGATATAAGTTTTCCTCGTTTAAATAATTTAAGATTTTGGTTATTGCCTGTTTCAATATTTTTAATTTTAGATTCTTTTTTTGTTGGGACTGGTTGTGGTACTAGTTGGACTATTTATCCTCCTTTGAGTGTTATTGGCCATTCTGGTATAAGTGTTGATCTTGCTATTTTAAGTCTTCATTGTGCTGGTGTGAGTTCTATTTTAGGAGCTATTAAT…
	JPN_W4B1_C TTGTCTTTTTTAATTCGTTTTGAGCTTTCTATGCCTGGTTTGTTATTGGCGGATGGTCAACTTTATAATTGTATTATTACGTCTCATGCTATTGTAATAATTTTTTTTATAGTGATACCCACTATAATTGGTGGTTTTGGGAATTGGGTTTTACCAATGATATTGGGGGCTCCTGATATAAGGTTTCCACGGTTAAATAATTTAAGTTTTTGGTTGTTGCCTGTATCTATATTTTTGATTTTGGATTCTTTTTTTGTAGGTAGAGGTTGTGGTACTAGTTGGACTATTTACCCTCCTTTAAGTGTAATTGGTCATACTGGTATAAGGGTCGATTTGGCTATTCTAAGTTTGCATTGCGCTGGTGTGAGTTCTATTTTAGGGGCTATTA…
	JPN_K4B1_C TTATCTTTTTTAATTCGTTTTGAGCTTTCTGTACCCGGTCTTTTGTTAGGTGATGGGCAATTGTATAATTGTATTATTACGTCTCATGCAATTGTTATAATTTTTTTTATAGTAATACCTACTATAATCGGGGGTTTTGGTAATTGAGTTTTACCTTTAATGTTAGGGGCTCCTGATATAAGTTTTCCTCGTTTAAATAATTTAAGATTTTGGTTATTGCCTGTTTCAATATTTTTAATTTTAGATTCTTTTTTTGTTGGGACTGGTTGTGGTACTAGTTGGACTATTTATCCTCCTTTGAGTGTTATTGGCCATTCTGGTATAAGTGTTGATCTTGCTATTTTAAGTCTTCATTGTGCTGGTGTGAGTTCTATTTTAGGAGCTATTA…
	JPN_K4B4_C TTATCTTTTTTAATTCGTTTTGAGCTTTCTATACCGGGTCTTTTGTTAGGTGATGGACAATTATATAATTGTATTATTACTTCTCATGCAATTGTTATAATTTTTTTTATAGTAATACCTACTATAATTGGGGGTTTTGGTAATTGAGTTTTACCTTTAATGTTAGGGGCTCCTGATATAAGTTTTCCTCGTTTAAATAATTTAAGATTTTGGTTATTGCCTGTTTCAATATTTTTAATTTTAGATTCTTTTTTTGTTGGGACTGGTTGTGGTACTAGTTGGACTATTTATCCTCCTTTGAGTGTTATTGGCCATTCTGGTATAAGTGTTGATCTAGCTATTTTAAGTCTTCATTGTGCCGGTGTGAGTTCTATTTTAGGAGCTATTA…
	JPN_K4B4b_C TTATCTTTTTTAATTCGTTTTGAGCTTTCTATACCGGGTCTTTTGTTAGGTGATGGACAATTATATAATTGTATTATTACTTCTCATGCAATTGTTATAATTTTTTTTATAGTAATACCTACTATAATTGGGGGTTTTGGTAATTGAGTTTTACCTTTAATGTTAGGGGCTCCTGATATAAGTTTTCCTCGTTTAAATAATTTAAGATTTTGGTTATTGCCTGTTTCAATATTTTTAATTTTAGATTCTTTTTTTGTTGGGACTGGTTGTGGTACTAGTTGGACTATTTATCCTCCTTTGAGTGTTATTGGCCATTCTGGTATAAGTGTTGATCTAGCTATTTTAAGTCTTCATTGTGCCGGTGTGAGTTCTATTTTAGGAGCTATT…
	JPN_WK6_C TTATCTTTTTTAATTCGTTTTGAGCTTTCTATACCAGGCCTGTTGTTAGGTGATGGGCAACTATATAATTGTATTATTACGTCTCATGCAATTGTTATAATTTTTTTTATAGTAATACCTACTATAATTGGGGGTTTTGGTAATTGAGTTTTACCTTTAATATTAGGGGCTCCTGATATAAGTTTTCCTCGTTTAAATAATTTAAGATTTTGGTTATTGCCTGTTTCAATATTTTTAATTTTAGATTCTTTTTTTGTTGGGACTGGTTGTGGTACTAGTTGGACTATTTATCCTCCTTTGAGTGTTATTGGCCATTCTGGTATAAGTGTTGATCTCGCTATTTTAAGTCTTCATTGTGCTGGTGTGAGTTCTATTTTAGGAGCTATTAA…
	MAD_15_C TTATCATTTTTAATTCGTTTTGAGCTTTCTATGCCGGGTTTGTTATTGGGTGATGGGCAGTTGTATAATTGTGTTATTACTTCTCATGCTATTGTAATAATTTTTTTTATAGTGATGCCTACTATAGTTGGGGGTTTTGGTAATTGGGTTTTGCCTATGATGTTGGGGGCTCCTGATATAAGTTTCCCTCGTTTAAATAATCTGAGATTTTGGTTATTGCCTGTATCTATATTTTTGATTTTGGATTCTTTTTTTGTTGGGAGAGGCTGTGGAACTAGATGGACTATTTATCCTCCTCTGAGTGTTATTGGTCATACGGGCTTGAGAGTGGATTTGGCTATTTTGAGTTTGCATTGTGCGGGTGTAAGGTCAATTTTAGGAGCAATTAAT…
	MAD_26_1_C TTATCTTTTTTGATTCGTTTTGAGCTTTCTATGCCGGGTTTTTTATTGGGTGACGGGCAATTGTATAATTGTATTATTACTTCTCATGCCATTGTTATAATTTTTTTTATAGTGATACCTACTATAATTGGGGGTTTTGGTAACTGGGTTTTGCCTATAATGTTAGGGGCCCCTGATATGAGTTTTCCTCGTTTAAATAATTTGAGATTTTGGTTATTGCCTGTGTCTATATTTTTGATTTTGGATTCTTTTTTTGTAGGGAGGGGTTGTGGAACTAGATGGACTATTTATCCGCCTTTGAGTGTTATTGGTCATTCGGGTTTAAGAGTGGATTTGGCTATTTTGAGTTTGCATTGTGCGGGTGTTAGTTCTATTCTAGGATCAATTA…
	MAD_27_1_C TTATCTTTTTTGATTCGTTTTGAGCTTTCTATGCCGGGTTTTTTATTGGGTGATGGGCAATTGTATAATTGTATTATTACTTCTCATGCTATTGTTATAATTTTTTTTATAGTGATACCTACTATAATTGGGGGTTTTGGTAACTGGGTTTTGCCTATAATGTTAGGGGCCCCTGATATGAGTTTTCCTCGTTTAAATAATTTGAGATTTTGGTTATTGCCTGTGTCTATATTTTTGATTTTGGATTCTTTTTTTGTAGGGAGGGGTTGTGGAACTAGATGGACTATTTATCCGCCTTTGAGTGTTATTGGTCATTCGGGTTTAAGAGTGGATTTGGCTATTTTGAGTTTGCATTGTGCGGGTGTCAGTTCTATTTTAGGATCAATTA…
	MAD_27_4_C TTATCTTTTTTGATTCGTTTTGAGCTTTCTATGCCGGGTTTTTTATTGGGTGATGGGCAATTGTATAATTGTATTATTACTTCTCATGCTATTGTTATAATTTTTTTTATAGTGATACCTACTATAATTGGGGGTTTTGGTAACTGGGTTTTGCCTATAATGTTAGGGGCCCCTGATATGAGTTTTCCTCGTTTAAATAATTTGAGATTTTGGTTATTGCCTGTGTCTATATTTTTGATTTTGGATTCTTTTTTTGTAGGGAGGGGTTGTGGAACTAGATGGACTATTTATCCGCCTTTGAGTGTTATTGGTCATTCGGGTTTAAGAGTGGATTTGGCTATTTTGAGTTTGCATTGTGCGGGTGTCAGTTCTATTTTAGGATCAATTA…
	MAD_27_7_C TTATCTTTTTTGATTCGTTTTGAGCTTTCTATGCCGGGTTTTTTATTGGGTGATGGGCAATTGTATAATTGTATTATTACTTCTCATGCTATTGTTATAATTTTTTTTATAGTGATACCTACTATAATTGGGGGTTTTGGTAACTGGGTTTTGCCTATAATGTTAGGGGCCCCTGATATGAGTTTTCCTCGTTTAAATAATTTGAGATTTTGGTTATTGCCTGTGTCTATATTTTTGATTTTGGATTCTTTTTTTGTAGGGAGGGGTTGTGGAACTAGATGGACTATTTATCCGCCTTTGAGTGTTATTGGTCATTCGGGTTTAAGAGTGGATTTGGCTATTTTGAGTTTGCATTGTGCGGGTGTCAGTTCTATTTTAGGATCAATTA…
	MAD_36_3_C TTATCATTTTTAATTCGTTTTGAGCTTTCTATGCCGGGTTTGTTATTGGGTGATGGGCAGTTGTATAATTGTGTTATTACTTCTCATGCTATTGTAATAATTTTTTTTATAGTGATGCCTACTATAGTTGGGGGTTTTGGTAATTGGGTTTTGCCTATGATGTTGGGGGCTCCTGATATAAGTTTCCCTCGTTTAAATAATCTGAGATTTTGGTTATTGCCTGTATCTATATTTTTGATTTTGGATTCTTTTTTTGTTGGGAGAGGCTGTGGAACTAGATGGACTATTTATCCTCCTCTGAGTGTTATTGGTCATACGGGCTTGAGAGTGGATTTGGCTATTTTGAGTTTGCATTGTGCGGGTGTAAGGTCAATTTTAGGAGCAATTA…
	MAD_37_1_C TTATCATTTTTAATTCGTTTTGAGCTTTCTATGCCGGGTTTGTTATTGGGTGATGGGCAGTTGTATAATTGTGTTATTACTTCTCATGCTATTGTAATAATTTTTTTTATAGTGATGCCTACTATAGTTGGGGGTTTTGGTAATTGGGTTTTGCCTATGATGTTGGGGGCTCCTGATATAAGTTTCCCTCGTTTAAATAATCTGAGATTTTGGTTATTGCCTGTATCTATATTTTTGATTTTGGATTCTTTTTTTGTTGGGAGAGGCTGTGGAACTAGATGGACTATTTATCCTCCTCTGAGTGTTATTGGTCATACGGGCTTGAGAGTGGATTTGGCTATTTTGAGTTTGCATTGTGCGGGTGTAAGGTCAATTTTAGGAGCAATTA…
	MAD_38_2_C TTATCTTTTTTGATTCGTTTTGAGCTTTCTATGCCGGGTTTTTTATTGGGTGATGGGCAATTGTATAATTGTATTATTACTTCTCATGCCATTGTTATAATTTTTTTTATAGTGATACCTACTATAATTGGGGGTTTTGGTAACTGGGTTTTGCCTATAATGTTAGGGGCCCCTGATATGAGTTTTCCTCGTTTAAATAATTTGAGATTTTGGTTATTGCCTGTGTCTATATTTTTGATTTTGGATTCTTTTTTTGTAGGGAGGGGTTGTGGAACTAGATGGACTATTTATCCGCCTTTGAGTGTTATTGGTCATTCGGGTTTAAGAGTGGATTTGGCTATTTTGAGTTTGCATTGTGCGGGTGTTAGTTCTATTCTAGGATCAATTA…
	MAD_43_2_C TTGTCTTTTTTAATTCGTTTTGAGCTTTCTATGCCGGGTTTGCTGTTGGGGGACGGCCAATTGTATAATTGTATTATTACTTCTCATGCTATTGTGATGATTTTTTTTATAGTGATGCCTACTATAATTGGAGGTTTTGGTAATTGAGTTTTGCCTGTGTTATTGGGGGCTCCTGATATGAGTTTTCCTCGTTTAAATAATTTGAGGTTTTGGTTATTGCCTGTTTCTATATTTTTAATTTTGGATTCTTTTTTTGTTGGGAGGGGTTGTGGTACTAGTTGGACTATTTATCCTCCTTTGAGTGTAATTGGTCATTCGGGTTTGAGAGTGGATTTGGCTATTTTAAGTTTGCATTGTGCGGGTGTTAGTTCTATTTTGGGGGCAATTA…
	MAD_44_2_C TTGTCTTTTTTAATTCGTTTTGAGCTTTCTATACCGGGTTTGCTGTTGGGGGATGGCCAATTGTATAATTGTATTATTACTTCTCATGCTATTGTGATGATTTTTTTTATAGTGATGCCTACTATAATTGGAGGTTTTGGTAATTGAGTTTTGCCTGTGTTGTTGGGGGCTCCTGATATGAGTTTTCCTCGTTTAAATAATTTGAGGTTTTGGTTATTGCCTGTTTCTATATTTTTAATTTTGGATTCTTTTTTTGTTGGGAGGGGTTGTGGTACTAGTTGGACTATTTATCCTCCTTTGAGTGTAATTGGTCATTCGGGTTTGAGAGTGGATTTGGCTATTTTAAGTTTGCATTGTGCGGGTGTTAGTTCTATTTTGGGGGCAATTA…
	MAD_51_C TTATCATTTTTAATTCGTTTTGAGCTTTCTATGCCGGGTTTGTTATTGGGTGATGGGCAGTTGTATAATTGTGTTATTACTTCTCATGCTATTGTAATAATTTTTTTTATAGTGATGCCTACTATAGTTGGGGGTTTTGGTAATTGGGTTTTGCCTATGATGTTGGGGGCTCCGGATATAAGTTTCCCTCGTTTAAATAATCTGAGATTTTGGTTATTGCCTGTATCTATATTTTTGATTTTGGATTCTTTTTTTGTTGGGAGAGGCTGTGGAACTAGATGGACTATTTATCCTCCTCTGAGTGTTATTGGTCATACGGGCTTGAGAGTGGATTTGGCTATTTTGAGTTTGCATTGTGCGGGTGTAAGGTCAATTTTAGGAGCAATTAAT…
	MAD_9_C TTATCATTTTTAATTCGTTTTGAGCTTTCTATGCCGGGTTTGTTATTGGGTGATGGGCAGTTGTATAATTGTGTTATTACTTCTCATGCTATTGTAATAATTTTTTTTATAGTGATGCCTACTATAGTTGGGGGTTTTGGTAATTGGGTTTTGCCTATGATGTTGGGGGCTCCTGATATAAGTTTCCCTCGTTTAAATAATCTGAGATTTTGGTTATTGCCTGTATCTATATTTTTGATTTTGGATTCTTTTTTTGTTGGGAGAGGCTGTGGAACTAGATGGACTATTTATCCTCCTCTGAGTGTTATTGGTCATACGGGCTTGAGAGTGGATTTGGCTATTTTGAGTTTGCATTGTGCGGGTGTAAGGTCAATTTTAGGAGCAATTAATA…
	POL_M30_C TTATCTTTTTTAATTCGTTTTGAGCTTTCTATACCAGGCCTTTTGTTAGGTGATGGGCAATTATATAATTGTATTATTACGTCTCATGCAATTGTTATAATTTTTTTTATAGTAATACCTACTATAATTGGGGGTTTTGGTAATTGAGTTTTACCTTTAATGTTAGGGGCTCCTGATATAAGTTTTCCTCGTTTAAATAATTTAAGATTTTGGTTATTGCCTGTTTCAATATTTTTAATTTTAGATTCTTTTTTTGTTGGGACTGGTTGTGGTACTAGTTGGACTATTTATCCTCCTTTGAGTGTTATTGGCCATTCTGGTATAAGTGTTGATCTCGCTATTTTAAGTCTTCATTGTGCTGGTGTGAGTTCTATTTTAGGAGCTATTAA…
	POL_1_C TTATCTTTTTTAATTCGTTTTGAGCTTTCTATACCAGGCCTTTTGTTAGGTGATGGGCAATTATATAATTGTATTATTACGTCTCATGCAATTGTTATAATTTTTTTTATAGTAATACCTACTATAATTGGGGGTTTTGGTAATTGAGTTTTACCTTTAATGTTAGGGGCTCCTGATATAAGTTTTCCTCGTTTAAATAATTTAAGATTTTGGTTATTGCCTGTTTCAATATTTTTAATTTTAGATTCTTTTTTTGTTGGGACTGGTTGTGGTACTAGTTGGACTATTTATCCTCCTTTGAGTGTTATTGGCCATTCTGGTATAAGTGTTGATCTCGCTATTTTAAGTCTTCATTGTGCTGGTGTGAGTTCTATTTTAGGAGCTATTAATA…
	POL_2_C TTATCTTTTTTAATTCGTTTTGAGCTTTCTATACCAGGCCTTTTGTTAGGTGATGGGCAATTATATAATTGTATTATTACGTCTCATGCAATTGTTATAATTTTTTTTATAGTAATACCTACTATAATTGGGGGTTTTGGTAATTGAGTTTTACCTTTAATGTTAGGGGCTCCTGATATAAGTTTTCCTCGTTTAAATAATTTAAGATTTTGGTTATTGCCTGTTTCAATATTTTTAATTTTAGATTCTTTTTTTGTTGGGACTGGTTGTGGTACTAGTTGGACTATTTATCCTCCTTTGAGTGTTATTGGCCATTCTGGTATAAGTGTTGATCTCGCTATTTTAAGTCTTCATTGTGCTGGTGTGAGTTCTATTTTAGGAGCTATTAATA…
	POL_3_C TTATCTTTTTTAATTCGTTTTGAGCTTTCTATACCAGGCCTTTTGTTAGGTGATGGGCAATTATATAATTGTATTATTACGTCTCATGCAATTGTTATAATTTTTTTTATAGTAATACCTACTATAATTGGGGGTTTTGGTAATTGAGTTTTACCTTTAATGTTAGGGGCTCCTGATATAAGTTTTCCTCGTTTAAATAATTTAAGATTTTGGTTATTGCCTGTTTCAATATTTTTAATTTTAGATTCTTTTTTTGTTGGGACTGGTTGTGGTACTAGTTGGACTATTTATCCTCCTTTGAGTGTTATTGGCCATTCTGGTATAAGTGTTGATCTCGCTATTTTAAGTCTTCATTGTGCTGGTGTGAGTTCTATTTTAGGAGCTATTAATA…
	POL_4_C TTATCTTTTTTAATTCGTTTTGAGCTTTCTATACCAGGCCTTTTGTTAGGTGATGGGCAATTATATAATTGTATTATTACGTCTCATGCAATTGTTATAATTTTTTTTATAGTAATACCTACTATAATTGGGGGTTTTGGTAATTGAGTTTTACCTTTAATGTTAGGGGCTCCTGATATAAGTTTTCCTCGTTTAAATAATTTAAGATTTTGGTTATTGCCTGTTTCAATATTTTTAATTTTAGATTCTTTTTTTGTTGGGACTGGTTGTGGTACTAGTTGGACTATTTATCCTCCTTTGAGTGTTATTGGCCATTCTGGTATAAGTGTTGATCTCGCTATTTTAAGTCTTCATTGTGCTGGTGTGAGTTCTATTTTAGGAGCTATTAATA…
	POR_336b_C TTATCTTTTTTAATTCGTTTTGAGCTTTCTATACCAGGCCTTTTGTTAGGCGATGGGCAATTATATAATTGTATTATTACGTCTCATGCAATTGTTATAATTTTTTTTATAGTAATACCTACTATAATTGGGGGTTTTGGTAATTGAGTTTTACCTTTAATGTTAGGGGCTCCTGATATAAGTTTTCCTCGTTTAAATAATTTAAGATTTTGGTTATTGCCTGTTTCAATATTTTTAATTTTAGATTCTTTTTTTGTAGGGACTGGTTGTGGTACTAGTTGGACTATTTATCCTCCTTTGAGTGTTATTGGCCATTCTGGTATAAGTGTTGATCTCGCTATTTTAAGTCTTCATTGTGCTGGTGTGAGTTCTATTTTAGGAGCTATTA…
	SSD_107a_C TTGTCTTTTTTAATTCGTTTTGAGCTTTCTATGCCGGGTTTGCTGTTGGGGGACGGCCAATTGTATAATTGTATTATTACTTCTCATGCTATTGTGATGATTTTTTTTATAGTGATGCCTACTATAATTGGAGGTTTTGGTAATTGAGTTTTGCCTGTGTTATTGGGGGCTCCTGATATGAGTTTTCCTCGTTTAAATAATTTGAGGTTTTGGTTATTGCCTGTTTCTATATTTTTAATTTTGGATTCTTTTTTTGTTGGGAGGGGTTGTGGTACTAGTTGGACTATTTATCCTCCTTTGAGTGTAATTGGTCATTCGGGTTTGAGAGTGGATTTGGCTATTTTAAGTTTGCATTGTGCGGGTGTTAGTTCTATTTTGGGGGCAATTA…
	SNR_125_C TTGTCTTTTTTAATTCGTTTTGAGCTTTCTATGCCGGGTTTGCTGTTGGGGGATGGCCAATTGTATAATTGTATTATTACTTCTCATGCTATTGTGATGATTTTTTTTATAGTGATGCCTACTATAATTGGAGGTTTTGGTAATTGAGTTTTGCCTGTGTTATTGGGGGCTCCTGATATGAGTTTTCCTCGTTTAAATAATTTGAGGTTTTGGTTATTGCCTGTTTCTATATTTTTAATTTTGGATTCTTTTTTTGTTGGGAGGGGTTGTGGTACTAGTTGGACTATTTATCCTCCTTTGAGTGTAATTGGTCATTCGGGTTTGAGAGTGGATTTGGCTATTTTAAGTTTGCATTGTGCGGGTGTTAGTTCTATTTTGGGGGCAATTAA…
	SKR_31a_C TTGTCTTTTTTAATTCGTTTTGAGCTTTCTATGCCGGGTTTGCTGTTGGGGGATGGCCAATTGTATAATTGTATTATTACTTCTCATGCTATTGTGATGATTTTTTTTATAGTGATGCCTACTATAATTGGAGGTTTTGGTAATTGAGTTTTGCCTGTGTTATTGGGGGCTCCTGATATGAGTTTTCCTCGTTTAAATAATTTGAGGTTTTGGTTATTGCCTGTTTCTATATTTTTAATTTTGGATTCTTTTTTTGTTGGGAGGGGTTGTGGTACTAGTTGGACTATTTATCCTCCTTTGAGTGTAATTGGTCATTCGGGTTTGAGAGTGGATTTGGCTATTTTAAGTTTGCATTGTGCGGGTGTTAGTTCTATTTTGGGGGCAATTAA…
	SKR_37_C TTGTCTTTTTTAATTCGTTTTGAGCTTTCTATGCCGGGTTTGCTGTTGGGGGATGGCCAATTGTATAATTGTATTATTACTTCTCATGCTATTGTGATGATTTTTTTTATAGTGATGCCTACTATAATTGGAGGTTTTGGTAATTGAGTTTTGCCTGTGTTATTGGGGGCTCCTGATATGAGTTTTCCTCGTTTAAATAATTTGAGGTTTTGGTTATTGCCTGTTTCTATATTTTTAATTTTGGATTCTTTTTTTGTTGGGAGGGGTTGTGGTACTAGTTGGACTATTTATCCTCCTTTGAGTGTAATTGGTCATTCGGGTTTGAGAGTGGATTTGGCTATTTTAAGTTTGCATTGTGCGGGTGTTAGTTCTATTTTGGGGGCAATTAAT…
	SKR_37a_C TTGTCTTTTTTAATTCGTTTTGAGCTTTCTATGCCGGGTTTGCTGTTGGGGGATGGCCAATTGTATAATTGTATTATTACTTCTCATGCTATTGTGATGATTTTTTTTATAGTGATGCCTACTATAATTGGAGGTTTTGGTAATTGAGTTTTGCCTGTGTTATTGGGGGCTCCTGATATGAGTTTTCCTCGTTTAAATAATTTGAGGTTTTGGTTATTGCCTGTTTCTATATTTTTAATTTTGGATTCTTTTTTTGTTGGGAGGGGTTGTGGTACTAGTTGGACTATTTATCCTCCTTTGAGTGTAATTGGTCATTCGGGTTTGAGAGTGGATTTGGCTATTTTAAGTTTGCATTGTGCGGGTGTTAGTTCTATTTTGGGGGCAATTAA…
	SKR_41_C TTGTCTTTTTTAATTCGTTTTGAGCTTTCTATGCCGGGTTTGCTGTTGGGGGATGGCCAATTGTATAATTGTATTATTACTTCTCATGCTATTGTGATGATTTTTTTTATAGTGATGCCTACTATAATTGGAGGTTTTGGTAATTGAGTTTTGCCTGTGTTATTGGGGGCTCCTGATATGAGTTTTCCTCGTTTAAATAATTTGAGGTTTTGGTTATTGCCTGTTTCTATATTTTTAATTTTGGATTCTTTTTTTGTTGGGAGGGGTTGTGGTACTAGTTGGACTATTTATCCTCCTTTGAGTGTAATTGGTCATTCGGGTTTGAGAGTGGATTTGGCTATTTTAAGTTTGCATTGTGCGGGTGTTAGTTCTATTTTGGGGGCAATTAAT…
	SDD_50_C TTATCTTTTTTGATTCGTTTTGAGCTTTCTATGCCGGGTTTTTTATTGGGTGACGGGCAATTGTATAATTGTATTATTACTTCTCATGCCATTGTTATAATTTTTTTTATAGTGATACCTACTATAATTGGGGGTTTTGGTAACTGGGTTTTGCCTATAATGTTAGGGGCCCCTGATATGAGTTTTCCTCGTTTAAATAATTTGAGATTTTGGTTATTGCCTGTGTCTATATTTTTGATTTTGGATTCTTTTTTTGTAGGGAGGGGTTGTGGAACTAGATGGACTATTTATCCGCCTTTGAGTGTTATTGGTCATTCGGGTTTAAGAGTGGATTTGGCTATTTTGAGTTTGCATTGTGCGGGTGTTAGTTCTATTCTAGGATCAATTAAT…
	SDD_53a_C TTGTCTTTTTTAATTCGTTTTGAGCTTTCTATGCCGGGTTTGCTGTTGGGGGACGGCCAATTGTATAATTGTATTATTACTTCTCATGCTATTGTGATGATTTTTTTTATAGTGATGCCTACTATAATTGGAGGTTTTGGTAATTGAGTTTTGCCTGTGTTATTGGGGGCTCCTGATATGAGTTTTCCTCGTTTAAATAATTTGAGGTTTTGGTTATTGCCTGTTTCTATATTTTTAATTTTGGATTCTTTTTTTGTTGGGAGGGGTTGTGGTACTAGTTGGACTATTTATCCTCCTTTGAGTGTAATTGGTCATTCGGGTTTGAGAGTGGATTTGGCTATTTTAAGTTTGCATTGTGCGGGTGTTAGTTCTATTTTGGGGGCAATTAA…
	SDD_54_C TTGTCTTTTTTAATTCGTTTTGAGCTTTCTATGCCGGGTTTGCTGTTGGGGGACGGCCAATTGTATAATTGTATTATTACTTCTCATGCTATTGTGATGATTTTTTTTATAGTGATGCCTACTATAATTGGAGGTTTTGGTAATTGAGTTTTGCCTGTGTTATTGGGGGCTCCTGATATGAGTTTTCCTCGTTTAAATAATTTGAGGTTTTGGTTATTGCCTGTTTCTATATTTTTAATTTTGGATTCTTTTTTTGTTGGGAGGGGTTGTGGTACTAGTTGGACTATTTATCCTCCTTTGAGTGTAATTGGTCATTCGGGTTTGAGAGTGGATTTGGCTATTTTAAGTTTGCATTGTGCGGGTGTTAGTTCTATTTTGGGGGCAATTAAT…
	SGF_96_C TTGTCTTTTTTAATTCGTTTTGAGCTTTCTATGCCGGGTTTGCTGTTGGGGGATGGCCAATTGTATAATTGTATTATTACTTCTCATGCTATTGTGATGATTTTTTTTATAGTGATGCCTACTATAATTGGAGGTTTTGGTAATTGAGTTTTGCCTGTGTTATTGGGGGCTCCTGATATGAGTTTTCCTCGTTTAAATAATTTGAGGTTTTGGTTATTGCCTGTTTCTATATTTTTAATTTTGGATTCTTTTTTTGTTGGGAGGGGTTGTGGTACTAGTTGGACTATTTATCCTCCTTTGAGTGTAATTGGTCATTCGGGTTTGAGAGTGGATTTGGCTATTTTAAGTTTGCATTGTGCGGGTGTTAGTTCTATTTTGGGGGCAATTAAT…
	GRA_1_C TTATCTTTTTTAATTCGTTTTGAGCTTTCTATACCAGGCCTTTTGTTAGGTGATGGGCAATTATATAATTGTATTATTACGTCTCATGCAATTGTTATAATTTTTTTTATAGTAATACCTACTATAATTGGGGGTTTTGGTAATTGAGTTTTACCTTTAATGTTAGGGGCTCCTGATATAAGTTTTCCTCGTTTAAATAATTTAAGATTTTGGTTATTGCCTGTTTCAATATTTTTAATTTTAGATTCTTTTTTTGTTGGGACTGGTTGTGGTACTAGTTGGACTATTTATCCTCCTTTGAGTGTTATTGGCCATTCTGGTATAAGTGTTGATCTCGCTATTTTAAGTCTTCATTGTGCTGGTGTGAGTTCTATTTTAGGAGCTATTAATA…
	GRA_2_C TTATCTTTTTTAATTCGTTTTGAGCTTTCTATACCAGGCCTTTTGTTAGGTGATGGGCAATTATATAATTGTATTATTACGTCTCATGCAATTGTTATAATTTTTTTTATAGTAATACCTACTATAATTGGGGGTTTTGGTAATTGAGTTTTACCTTTAATGTTAGGGGCTCCTGATATAAGTTTTCCTCGTTTAAATAATTTAAGATTTTGGTTATTGCCTGTTTCAATATTTTTAATTTTAGATTCTTTTTTTGTTGGGACTGGTTGTGGTACTAGTTGGACTATTTATCCTCCTTTGAGTGTTATTGGCCATTCTGGTATAAGTGTTGATCTCGCTATTTTAAGTCTTCATTGTGCTGGTGTGAGTTCTATTTTAGGAGCTATTAATA…
	GRA_3_C TTATCTTTTTTAATTCGTTTTGAGCTTTCTATACCAGGCCTTTTGTTAGGTGATGGGCAATTATATAATTGTATTATTACGTCTCATGCAATTGTTATAATTTTTTTTATAGTAATACCTACTATAATTGGGGGTTTTGGTAATTGAGTTTTACCTTTAATGTTAGGGGCTCCTGATATAAGTTTTCCTCGTTTAAATAATTTAAGATTTTGGTTATTGCCTGTTTCAATATTTTTAATTTTAGATTCTTTTTTTGTTGGGACTGGTTGTGGTACTAGTTGGACTATTTATCCTCCTTTGAGTGTTATTGGCCATTCTGGTATAAGTGTTGATCTCGCTATTTTAAGTCTTCATTGTGCTGGTGTGAGTTCTATTTTAGGAGCTATTAATA…
	GRA_4_C TTATCTTTTTTAATTCGTTTTGAGCTTTCTATACCAGGCCTTTTGTTAGGTGATGGGCAATTATATAATTGTATTATTACGTCTCATGCAATTGTTATAATTTTTTTTATAGTAATACCTACTATAATTGGGGGTTTTGGTAATTGAGTTTTACCTTTAATGTTAGGGGCTCCTGATATAAGTTTTCCTCGTTTAAATAATTTAAGATTTTGGTTATTGCCTGTTTCAATATTTTTAATTTTAGATTCTTTTTTTGTTGGGACTGGTTGTGGTACTAGTTGGACTATTTATCCTCCTTTGAGTGTTATTGGCCATTCTGGTATAAGTGTTGATCTCGCTATTTTAAGTCTTCATTGTGCTGGTGTGAGTTCTATTTTAGGAGCTATTAATA…
	TCU_33B_C TTATCTTTTTTAATTCGTTTTGAGCTTTCTATACCAGGCCTTTTGTTAGGTGATGGGCAATTATATAATTGTATTATTACGTCTCATGCAATTGTTATAATTTTTTTTATAGTAATACCTACTATAATTGGGGGTTTTGGTAATTGAGTTTTACCTTTAATGTTAGGGGCTCCTGATATAAGTTTTCCTCGTTTAAATAATTTAAGATTTTGGTTATTGCCTGTTTCAATATTTTTAATTTTAGATTCTTTTTTTGTTGGGACTGGTTGTGGTACTAGTTGGACTATTTATCCTCCTTTGAGTGTTATTGGCCATTCTGGTATAAGTGTTGATCTCGGTATTTTAAGTCTTCATTGTGCTGGTGTGAGTTCTATTTTAGGAGCTATTAA…
	TCU_33C_C TTATCTTTTTTAATTCGTTTTGAGCTTTCTATACCAGGCCTTTTGTTAGGTGATGGGCAATTATATAATTGTATTATTACGTCTCATGCAATTGTTATAATTTTTTTTATAGTAATACCTACTATAATTGGGGGTTTTGGTAATTGAGTTTTACCTTTAATGTTAGGGGCTCCTGATATAAGTTTTCCTCGTTTAAATAATTTAAGATTTTGGTTATTGCCTGTTTCAATATTTTTAATTTTAGATTCTTTTTTTGTTGGGACTGGTTGTGGTACTAGTTGGACTATTTATCCTCCTTTGAGTGTTATTGGCCATTCTGGTATAAGTGTTGATCTCGCTATTTTAAGTCTTCATTGTGCTGGTGTGAGTTCTATTTTAGGAGCTATTAA…
	TKR_340A_C TTATCTTTTTTAATTCGTTTTGAGCTTTCTATACCAGGCCTTTTGTTAGGTGATGGGCAATTATATAATTGTATTATTACGTCTCATGCAATTGTTATAATTTTTTTTATAGTAATACCTACTATAATTGGGGGTTTTGGTAATTGAGTTTTACCTTTAATGTTAGGGGCTCCTGATATAAGTTTTCCTCGTTTAAATAATTTAAGATTTTGGTTATTGCCTGTTTCAATATTTTTAATTTTAGATTCTTTTTTTGTTGGGACTGGTTGTGGTACTAGTTGGACTATTTATCCTCCTTTGAGTGTTATTGGCCATTCTGGTATAAGTGTTGATCTCGCTATTTTAAGTCTTCATTGTGCTGGTGTGAGTTCTATTTTAGGAGCTATTA…
	TKR_340B_C TTATCTTTTTTAATTCGTTTTGAGCTTTCTATACCAGGCCTTTTGTTGGGTGATGGGCAATTATATAATTGTATTATTACGTCTCATGCAATTGTTATAATTTTTTTTATAGTAATACCTACTATAATTGGGGGTTTTGGTAATTGAGTTTTACCTTTAATGTTAGGGGCTCCTGATATAAGTTTTCCTCGTTTAAATAATTTAAGATTTTGGTTATTGCCTGTTTCAATATTTTTAATTTTAGATTCTTTTTTTGTTGGGACTGGTTGTGGTACTAGTTGGACTATTTATCCTCCTTTGAGTGTTATTGGCCATTCTGGTATAAGTGTTGATCTCGCTATTTTAAGTCTTCATTGTGCTGGTGTGAGTTCTATTTTAGGAGCTATTA…
	TKR_341A_C TTATCTTTTTTAATTCGTTTTGAGCTTTCTATACCAGGCCTTTTGTTAGGTGATGGGCAATTATATAATTGTATTATTACGTCTCATGCAATTGTTATAATTTTTTTTATAGTAATACCTACTATAATTGGGGGTTTTGGTAATTGAGTTTTACCTTTAATGTTAGGGGCTCCTGATATAAGTTTTCCTCGTTTAAATAATTTAAGATTTTGGTTATTGCCTGTTTCAATATTTTTAATTTTAGATTCTTTTTTTGTTGGGACTGGTTGTGGTACTAGTTGGACTATTTATCCTCCTTTGAGTGTTATAGGCCATTCTGGTATAAGTGTTGATCTCGCTATTTTAAGTCTTCATTGTGCTGGTGTGAGTTCTATTTTAGGAGCTATTA…
	TKR_341B_C TTATCTTTTTTAATTCGTTTTGAGCTTTCTATACCAGGCCTTTTGTTAGGTGATGGGCAATTATATAATTGTATTATTACGTCTCATGCAATTGTTATAATTTTTTTTATAGTAATACCTACTATAATTGGGGGTTTTGGTAATTGAGTTTTACCTTTAATGTTAGGGGCTCCTGATATAAGTTTTCCTCGTTTAAATAATTTAAGATTTTGGTTATTGCCTGTTTCAATATTTTTAATTTTAGATTCTTTTTTTGTTGGGACTGGTTGTGGTACTAGTTGGACTATTTATCCTCCTTTGAGTGTTATCGGCCATTCTGGTATAAGTGTTGATCTCGCTATTTTAAGTCTTCATTGTGCTGGTGTGAGTTCTATTTTAGGAGCTATTA…
	TCU_95A_C TTATCTTTTTTAATTCGTTTTGAGCTTTCTATACCGGGCCTTTTGTTAGGTGATGGGCAATTATATAATTGTATTATTACGTCTCATGCAATTGTTATAATTTTTTTTATAGTAATACCTACTATAATTGGGGGTTTTGGTAATTGAGTTTTACCTTTAATGTTAGGGGCTCCTGATATAAGTTTTCCTCGTTTAAATAATTTAAGATTTTGGTTATTGCCTGTTTCAATATTTTTAATTTTAGATTCTTTTTTTGTTGGGACTGGTTGTGGTACTAGTTGGACTATTTATCCTCCTTTGAGTGTTATTGGCCATTCTGGTATAAGTGTTGATCTCGCTATTTTAAGTCTTCATTGTGCTGGTGTGAGTTCTATTTTAGGAGCTATTAA…
	TCU_95B_C TTATCTTTTTTAATTCGTTTTGAGCTTTCTATACCGGGCCTTTTGTTAGGTGATGGGCAATTATATAATTGTATTATTACGTCTCATGCAATTGTTATAATTTTTTTTATAGTAATACCTACTATAATTGGGGGTTTTGGTAATTGAGTTTTACCTTTAATGTTAGGGGCTCCTGATATAAGTTTTCCTCGTTTAAATAATTTAAGATTTTGGTTATTGCCTGTTTCAATATTTTTAATTTTAGATTCTTTTTTTGTTGGGACTGGTTGTGGTACTAGTTGGACTATTTATCCTCCTTTGAGTGTTATTGGCCATTCTGGTATAAGTGTTGATCTCGCTATTTTAAGTCTTCATTGTGCTGGTGTGAGTTCTATTTTAGGAGCTATTAA…
	TCU_175_C TTATCTTTTTTAATTCGTTTTGAGCTTTCTATACCAGGCCTTTTGTTAGGTGATGGGCAATTATATAATTGTATTATTACGTCTCATGCAATTGTTATAATTTTTTTTATAGTAATACCTACTATAATTGGGGGTTTTGGTAATTGAGTTTTACCTTTAATGTTAGGGGCTCCTGATATAAGTTTTCCTCGTTTAAATAATTTAAGATTTTGGTTATTGCCTGTTTCAATATTTTTAATTTTAGATTCTTTTTTTGTTGGGACTGGTTGTGGTACTAGTTGGACTATTTATCCTCCTTTGAGTGTTATTGGCCATTCTGGTATAAGTGTTGATCTCGCTATTTTAAGTCTTCATTGTGCTGGTGTGAGTTCTATTTTAGGAGCTATTAA…
	TUR_4A_C TTATCTTTTTTAATTCGTTTTGAGCTTTCTATACCGGGCCTTTTGTTAGGTGATGGGCAATTATATAATTGTATTATTACGTCTCATGCAATTGTTATAATTTTTTTTATAGTAATACCTACTATAATTGGGGGTTTTGGTAATTGAGTTTTACCTTTAATGTTAGGGGCTCCTGATATAAGTTTTCCTCGTTTAAATAATTTAAGATTTTGGTTATTGCCTGTTTCAATATTTTTAATTTTAGATTCTTTTTTTGTTGGGACTGGTTGTGGTACTAGTTGGACTATTTACCCTCCTTTGAGTGTTATTGGCCATTCTGGTATAAGTGTTGATCTCGCTATTTTAAGTCTTCATTGTGCTGGTGTGAGTTCTATTTTAGGAGCTATTAAT…
	TUR_5A_C TTATCTTTTTTAATTCGTTTTGAGCTTTCTATACCAGGCCTTTTGTTAGGTGATGGGCAATTATATAATTGTATTATTACGTCTCATGCAATTGTTATAATTTTTTTTATAGTAATACCTACTATAATTGGGGGTTTTGGTAATTGAGTTTTACCTTTAATGTTAGGGGCTCCTGATATAAGTTTTCCTCGTTTAAATAATTTAAGATTTTGGTTATTGCCTGTTTCAATATTTTTAATTTTAGATTCTTTTTTTGTTGGGACTGGTTGTGGTACTAGTTGGACTATTTATCCTCCTTTGAGTGTTATTGGCCATTCTGGTATAAGTGTTGATCTCGCTATTTTAAGTCTTCATTGTGCTGGTGTGAGTTCTATTTTAGGAGCTATTAAT…
	TUR_5B_C TTATCTTTTTTAATTCGTTTTGAGCTTTCTATACCAGGTCTTTTGTTAGGTGATGGGCAATTATATAATTGTATTATTACGTCTCATGCAATTGTTATAATTTTTTTTATAGTAATACCTACTATAATTGGGGGTTTTGGTAATTGAGTTTTACCTTTAATGTTAGGGGCTCCTGATATAAGTTTTCCTCGTTTAAATAATTTAAGATTTTGGTTATTGCCTGTTTCAATATTTTTAATTTTAGATTCTTTTTTTGTTGGGACTGGTTGTGGTACTAGTTGGACTATTTATCCTCCTTTGAGTGTTATTGGCCATTCTGGTATAAGTGTTGATCTTGCTATTTTAAGTCTTCATTGTGCTGGTGTGAGTTCTATTTTAGGAGCTATTAAT…
	TUR_5E_C TTATCTTTTTTAATTCGTTTTGAGCTTTCTATACCAGGCCTTTTGTTAGGCGATGGGCAATTATATAATTGTATTATTACGTCTCATGCAATTGTTATAATTTTTTTTATAGTAATACCTACTATAATTGGGGGTTTTGGTAATTGAGTTTTACCTTTAATGTTAGGGGCTCCTGATATAAGTTTTCCTCGTTTAAATAATTTAAGATTTTGGTTATTGCCTGTTTCAATATTTTTGATTTTAGATTCTTTTTTTGTTGGGACTGGTTGTGGTACTAGTTGGACTATTTATCCTCCTTTGAGTGTTATTGGCCATTCTGGTATAAGTGTTGATCTCGCTATTTTAAGTCTTCATTGTGCTGGTGTGAGTTCTATTTTAGGAGCTATTAAT…
	ORI41_C TTATCTTTTTTAATTCGTTTTGAGCTTTCTATACCGGGCCTTTTGTTAGGTGATGGGCAATTATATAATTGTATTATTACGTCTCATGCAATTGTTATAATTTTTTTTATAGTAATACCTACTATAATTGGGGGTTTTGGTAATTGAGTTTTACCTTTAATGTTAGGGGCTCCTGATATAAGTTTTCCTCGTTTAAATAATTTAAGATTTTGGTTATTGCCTGTTTCAATATTTTTAATTTTAGATTCTTTTTTTGTTGGGACTGGTTGTGGTACTAGTTGGACTATTTACCCTCCTTTGAGTGTTATTGGCCATTCTGGTATAAGTGTTGATCTCGCTATTTTAAGTCTTCATTGTGCTGGTGTGAGTTCTATTTTAGGAGCTATTAATA…
	ORI40_C TTATCTTTTTTAATTCGTTTTGAGCTTTCTATACCGGGCCTTTTGTTAGGTGATGGGCAATTATATAATTGTATTATTACGTCTCATGCAATTGTTATAATTTTTTTTATAGTAATACCTACTATAATTGGGGGTTTTGGTAATTGAGTTTTACCTTTAATGTTAGGGGCTCCTGATATAAGTTTTCCTCGTTTAAATAATTTAAGATTTTGGTTATTGCCTGTTTCAATATTTTTAATTTTAGATTCTTTTTTTGTTGGGACTGGTTGTGGTACTAGTTGGACTATTTACCCTCCTTTGAGTGTTATTGGCCATTCTGGTATAAGTGTTGATCTCGCTATTTTAAGTCTTCATTGTGCTGGTGTGAGTTCTATTTTAGGAGCTATTAATA…
	ORI39_C TTATCTTTTTTAATTCGTTTTGAGCTTTCTATACCAGGCCTTTTGTTAGGTGATGGGCAATTATATAATTGTATTATTACGTCTCATGCAATTGTTATAATTTTTTTTATAGTAATACCTACTATAATTGGGGGTTTTGGTAATTGAGTTTTACCTTTAATGTTAGGGGCTCCTGATATAAGTTTTCCTCGTTTAAATAATTTAAGATTTTGGTTATTGCCTGTTTCAATATTTTTAATTTTAGATTCTTTTTTTGTTGGGACTGGTTGTGGTACTAGTTGGACTATTTATCCTCCTTTGAGTGTTATTGGCCATTCTGGTATAAGTGTTGATCTCGCTATTTTAAGTCTTCATTGTGCTGGTGTGAGTTCTATTTTAGGAGCTATTAATA…
	ORI38_C TTATCTTTTTTAATTCGTTTTGAGCTTTCTATACCAGGCCTTTTGTTAGGCGATGGGCAATTATATAATTGTATTATTACGTCTCATGCAATTGTAATAATTTTTTTTATAGTAATACCTACTATAATTGGGGGTTTTGGTAATTGAGTTTTACCTTTAATGTTAGGGGCTCCTGATATAAGTTTTCCTCGTTTAAATAATTTAAGATTTTGGTTATTGCCTGTTTCAATATTTTTAATTTTAGATTCTTTTTTTGTTGGGACTGGTTGTGGTACTAGTTGGACTATTTATCCTCCTTTGAGTGTTATTGGCCATTCTGGTATAAGTGTTGATCTCGCTATTTTAAGTCTTCATTGTGCTGGTGTGAGTTCTATTTTAGGAGCTATTAATA…
	ORI37_C TTATCTTTTTTAATTCGTTTTGAGCTTTCTATACCGGGCCTTTTGTTAGGTGATGGGCAATTATATAATTGTATTATTACGTCTCATGCAATTGTTATAATTTTTTTTATAGTAATACCTACTATAATTGGGGGTTTTGGTAATTGAGTTTTACCTTTAATGTTAGGGGCTCCTGATATAAGTTTTCCTCGTTTAAATAATTTAAGATTTTGGTTATTGCCTGTTTCAATATTTTTAATTTTAGATTCTTTTTTTGTTGGGACTGGTTGTGGTACTAGTTGGACTATTTACCCTCCTTTGAGTGTTATTGGCCATTCTGGTATAAGTGTTGATCTCGCTATTTTAAGTCTTCATTGTGCTGGTGTGAGTTCTATTTTAGGAGCTATTAATA…
	ORI36_C TTATCTTTTTTAATTCGTTTTGAGCTTTCTATACCGGGCCTTTTGTTAGGTGATGGGCAATTATATAATTGTATTATTACGTCTCATGCAATTGTTATAATTTTTTTTATAGTAATACCTACTATAATTGGGGGTTTTGGTAATTGAGTTTTACCTTTAATGTTAGGGGCTCCTGATATAAGTTTTCCTCGTTTAAATAATTTAAGATTTTGGTTATTGCCTGTTTCAATATTTTTAATTTTAGATTCTTTTTTTGTTGGGACTGGTTGTGGTACTAGTTGGACTATTTACCCTCCTTTGAGTGTTATTGGCCATTCTGGTATAAGTGTTGATCTCGCTATTTTAAGTCTTCATTGTGCTGGTGTGAGTTCTATTTTAGGAGCTATTAATA…
	ORI35_C TTATCTTTTTTAATTCGTTTTGAGCTTTCTATACCAGGCCTTTTGTTAGGTGATGGGCAATTATATAATTGTATTATTACGTCTCATGCAATTGTTATAATTTTTTTTATAGTAATACCTACTATAATTGGGGGTTTTGGTAATTGAGTTTTACCTTTAATGTTAGGGGCTCCTGATATAAGTTTTCCTCGTTTAAATAATTTAAGATTTTGGTTATTGCCTGTTTCAATATTTTTAATTTTAGATTCTTTTTTTGTTGGGACTGGTTGTGGTACTAGTTGGACTATTTATCCTCCTTTGAGTGTTATTGGCCATTCTGGTATAAGTGTTGATCTCGCTATTTTAAGTCTTCATTGTGCTGGTGTGAGTTCTATTTTAGGAGCTATTAATA…
	ORI34_C TTATCTTTTTTAATTCGTTTTGAGCTTTCTATACCAGGCCTTTTGTTAGGTGATGGGCAATTATATAATTGTATTATTACGTCTCATGCAATTGTTATAATTTTTTTTATAGTAATACCTACTATAATTGGGGGTTTTGGTAATTGAGTTTTACCTTTAATGTTAGGGGCTCCTGATATAAGTTTTCCTCGTTTAAATAATTTAAGATTTTGGTTATTGCCTGTTTCAATATTTTTAATTTTAGATTCTTTTTTTGTTGGGACTGGTTGTGGTACTAGTTGGACTATTTATCCTCCTTTGAGTGTTATTGGCCATTCTGGTATAAGTGTTGATCTCGCTATTTTAAGTCTTCATTGTGCTGGTGTGAGTTCTATTTTAGGAGCTATTAATA…
	ORI33_C TTATCTTTTTTAATTCGTTTTGAGCTTTCTATACCAGGCCTTTTGTTAGGTGATGGGCAATTATATAATTGTATTATTACGTCTCATGCAATTGTTATAATTTTTTTTATAGTAATACCTACTATAATTGGGGGTTTTGGTAATTGAGTTTTACCTTTAATGTTAGGGGCTCCTGATATAAGTTTTCCTCGTTTAAATAATTTAAGATTTTGGTTATTGCCTGTTTCAATATTTTTAATTTTAGATTCTTTTTTTGTTGGGACTGGTTGTGGTACTAGTTGGACTATTTATCCTCCTTTGAGTGTTATTGGCCATTCTGGTATAAGTGTTGATCTCGCTATTTTAAGTCTTCATTGTGCTGGTGTGAGTTCTATTTTAGGAGCTATTAATA…
	ORI32_C TTATCTTTTTTAATTCGTTTTGAGCTTTCTATACCGGGCCTTTTGTTAGGTGATGGGCAATTATATAATTGTATTATTACGTCTCATGCAATTGTTATAATTTTTTTTATAGTAATACCTACTATAATTGGGGGTTTTGGTAATTGAGTTTTACCTTTAATGTTAGGGGCTCCTGATATAAGTTTTCCTCGTTTAAATAATTTAAGATTTTGGTTATTGCCTGTTTCAATATTTTTAATTTTAGATTCTTTTTTTGTTGGGACTGGTTGTGGTACTAGTTGGACTATTTACCCTCCTTTGAGTGTTATTGGCCATTCTGGTATAAGTGTTGATCTCGCTATTTTAAGTCTTCATTGTGCTGGTGTGAGTTCTATTTTAGGAGCTATTAATA…
	ORI31_C TTATCTTTTTTAATTCGTTTTGAGCTTTCTATACCAGGCCTTTTGTTAGGTGATGGGCAATTATATAATTGTATTATTACGTCTCATGCAATTGTTATAATTTTTTTTATAGTAATACCTACTATAATTGGGGGTTTTGGTAATTGAGTTTTACCTTTAATGTTAGGGGCTCCTGATATAAGTTTTCCTCGTTTAAATAATTTAAGATTTTGGTTATTGCCTGTTTCAATATTTTTAATTTTAGATTCTTTTTTTGTTGGGACTGGTTGTGGTACTAGTTGGACTATTTATCCTCCTTTGAGTGTTATTGGCCATTCTGGTATAAGTGTTGATCTCGCTATTTTAAGTCTTCATTGTGCTGGTGTGAGTTCTATTTTAGGAGCTATTAATA…
	ORI30_C TTATCTTTTTTAATTCGTTTTGAGCTTTCTATACCGGGCCTTTTGTTAGGTGATGGGCAATTATATAATTGTATTATTACGTCTCATGCAATTGTTATAATTTTTTTTATAGTAATACCTACTATAATTGGGGGTTTTGGTAATTGAGTTTTACCTTTAATGTTAGGGGCTCCTGATATAAGTTTTCCTCGTTTAAATAATTTAAGATTTTGGTTATTGCCTGTTTCAATATTTTTAATTTTAGATTCTTTTTTTGTTGGGACTGGTTGTGGTACTAGTTGGACTATTTACCCTCCTTTGAGTGTTATTGGCCATTCTGGTATAAGTGTTGATCTCGCTATTTTAAGTCTTCATTGTGCTGGTGTGAGTTCTATTTTAGGAGCTATTAATA…
	ORI29_C TTATCTTTTTTAATTCGTTTTGAGCTTTCTATACCGGGCCTTTTGTTAGGTGATGGGCAATTATATAATTGTATTATTACGTCTCATGCAATTGTTATAATTTTTTTTATAGTAATACCTACTATAATTGGGGGTTTTGGTAATTGAGTTTTACCTTTAATGTTAGGGGCTCCTGATATAAGTTTTCCTCGTTTAAATAATTTAAGATTTTGGTTATTGCCTGTTTCAATATTTTTAATTTTAGATTCTTTTTTTGTTGGGACTGGTTGTGGTACTAGTTGGACTATTTACCCTCCTTTGAGTGTTATTGGCCATTCTGGTATAAGTGTTGATCTCGCTATTTTAAGTCTTCATTGTGCTGGTGTGAGTTCTATTTTAGGAGCTATTAATA…
	ORI28_C TTATCTTTTTTAATTCGTTTTGAGCTTTCTATACCGGGCCTTTTGTTAGGTGATGGGCAATTATATAATTGTATTATTACGTCTCATGCAATTGTTATAATTTTTTTTATAGTAATACCTACTATAATTGGGGGTTTTGGTAATTGAGTTTTACCTTTAATGTTAGGGGCTCCTGATATAAGTTTTCCTCGTTTAAATAATTTAAGATTTTGGTTATTGCCTGTTTCAATATTTTTAATTTTAGATTCTTTTTTTGTTGGGACTGGTTGTGGTACTAGTTGGACTATTTACCCTCCTTTGAGTGTTATTGGCCATTCTGGTATAAGTGTTGATCTCGCTATTTTAAGTCTTCATTGTGCTGGTGTGAGTTCTATTTTAGGAGCTATTAATA…
	ORI27_C TTATCTTTTTTAATTCGTTTTGAGCTTTCTATACCGGGCCTTTTGTTAGGTGATGGGCAATTATATAATTGTATTATTACGTCTCATGCAATTGTTATAATTTTTTTTATAGTAATACCTACTATAATTGGGGGTTTTGGTAATTGAGTTTTACCTTTAATGTTAGGGGCTCCTGATATAAGTTTTCCTCGTTTAAATAATTTAAGATTTTGGTTATTGCCTGTTTCAATATTTTTAATTTTAGATTCTTTTTTTGTTGGGACTGGTTGTGGTACTAGTTGGACTATTTACCCTCCTTTGAGTGTTATTGGCCATTCTGGTATAAGTGTTGATCTCGCTATTTTAAGTCTTCATTGTGCTGGTGTGAGTTCTATTTTAGGAGCTATTAATA…
	ORI26_C TTATCTTTTTTAATTCGTTTTGAGCTTTCTATACCGGGCCTTTTGTTAGGTGATGGGCAATTATATAATTGTATTATTACGTCTCATGCAATTGTTATAATTTTTTTTATAGTAATACCTACTATAATTGGGGGTTTTGGTAATTGAGTTTTACCTTTAATGTTAGGGGCTCCTGATATAAGTTTTCCTCGTTTAAATAATTTAAGATTTTGGTTATTGCCTGTTTCAATATTTTTAATTTTAGATTCTTTTTTTGTTGGGACTGGTTGTGGTACTAGTTGGACTATTTACCCTCCTTTGAGTGTTATTGGCCATTCTGGTATAAGTGTTGATCTCGCTATTTTAAGTCTTCATTGTGCTGGTGTGAGTTCTATTTTAGGAGCTATTAATA…
	ORI25_C TTATCTTTTTTAATTCGTTTTGAGCTTTCTATACCAGGCCTTTTGTTAGGTGATGGGCAATTATATAATTGTATTATTACGTCTCATGCAATTGTTATAATTTTTTTTATAGTAATACCTACTATAATTGGGGGTTTTGGTAATTGAGTTTTACCTTTAATGTTAGGGGCTCCTGATATAAGTTTTCCTCGTTTAAATAATTTAAGATTTTGGTTATTGCCTGTTTCAATATTTTTAATTTTAGATTCTTTTTTTGTTGGGACTGGTTGTGGTACTAGTTGGACTATTTATCCTCCTTTGAGTGTTATTGGCCATTCTGGTATAAGTGTTGATCTCGCTATTTTAAGTCTTCATTGTGCTGGTGTGAGTTCTATTTTAGGAGCTATTAATA…
	ORI24_C TTATCTTTTTTAATTCGTTTTGAGCTTTCTATACCGGGCCTTTTGTTAGGTGATGGGCAATTATATAATTGTATTATTACGTCTCATGCAATTGTTATAATTTTTTTTATAGTAATACCTACTATAATTGGGGGTTTTGGTAATTGAGTTTTACCTTTAATGTTAGGGGCTCCTGATATAAGTTTTCCTCGTTTAAATAATTTAAGATTTTGGTTATTGCCTGTTTCAATATTTTTAATTTTAGATTCTTTTTTTGTTGGGACTGGTTGTGGTACTAGTTGGACTATTTACCCTCCTTTGAGTGTTATTGGCCATTCTGGTATAAGTGTTGATCTCGCTATTTTAAGTCTTCATTGTGCTGGTGTGAGTTCTATTTTAGGAGCTATTAATA…
	ORI23_C TTATCTTTTTTAATTCGTTTTGAGCTTTCTATACCAGGCCTTTTGTTAGGTGATGGGCAATTATATAATTGTATTATTACGTCTCATGCAATTGTTATAATTTTTTTTATAGTAATACCTACTATAATTGGGGGTTTTGGTAATTGAGTTTTACCTTTAATGTTAGGGGCTCCTGATATAAGTTTTCCTCGTTTAAATAATTTAAGATTTTGGTTATTGCCTGTTTCAATATTTTTAATTTTAGATTCTTTTTTTGTTGGGACTGGTTGTGGTACTAGTTGGACTATTTATCCTCCTTTGAGTGTTATTGGCCATTCTGGTATAAGTGTTGATCTCGCTATTTTAAGTCTTCATTGTGCTGGTGTGAGTTCTATTTTAGGAGCTATTAATA…
	ORI22_C TTATCTTTTTTAATTCGTTTTGAGCTTTCTATACCGGGCCTTTTGTTAGGTGATGGGCAATTATATAATTGTATTATTACGTCTCATGCAATTGTTATAATTTTTTTTATAGTAATACCTACTATAATTGGGGGTTTTGGTAATTGAGTTTTACCTTTAATGTTAGGGGCTCCTGATATAAGTTTTCCTCGTTTAAATAATTTAAGATTTTGGTTATTGCCTGTTTCAATATTTTTAATTTTAGATTCTTTTTTTGTTGGGACTGGTTGTGGTACTAGTTGGACTATTTACCCTCCTTTGAGTGTTATTGGCCATTCTGGTATAAGTGTTGATCTCGCTATTTTAAGTCTTCATTGTGCTGGTGTGAGTTCTATTTTAGGAGCTATTAATA…
	ORI21_C TTATCTTTTTTAATTCGTTTTGAGCTTTCTATACCGGGCCTTTTGTTAGGTGATGGGCAATTATATAATTGTATTATTACGTCTCATGCAATTGTTATAATTTTTTTTATAGTAATACCTACTATAATTGGGGGTTTTGGTAATTGAGTTTTACCTTTAATGTTAGGGGCTCCTGATATAAGTTTTCCTCGTTTAAATAATTTAAGATTTTGGTTATTGCCTGTTTCAATATTTTTAATTTTAGATTCTTTTTTTGTTGGGACTGGTTGTGGTACTAGTTGGACTATTTACCCTCCTTTGAGTGTTATTGGCCATTCTGGTATAAGTGTTGATCTCGCTATTTTAAGTCTTCATTGTGCTGGTGTGAGTTCTATTTTAGGAGCTATTAATA…
	ORI20_C TTATCTTTTTTAATTCGTTTTGAGCTTTCTATACCGGGCCTTTTGTTAGGTGATGGGCAATTATATAATTGTATTATTACGTCTCATGCAATTGTTATAATTTTTTTTATAGTAATACCTACTATAATTGGGGGTTTTGGTAATTGAGTTTTACCTTTAATGTTAGGGGCTCCTGATATAAGTTTTCCTCGTTTAAATAATTTAAGATTTTGGTTATTGCCTGTTTCAATATTTTTAATTTTAGATTCTTTTTTTGTTGGGACTGGTTGTGGTACTAGTTGGACTATTTACCCTCCTTTGAGTGTTATTGGCCATTCTGGTATAAGTGTTGATCTCGCTATTTTAAGTCTTCATTGTGCTGGTGTGAGTTCTATTTTAGGAGCTATTAATA…
	ORI19_C TTATCTTTTTTAATTCGTTTTGAGCTTTCTATACCGGGCCTTTTGTTAGGTGATGGGCAATTATATAATTGTATTATTACGTCTCATGCAATTGTTATAATTTTTTTTATAGTAATACCTACTATAATTGGGGGTTTTGGTAATTGAGTTTTACCTTTAATGTTAGGGGCTCCTGATATAAGTTTTCCTCGTTTAAATAATTTAAGATTTTGGTTATTGCCTGTTTCAATATTTTTAATTTTAGATTCTTTTTTTGTTGGGACTGGTTGTGGTACTAGTTGGACTATTTACCCTCCTTTGAGTGTTATTGGCCATTCTGGTATAAGTGTTGATCTCGCTATTTTAAGTCTTCATTGTGCTGGTGTGAGTTCTATTTTAGGAGCTATTAATA…
	ORI18_C TTATCTTTTTTAATTCGTTTTGAGCTTTCTATACCAGGCCTTTTGTTAGGTGATGGGCAATTATATAATTGTATTATTACGTCTCATGCAATTGTTATAATTTTTTTTATAGTAATACCTACTATAATTGGGGGTTTTGGTAATTGAGTTTTACCTTTAATGTTAGGGGCTCCTGATATAAGTTTTCCTCGTTTAAATAATTTAAGATTTTGGTTATTGCCTGTTTCAATATTTTTAATTTTAGATTCTTTTTTTGTTGGGACTGGTTGTGGTACTAGTTGGACTATTTATCCTCCTTTGAGTGTTATTGGCCATTCTGGTATAAGTGTTGATCTCGCTATTTTAAGTCTTCATTGTGCTGGTGTGAGTTCTATTTTAGGAGCTATTAATA…
	ORI17_C TTATCTTTTTTAATTCGTTTTGAGCTTTCTATACCGGGCCTTTTGTTAGGTGATGGGCAATTATATAATTGTATTATTACGTCTCATGCAATTGTTATAATTTTTTTTATAGTAATACCTACTATAATTGGGGGTTTTGGTAATTGAGTTTTACCTTTAATGTTAGGGGCTCCTGATATAAGTTTTCCTCGTTTAAATAATTTAAGATTTTGGTTATTGCCTGTTTCAATATTTTTAATTTTAGATTCTTTTTTTGTTGGGACTGGTTGTGGTACTAGTTGGACTATTTACCCTCCTTTGAGTGTTATTGGCCATTCTGGTATAAGTGTTGATCTCGCTATTTTAAGTCTTCATTGTGCTGGTGTGAGTTCTATTTTAGGAGCTATTAATA…
	ORI14_C TTATCTTTTTTAATTCGTTTTGAGCTTTCTATACCAGGCCTTTTGTTAGGTGATGGGCAATTATATAATTGTATTATTACGTCTCATGCAATTGTTATAATTTTTTTTATAGTAATACCTACTATAATTGGGGGTTTTGGTAATTGAGTTTTACCTTTAATGTTAGGGGCTCCTGATATAAGTTTTCCTCGTTTAAATAATTTAAGATTTTGGTTATTGCCTGTTTCAATATTTTTAATTTTAGATTCTTTTTTTGTTGGGACTGGTTGTGGTACTAGTTGGACTATTTATCCTCCTTTGAGTGTTATTGGCCATTCTGGTATAAGTGTTGATCTCGCTATTTTAAGTCTTCATTGTGCTGGTGTGAGTTCTATTTTAGGAGCTATTAATA…
	ORI11_C TTATCTTTTTTAATTCGTTTTGAGCTTTCTATACCAGGCCTTTTGTTAGGTGATGGGCAATTATATAATTGTATTATTACGTCTCATGCAATTGTTATAATTTTTTTTATAGTAATACCTACTATAATTGGGGGTTTTGGTAATTGAGTTTTACCTTTAATGTTAGGGGCTCCTGATATAAGTTTTCCTCGTTTAAATAATTTAAGATTTTGGTTATTGCCTGTTTCAATATTTTTAATTTTAGATTCTTTTTTTGTTGGGACTGGTTGTGGTACTAGTTGGACTATTTATCCTCCTTTGAGTGTTATTGGCCATTCTGGTATAAGTGTTGATCTCGCTATTTTAAGTCTTCATTGTGCTGGTGTGAGTTCTATTTTAGGAGCTATTAATA…
	ORI10_C TTATCTTTTTTAATTCGTTTTGAGCTTTCTATACCAGGCCTTTTGTTAGGTGATGGGCAATTATATAATTGTATTATTACGTCTCATGCAATTGTTATAATTTTTTTTATAGTAATACCTACTATAATTGGGGGTTTTGGTAATTGAGTTTTACCTTTAATGTTAGGGGCTCCTGATATAAGTTTTCCTCGTTTAAATAATTTAAGATTTTGGTTATTGCCTGTTTCAATATTTTTAATTTTAGATTCTTTTTTTGTTGGGACTGGTTGTGGTACTAGTTGGACTATTTATCCTCCTTTGAGTGTTATTGGCCATTCTGGTATAAGTGTTGATCTCGCTATTTTAAGTCTTCATTGTGCTGGTGTGAGTTCTATTTTAGGAGCTATTAATA…
	ORI09_C TTATCTTTTTTAATTCGTTTTGAGCTTTCTATACCAGGCCTTTTGTTAGGTGATGGGCAATTATATAATTGTATTATTACGTCTCATGCAATTGTTATAATTTTTTTTATAGTAATACCTACTATAATTGGGGGTTTTGGTAATTGAGTTTTACCTTTAATGTTAGGGGCTCCTGATATAAGTTTTCCTCGTTTAAATAATTTAAGATTTTGGTTATTGCCTGTTTCAATATTTTTAATTTTAGATTCTTTTTTTGTTGGGACTGGTTGTGGTACTAGTTGGACTATTTATCCTCCTTTGAGTGTTATTGGCCATTCTGGTATAAGTGTTGATCTCGCTATTTTAAGTCTTCATTGTGCTGGTGTGAGTTCTATTTTAGGAGCTATTAATA…
	ORI01_C TTATCTTTTTTAATTCGTTTTGAGCTTTCTATACCGGGCCTTTTGTTAGGTGATGGGCAATTATATAATTGTATTATTACGTCTCATGCAATTGTTATAATTTTTTTTATAGTAATACCTACTATAATTGGGGGTTTTGGTAATTGAGTTTTACCTTTAATGTTAGGGGCTCCTGATATAAGTTTTCCTCGTTTAAATAATTTAAGATTTTGGTTATTGCCTGTTTCAATATTTTTAATTTTAGATTCTTTTTTTGTTGGGACTGGTTGTGGTACTAGTTGGACTATTTACCCTCCTTTGAGTGTTATTGGCCATTCTGGTATAAGTGTTGATCTCGCTATTTTAAGTCTTCATTGTGCTGGTGTGAGTTCTATTTTAGGAGCTATTAATA…
	VIL40_C TTATCTTTTTTAATTCGTTTTGAGCTTTCTATACCAGGCCTTTTGTTAGGTGATGGGCAATTATATAATTGTATTATTACGTCTCATGCAATTGTTATAATTTTTTTTATAGTAATACCTACTATAATTGGGGGTTTTGGTAATTGAGTTTTACCTTTAATGTTAGGGGCTCCTGATATAAGTTTTCCTCGTTTAAATAATTTGAGATTTTGGTTATTGCCTGTTTCAATATTTTTAATTTTAGATTCTTTTTTTGTTGGGACTGGTTGTGGTACTAGTTGGACTATTTATCCTCCTTTGAGTGTTATCGGCCATTCTGGTATAAGTGTTGATCTCGCTATTTTAAGTCTTCATTGTGCTGGTGTGAGGTCTATTTTAGGAGCTATTAATA…
	VIL38_C TTATCTTTTTTAATTCGTTTTGAGCTTTCTATACCAGGCCTTTTGTTAGGTGATGGGCAATTATATAATTGTATTATTACGTCTCATGCAATTGTTATAATTTTTTTTATAGTAATACCTACTATAATTGGGGGTTTTGGTAATTGAGTTTTACCTTTAATGTTAGGGGCTCCTGATATAAGTTTTCCTCGTTTAAATAATTTAAGATTTTGGTTATTGCCTGTTTCAATATTTTTAATTTTAGATTCTTTTTTTGTTGGGACTGGTTGTGGTACTAGTTGGACTATTTATCCTCCTTTGAGTGTTATTGGCCATTCTGGTATAAGTGTTGATCTCGCTATTTTAAGTCTTCATTGTGCTGGTGTGAGTTCTATTTTAGGAGCTATTAATA…
	VIL37_C TTATCTTTTTTAATTCGTTTTGAGCTTTCTATACCAGGCCTTTTGTTAGGTGATGGGCAATTATATAATTGTATTATTACGTCTCATGCAATTGTTATAATTTTTTTTATAGTAATACCTACTATAATTGGGGGTTTTGGTAATTGAGTTTTACCTTTAATGTTAGGGGCTCCTGATATAAGTTTTCCTCGTTTAAATAATTTGAGATTTTGGTTATTGCCTGTTTCAATATTTTTAATTTTAGATTCTTTTTTTGTTGGGACTGGTTGTGGTACTAGTTGGACTATTTATCCTCCTTTGAGTGTTATCGGCCATTCTGGTATAAGTGTTGATCTCGCTATTTTAAGTCTTCATTGTGCTGGTGTGAGGTCTATTTTAGGAGCTATTAATA…
	VIL36_C TTATCTTTTTTAATTCGTTTTGAGCTTTCTATACCAGGCCTTTTGTTAGGTGATGGGCAATTATATAATTGTATTATTACGTCTCATGCAATTGTTATAATTTTTTTTATAGTAATACCTACTATAATTGGGGGTTTTGGTAATTGAGTTTTACCTTTAATGTTAGGGGCTCCTGATATAAGTTTTCCTCGTTTAAATAATTTAAGATTTTGGTTATTGCCTGTTTCAATATTTTTAATTTTAGATTCTTTTTTTGTTGGGACTGGTTGTGGTACTAGTTGGACTATTTATCCTCCTTTGAGTGTTATTGGCCATTCTGGTATAAGTGTTGATCTCGCTATTTTAAGTCTTCATTGTGCTGGTGTGAGTTCTATTTTAGGAGCTATTAATA…
	VIL34_C TTATCTTTTTTAATTCGTTTTGAGCTTTCTATACCAGGCCTTTTGTTAGGTGATGGGCAATTATATAATTGTATTATTACGTCTCATGCAATTGTTATAATTTTTTTTATAGTAATACCTACTATAATTGGGGGTTTTGGTAATTGAGTTTTACCTTTAATGTTAGGGGCTCCTGATATAAGTTTTCCTCGTTTAAATAATTTAAGATTTTGGTTATTGCCTGTTTCAATATTTTTAATTTTAGATTCTTTTTTTGTTGGGACTGGTTGTGGTACTAGTTGGACTATTTATCCTCCTTTGAGTGTTATTGGCCATTCTGGTATAAGTGTTGATCTCGCTATTTTAAGTCTTCATTGTGCTGGTGTGAGTTCTATTTTAGGAGCTATTAATA…
	VIL33_C TTATCTTTTTTAATTCGTTTTGAGCTTTCTATACCAGGCCTTTTGTTAGGTGATGGGCAATTATATAATTGTATTATTACGTCTCATGCAATTGTTATAATTTTTTTTATAGTAATACCTACTATAATTGGGGGTTTTGGTAATTGAGTTTTACCTTTAATGTTAGGGGCTCCTGATATAAGTTTTCCTCGTTTAAATAATTTAAGATTTTGGTTATTGCCTGTTTCAATATTTTTAATTTTAGATTCTTTTTTTGTTGGGACTGGTTGTGGTACTAGTTGGACTATTTATCCTCCTTTGAGTGTTATTGGCCATTCTGGTATAAGTGTTGATCTCGCTATTTTAAGTCTTCATTGTGCTGGTGTGAGTTCTATTTTAGGAGCTATTAATA…
	VIL32_C TTATCTTTTTTAATTCGTTTTGAGCTTTCTATACCAGGCCTTTTGTTAGGTGATGGGCAATTATATAATTGTATTATTACGTCTCATGCAATTGTTATAATTTTTTTTATAGTAATACCTACTATAATTGGGGGTTTTGGTAATTGAGTTTTACCTTTAATGTTAGGGGCTCCTGATATAAGTTTTCCTCGTTTAAATAATTTGAGATTTTGGTTATTGCCTGTTTCAATATTTTTAATTTTAGATTCTTTTTTTGTTGGGACTGGTTGTGGTACTAGTTGGACTATTTATCCTCCTTTGAGTGTTATCGGCCATTCTGGTATAAGTGTTGATCTCGCTATTTTAAGTCTTCATTGTGCTGGTGTGAGGTCTATTTTAGGAGCTATTAATA…
	VIL30_C TTATCTTTTTTAATTCGTTTTGAGCTTTCTATACCAGGCCTTTTGTTAGGTGATGGGCAATTATATAATTGTATTATTACGTCTCATGCAATTGTTATAATTTTTTTTATAGTAATACCTACTATAATTGGGGGTTTTGGTAATTGAGTTTTACCTTTAATGTTAGGGGCTCCTGATATAAGTTTTCCTCGTTTAAATAATTTAAGATTTTGGTTATTGCCTGTTTCAATATTTTTAATTTTAGATTCTTTTTTTGTTGGGACTGGTTGTGGTACTAGTTGGACTATTTATCCTCCTTTGAGTGTTATTGGCCATTCTGGTATAAGTGTTGATCTCGCTATTTTAAGTCTTCATTGTGCTGGTGTGAGTTCTATTTTAGGAGCTATTAATA…
	VIL29_C TTATCTTTTTTAATTCGTTTTGAGCTTTCTATACCAGGCCTTTTGTTAGGTGATGGGCAATTATATAATTGTATTATTACGTCTCATGCAATTGTTATAATTTTTTTTATAGTAATACCTACTATAATTGGGGGTTTTGGTAATTGAGTTTTACCTTTAATGTTAGGGGCTCCTGATATAAGTTTTCCTCGTTTAAATAATTTAAGATTTTGGTTATTGCCTGTTTCAATATTTTTAATTTTAGATTCTTTTTTTGTTGGGACTGGTTGTGGTACTAGTTGGACTATTTATCCTCCTTTGAGTGTTATTGGCCATTCTGGTATAAGTGTTGATCTTGCTATTTTAAGTCTTCATTGTGCTGGTGTGAGTTCTATTTTAGGAGCTATTAATA…
	VIL28_C TTATCTTTTTTAATTCGTTTTGAGCTTTCTATACCAGGCCTTTTGTTAGGTGATGGGCAATTATATAATTGTATTATTACGTCTCATGCAATTGTTATAATTTTTTTTATAGTAATACCTACTATAATTGGGGGTTTTGGTAATTGAGTTTTACCTTTAATGTTAGGGGCTCCTGATATAAGTTTTCCTCGTTTAAATAATTTAAGATTTTGGTTATTGCCTGTTTCAATATTTTTAATTTTAGATTCTTTTTTTGTTGGGACTGGTTGTGGTACTAGTTGGACTATTTATCCTCCTTTGAGTGTTATTGGCCATTCTGGTATAAGTGTTGATCTCGCTATTTTAAGTCTTCATTGTGCTGGTGTGAGTTCTATTTTAGGAGCTATTAATA…
	VIL27_C TTATCTTTTTTAATTCGTTTTGAGCTTTCTATACCAGGCCTTTTGTTAGGTGATGGGCAATTATATAATTGTATTATTACGTCTCATGCAATTGTTATAATTTTTTTTATAGTAATACCTACTATAATTGGGGGTTTTGGTAATTGAGTTTTACCTTTAATGTTAGGGGCTCCTGATATAAGTTTTCCTCGTTTAAATAATTTAAGATTTTGGTTATTGCCTGTTTCAATATTTTTAATTTTAGATTCTTTTTTTGTTGGGACTGGTTGTGGTACTAGTTGGACTATTTATCCTCCTTTGAGTGTTATTGGCCATTCTGGTATAAGTGTTGATCTCGCTATTTTAAGTCTTCATTGTGCTGGTGTGAGTTCTATTTTAGGAGCTATTAATA…
	VIL26_C TTATCTTTTTTAATTCGTTTTGAGCTTTCTATACCAGGCCTTTTGTTAGGTGATGGGCAATTATATAATTGTATTATTACGTCTCATGCAATTGTTATAATTTTTTTTATAGTAATACCTACTATAATTGGGGGTTTTGGTAATTGAGTTTTACCTTTAATGTTAGGGGCTCCTGATATAAGTTTTCCTCGTTTAAATAATTTAAGATTTTGGTTATTGCCTGTTTCAATATTTTTAATTTTAGATTCTTTTTTTGTTGGGACTGGTTGTGGTACTAGTTGGACTATTTATCCTCCTTTGAGTGTTATTGGCCATTCTGGTATAAGTGTTGATCTCGCTATTTTAAGTCTTCATTGTGCTGGTGTGAGTTCTATTTTAGGAGCTATTAATA…
	VIL24_C TTATCTTTTTTAATTCGTTTTGAGCTTTCTATACCAGGCCTTTTGTTAGGTGATGGGCAATTATATAATTGTATTATTACGTCTCATGCAATTGTTATAATTTTTTTTATAGTAATACCTACTATAATTGGGGGTTTTGGTAATTGAGTTTTACCTTTAATGTTAGGGGCTCCTGATATAAGTTTTCCTCGTTTAAATAATTTAAGATTTTGGTTATTGCCTGTTTCAATATTTTTAATTTTAGATTCTTTTTTTGTTGGGACTGGTTGTGGTACTAGTTGGACTATTTATCCTCCTTTGAGTGTTATTGGCCATTCTGGTATAAGTGTTGATCTCGCTATTTTAAGTCTTCATTGTGCTGGTGTGAGTTCTATTTTAGGAGCTATTAATA…
	VIL23_C TTATCTTTTTTAATTCGTTTTGAGCTTTCTATACCAGGCCTTTTGTTAGGTGATGGGCAATTATATAATTGTATTATTACGTCTCATGCAATTGTTATAATTTTTTTTATAGTAATACCTACTATAATTGGGGGTTTTGGTAATTGAGTTTTACCTTTAATGTTAGGGGCTCCTGATATAAGTTTTCCTCGTTTAAATAATTTAAGATTTTGGTTATTGCCTGTTTCAATATTTTTAATTTTAGATTCTTTTTTTGTTGGGACTGGTTGTGGTACTAGTTGGACTATTTATCCTCCTTTGAGTGTTATTGGCCATTCTGGTATAAGTGTTGATCTCGCTATTTTAAGTCTTCATTGTGCTGGTGTGAGTTCTATTTTAGGAGCTATTAATA…
	VIL22_C TTATCTTTTTTAATTCGTTTTGAGCTTTCTATACCAGGCCTTTTGTTAGGTGATGGGCAATTATATAATTGTATTATTACGTCTCATGCAATTGTTATAATTTTTTTTATAGTAATACCTACTATAATTGGGGGTTTTGGTAATTGAGTTTTACCTTTAATGTTAGGGGCTCCTGATATAAGTTTTCCTCGTTTAAATAATTTAAGATTTTGGTTATTGCCTGTTTCAATATTTTTAATTTTAGATTCTTTTTTTGTTGGGACTGGTTGTGGTACTAGTTGGACTATTTATCCTCCTTTGAGTGTTATTGGCCATTCTGGTATAAGTGTTGATCTCGCTATTTTAAGTCTTCATTGTGCTGGTGTGAGTTCTATTTTAGGAGCTATTAATA…
	VIL20_C TTATCTTTTTTAATTCGTTTTGAGCTTTCTATACCAGGCCTTTTGTTAGGTGATGGGCAATTATATAATTGTATTATTACGTCTCATGCAATTGTTATAATTTTTTTTATAGTAATACCTACTATAATTGGGGGTTTTGGTAATTGAGTTTTACCTTTAATGTTAGGGGCTCCTGATATAAGTTTTCCTCGTTTAAATAATTTAAGATTTTGGTTATTGCCTGTTTCAATATTTTTAATTTTAGATTCTTTTTTTGTTGGGACTGGTTGTGGTACTAGTTGGACTATTTATCCTCCTTTGAGTGTTATTGGCCATTCTGGTATAAGTGTTGATCTCGCTATTTTAAGTCTTCATTGTGCTGGTGTGAGTTCTATTTTAGGAGCTATTAATA…
	VIL19_C TTATCTTTTTTAATTCGTTTTGAGCTTTCTATACCAGGCCTTTTGTTAGGTGATGGGCAATTATATAATTGTATTATTACGTCTCATGCAATTGTTATAATTTTTTTTATAGTAATACCTACTATAATTGGGGGTTTTGGTAATTGAGTTTTACCTTTAATGTTAGGGGCTCCTGATATAAGTTTTCCTCGTTTAAATAATTTAAGATTTTGGTTATTGCCTGTTTCAATATTTTTAATTTTAGATTCTTTTTTTGTTGGGACTGGTTGTGGTACTAGTTGGACTATTTATCCTCCTTTGAGTGTTATTGGCCATTCTGGTATAAGTGTTGATCTCGCTATTTTAAGTCTTCATTGTGCTGGTGTGAGTTCTATTTTAGGAGCTATTAATA…
	VIL18_C TTATCTTTTTTAATTCGTTTTGAGCTTTCTATACCAGGCCTTTTGTTAGGTGATGGGCAATTATATAATTGTATTATTACGTCTCATGCAATTGTTATAATTTTTTTTATAGTAATACCTACTATAATTGGGGGTTTTGGTAATTGAGTTTTACCTTTAATGTTAGGGGCTCCTGATATAAGTTTTCCTCGTTTAAATAATTTAAGATTTTGGTTATTGCCTGTTTCAATATTTTTAATTTTAGATTCTTTTTTTGTTGGGACTGGTTGTGGTACTAGTTGGACTATTTATCCTCCTTTGAGTGTTATTGGCCATTCTGGTATAAGTGTTGATCTCGCTATTTTAAGTCTTCATTGTGCTGGTGTGAGTTCTATTTTAGGAGCTATTAATA…
	VIL16_C TTATCTTTTTTAATTCGTTTTGAGCTTTCTATACCAGGCCTTTTGTTAGGTGATGGGCAATTATATAATTGTATTATTACGTCTCATGCAATTGTTATAATTTTTTTTATAGTAATACCTACTATAATTGGGGGTTTTGGTAATTGAGTTTTACCTTTAATGTTAGGGGCTCCTGATATAAGTTTTCCTCGTTTAAATAATTTGAGATTTTGGTTATTGCCTGTTTCAATATTTTTAATTTTAGATTCTTTTTTTGTTGGGACTGGTTGTGGTACTAGTTGGACTATTTATCCTCCTTTGAGTGTTATCGGCCATTCTGGTATAAGTGTTGATCTCGCTATTTTAAGTCTTCATTGTGCTGGTGTGAGGTCTATTTTAGGAGCTATTAATA…
	VIL14_C TTATCTTTTTTAATTCGTTTTGAGCTTTCTATACCAGGCCTTTTGTTAGGTGATGGGCAATTATATAATTGTATTATTACGTCTCATGCAATTGTTATAATTTTTTTTATAGTAATACCTACTATAATTGGGGGTTTTGGTAATTGAGTTTTACCTTTAATGTTAGGGGCTCCTGATATAAGTTTTCCTCGTTTAAATAATTTAAGATTTTGGTTATTGCCTGTTTCAATATTTTTAATTTTAGATTCTTTTTTTGTTGGGACTGGTTGTGGTACTAGTTGGACTATTTATCCTCCTTTGAGTGTTATTGGCCATTCTGGTATAAGTGTTGATCTCGCTATTTTAAGTCTTCATTGTGCTGGTGTGAGTTCTATTTTAGGAGCTATTAATA…
	VIL13_C TTATCTTTTTTAATTCGTTTTGAGCTTTCTATACCAGGCCTTTTGTTAGGTGATGGGCAATTATATAATTGTATTATTACGTCTCATGCAATTGTTATAATTTTTTTTATAGTAATACCTACTATAATTGGGGGTTTTGGTAATTGAGTTTTACCTTTAATGTTAGGGGCTCCTGATATAAGTTTTCCTCGTTTAAATAATTTGAGATTTTGGTTATTGCCTGTTTCAATATTTTTAATTTTAGATTCTTTTTTTGTTGGGACTGGTTGTGGTACTAGTTGGACTATTTATCCTCCTTTGAGTGTTATCGGCCATTCTGGTATAAGTGTTGATCTCGCTATTTTAAGTCTTCATTGTGCTGGTGTGAGGTCTATTTTAGGAGCTATTAATA…
	VIL12_C TTATCTTTTTTAATTCGTTTTGAGCTTTCTATACCAGGCCTTTTGTTAGGTGATGGGCAATTATATAATTGTATTATTACGTCTCATGCAATTGTTATAATTTTTTTTATAGTAATACCTACTATAATTGGGGGTTTTGGTAATTGAGTTTTACCTTTAATGTTAGGGGCTCCTGATATAAGTTTTCCTCGTTTAAATAATTTGAGATTTTGGTTATTGCCTGTTTCAATATTTTTAATTTTAGATTCTTTTTTTGTTGGGACTGGTTGTGGTACTAGTTGGACTATTTATCCTCCTTTGAGTGTTATCGGCCATTCTGGTATAAGTGTTGATCTCGCTATTTTAAGTCTTCATTGTGCTGGTGTGAGGTCTATTTTAGGAGCTATTAATA…
	VIL11_C TTATCTTTTTTAATTCGTTTTGAGCTTTCTATACCAGGCCTTTTGTTAGGTGATGGGCAATTATATAATTGTATTATTACGTCTCATGCAATTGTTATAATTTTTTTTATAGTAATACCTACTATAATTGGGGGTTTTGGTAATTGAGTTTTACCTTTAATGTTAGGGGCTCCTGATATAAGTTTTCCTCGTTTAAATAATTTAAGATTTTGGTTATTGCCTGTTTCAATATTTTTAATTTTAGATTCTTTTTTTGTTGGGACTGGTTGTGGTACTAGTTGGACTATTTATCCTCCTTTGAGTGTTATTGGCCATTCTGGTATAAGTGTTGATCTCGCTATTTTAAGTCTTCATTGTGCTGGTGTGAGTTCTATTTTAGGAGCTATTAATA…
	VIL10_C TTATCTTTTTTAATTCGTTTTGAGCTTTCTATACCAGGCCTTTTGTTAGGTGATGGGCAATTATATAATTGTATTATTACGTCTCATGCAATTGTTATAATTTTTTTTATAGTAATACCTACTATAATTGGGGGTTTTGGTAATTGAGTTTTACCTTTAATGTTAGGGGCTCCTGATATAAGTTTTCCTCGTTTAAATAATTTAAGATTTTGGTTATTGCCTGTTTCAATATTTTTAATTTTAGATTCTTTTTTTGTTGGGACTGGTTGTGGTACTAGTTGGACTATTTATCCTCCTTTGAGTGTTATTGGCCATTCTGGTATAAGTGTTGATCTCGCTATTTTAAGTCTTCATTGTGCTGGTGTGAGTTCTATTTTAGGAGCTATTAATA…
	VIL07_C TTATCTTTTTTAATTCGTTTTGAGCTTTCTATACCAGGCCTTTTGTTAGGTGATGGGCAATTATATAATTGTATTATTACGTCTCATGCAATTGTTATAATTTTTTTTATAGTAATACCTACTATAATTGGGGGTTTTGGTAATTGAGTTTTACCTTTAATGTTAGGGGCTCCTGATATAAGTTTTCCTCGTTTAAATAATTTAAGATTTTGGTTATTGCCTGTTTCAATATTTTTAATTTTAGATTCTTTTTTTGTTGGGACTGGTTGTGGTACTAGTTGGACTATTTATCCTCCTTTGAGTGTTATTGGCCATTCTGGTATAAGTGTTGATCTCGCTATTTTAAGTCTTCATTGTGCTGGTGTGAGTTCTATTTTAGGAGCTATTAATA…
	VIL06_C TTATCTTTTTTAATTCGTTTTGAGCTTTCTATACCGGGCCTTTTGTTAGGTGATGGGCAATTATATAATTGTATTATTACGTCTCATGCAATTGTTATAATTTTTTTTATAGTAATACCTACTATAATTGGGGGTTTTGGTAATTGAGTTTTACCTTTAATGTTAGGGGCTCCTGATATAAGTTTTCCTCGTTTAAATAATTTAAGATTTTGGTTATTGCCTGTTTCAATATTTTTAATTTTAGATTCTTTTTTTGTTGGGACTGGTTGTGGTACTAGTTGGACTATTTACCCTCCTTTGAGTGTTATTGGCCATTCTGGTATAAGTGTTGATCTCGCTATTTTAAGTCTTCATTGTGCTGGTGTGAGTTCTATTTTAGGAGCTATTAATA…
	VIL05_C TTATCTTTTTTAATTCGTTTTGAGCTTTCTATACCAGGCCTTTTGTTAGGTGATGGGCAATTATATAATTGTATTATTACGTCTCATGCAATTGTTATAATTTTTTTTATAGTAATACCTACTATAATTGGGGGTTTTGGTAATTGAGTTTTACCTTTAATGTTAGGGGCTCCTGATATAAGTTTTCCTCGTTTAAATAATTTAAGATTTTGGTTATTGCCTGTTTCAATATTTTTAATTTTAGATTCTTTTTTTGTTGGGACTGGTTGTGGTACTAGTTGGACTATTTATCCTCCTTTGAGTGTTATTGGCCATTCTGGTATAAGTGTTGATCTCGCTATTTTAAGTCTTCATTGTGCTGGTGTGAGTTCTATTTTAGGAGCTATTAATA…
	VIL04_C TTATCTTTTTTAATTCGTTTTGAGCTTTCTATACCAGGCCTTTTGTTAGGTGATGGGCAATTATATAATTGTATTATTACGTCTCATGCAATTGTTATAATTTTTTTTATAGTAATACCTACTATAATTGGGGGTTTTGGTAATTGAGTTTTACCTTTAATGTTAGGGGCTCCTGATATAAGTTTTCCTCGTTTAAATAATTTAAGATTTTGGTTATTGCCTGTTTCAATATTTTTAATTTTAGATTCTTTTTTTGTTGGGACTGGTTGTGGTACTAGTTGGACTATTTATCCTCCTTTGAGTGTTATTGGCCATTCTGGTATAAGTGTTGATCTCGCTATTTTAAGTCTTCATTGTGCTGGTGTGAGTTCTATTTTAGGAGCTATTAATA…
	VIL03_C TTATCTTTTTTAATTCGTTTTGAGCTTTCTATACCAGGCCTTTTGTTAGGTGATGGGCAATTATATAATTGTATTATTACGTCTCATGCAATTGTTATAATTTTTTTTATAGTAATACCTACTATAATTGGGGGTTTTGGTAATTGAGTTTTACCTTTAATGTTAGGGGCTCCTGATATAAGTTTTCCTCGTTTAAATAATTTAAGATTTTGGTTATTGCCTGTTTCAATATTTTTAATTTTAGATTCTTTTTTTGTTGGGACTGGTTGTGGTACTAGTTGGACTATTTATCCTCCTTTGAGTGTTATTGGCCATTCTGGTATAAGTGTTGATCTCGCTATTTTAAGTCTTCATTGTGCTGGTGTGAGTTCTATTTTAGGAGCTATTAATA…
	VIL01_C TTATCTTTTTTAATTCGTTTTGAGCTTTCTATACCAGGCCTTTTGTTAGGTGATGGGCAATTATATAATTGTATTATTACGTCTCATGCAATTGTTATAATTTTTTTTATAGTAATACCTACTATAATTGGGGGTTTTGGTAATTGAGTTTTACCTTTAATGTTAGGGGCTCCTGATATAAGTTTTCCTCGTTTAAATAATTTAAGATTTTGGTTATTGCCTGTTTCAATATTTTTAATTTTAGATTCTTTTTTTGTTGGGACTGGTTGTGGTACTAGTTGGACTATTTATCCTCCTTTGAGTGTTATTGGCCATTCTGGTATAAGTGTTGATCTCGCTATTTTAAGTCTTCATTGTGCTGGTGTGAGTTCTATTTTAGGAGCTATTAATA…
	TIB49_C TTATCTTTTTTAATTCGTTTTGAGCTTTCTATACCGGGCCTTTTGTTAGGTGATGGGCAATTATATAATTGTATTATTACGTCTCATGCAATTGTTATAATTTTTTTTATAGTAATACCTACTATAATTGGGGGTTTTGGTAATTGAGTTTTACCTTTAATGTTAGGGGCTCCTGATATAAGTTTTCCTCGTTTAAATAATTTAAGATTTTGGTTATTGCCTGTTTCAATATTTTTAATTTTAGATTCTTTTTTTGTTGGGACTGGTTGTGGTACTAGTTGGACTATTTACCCTCCTTTGAGTGTTATTGGCCATTCTGGTATAAGTGTTGATCTCGCTATTTTAAGTCTTCATTGTGCTGGTGTGAGTTCTATTTTAGGAGCTATTAATA…
	TIB47_C TTATCTTTTTTAATTCGTTTTGAGCTTTCTATACCGGGCCTTTTGTTAGGTGATGGGCAATTATATAATTGTATTATTACGTCTCATGCAATTGTTATAATTTTTTTTATAGTAATACCTACTATAATTGGGGGTTTTGGTAATTGAGTTTTACCTTTAATGTTAGGGGCTCCTGATATAAGTTTTCCTCGTTTAAATAATTTAAGATTTTGGTTATTGCCTGTTTCAATATTTTTAATTTTAGATTCTTTTTTTGTTGGGACTGGTTGTGGTACTAGTTGGACTATTTACCCTCCTTTGAGTGTTATTGGCCATTCTGGTATAAGTGTTGATCTCGCTATTTTAAGTCTTCATTGTGCTGGTGTGAGTTCTATTTTAGGAGCTATTAATA…
	TIB46_C TTATCTTTTTTAATTCGTTTTGAGCTTTCTATACCGGGCCTTTTGTTAGGTGATGGGCAATTATATAATTGTATTATTACGTCTCATGCAATTGTTATAATTTTTTTTATAGTAATACCTACTATAATTGGGGGTTTTGGTAATTGAGTTTTACCTTTAATGTTAGGGGCTCCTGATATAAGTTTTCCTCGTTTAAATAATTTAAGATTTTGGTTATTGCCTGTTTCAATATTTTTAATTTTAGATTCTTTTTTTGTTGGGACTGGTTGTGGTACTAGTTGGACTATTTACCCTCCTTTGAGTGTTATTGGCCATTCTGGTATAAGTGTTGATCTCGCTATTTTAAGTCTTCATTGTGCTGGTGTGAGTTCTATTTTAGGAGCTATTAATA…
	TIB45_C TTATCTTTTTTAATTCGTTTTGAGCTTTCTATACCGGGCCTTTTGTTAGGTGATGGGCAATTATATAATTGTATTATTACGTCTCATGCAATTGTTATAATTTTTTTTATAGTAATACCTACTATAATTGGGGGTTTTGGTAATTGAGTTTTACCTTTAATGTTAGGGGCTCCTGATATAAGTTTTCCTCGTTTAAATAATTTAAGATTTTGGTTATTGCCTGTTTCAATATTTTTAATTTTAGATTCTTTTTTTGTTGGGACTGGTTGTGGTACTAGTTGGACTATTTACCCTCCTTTGAGTGTTATTGGCCATTCTGGTATAAGTGTTGATCTCGCTATTTTAAGTCTTCATTGTGCTGGTGTGAGTTCTATTTTAGGAGCTATTAATA…
	TIB44_C TTATCTTTTTTAATTCGTTTTGAGCTTTCTATACCGGGCCTTTTGTTAGGTGATGGGCAATTATATAATTGTATTATTACGTCTCATGCAATTGTTATAATTTTTTTTATAGTAATACCTACTATAATTGGGGGTTTTGGTAATTGAGTTTTACCTTTAATGTTAGGGGCTCCTGATATAAGTTTTCCTCGTTTAAATAATTTAAGATTTTGGTTATTGCCTGTTTCAATATTTTTAATTTTAGATTCTTTTTTTGTTGGGACTGGTTGTGGTACTAGTTGGACTATTTACCCTCCTTTGAGTGTTATTGGCCATTCTGGTATAAGTGTTGATCTCGCTATTTTAAGTCTTCATTGTGCTGGTGTGAGTTCTATTTTAGGAGCTATTAATA…
	TIB41_C TTATCTTTTTTAATTCGTTTTGAGCTTTCTATACCGGGCCTTTTGTTAGGTGATGGGCAATTATATAATTGTATTATTACGTCTCATGCAATTGTTATAATTTTTTTTATAGTAATACCTACTATAATTGGGGGTTTTGGTAATTGAGTTTTACCTTTAATGTTAGGGGCTCCTGATATAAGTTTTCCTCGTTTAAATAATTTAAGATTTTGGTTATTGCCTGTTTCAATATTTTTAATTTTAGATTCTTTTTTTGTTGGGACTGGTTGTGGTACTAGTTGGACTATTTACCCTCCTTTGAGTGTTATTGGCCATTCTGGTATAAGTGTTGATCTCGCTATTTTAAGTCTTCATTGTGCTGGTGTGAGTTCTATTTTAGGAGCTATTAATA…
	TIB37_C TTATCTTTTTTAATTCGTTTTGAGCTTTCTATACCAGGCCTTTTGTTAGGTGATGGGCAATTATATAATTGTATTATTACGTCTCATGCAATTGTTATAATTTTTTTTATAGTAATACCTACTATAATTGGGGGTTTTGGTAATTGAGTTTTACCTTTAATGTTAGGGGCTCCTGATATAAGTTTTCCTCGTTTAAATAATTTAAGATTTTGGTTATTGCCTGTTTCAATATTTTTAATTTTAGATTCTTTTTTTGTTGGGACTGGTTGTGGTACTAGTTGGACTATTTATCCTCCTTTGAGTGTTATTGGCCATTCTGGTATAAGTGTTGATCTCGCTATTTTAAGTCTTCATTGTGCTGGTGTGAGTTCTATTTTAGGAGCTATTAATA…
	TIB36_C TTATCTTTTTTAATTCGTTTTGAGCTTTCTATACCGGGCCTTTTGTTAGGTGATGGGCAATTATATAATTGTATTATTACGTCTCATGCAATTGTTATAATTTTTTTTATAGTAATACCTACTATAATTGGGGGTTTTGGTAATTGAGTTTTACCTTTAATGTTAGGGGCTCCTGATATAAGTTTTCCTCGTTTAAATAATTTAAGATTTTGGTTATTGCCTGTTTCAATATTTTTAATTTTAGATTCTTTTTTTGTTGGGACTGGTTGTGGTACTAGTTGGACTATTTACCCTCCTTTGAGTGTTATTGGCCATTCTGGTATAAGTGTTGATCTCGCTATTTTAAGTCTTCATTGTGCTGGTGTGAGTTCTATTTTAGGAGCTATTAATA…
	TIB35_C TTATCTTTTTTAATTCGTTTTGAGCTTTCTATACCAGGCCTTTTGTTAGGTGATGGGCAATTATATAATTGTATTATTACGTCTCATGCAATTGTTATAATTTTTTTTATAGTAATACCTACTATAATTGGGGGTTTTGGTAATTGAGTTTTACCTTTAATGTTAGGGGCTCCTGATATAAGTTTTCCTCGTTTAAATAATTTAAGATTTTGGTTATTGCCTGTTTCAATATTTTTAATTTTAGATTCTTTTTTTGTTGGGACTGGTTGTGGTACTAGTTGGACTATTTATCCTCCTTTGAGTGTTATTGGCCATTCTGGTATAAGTGTTGATCTCGCTATTTTAAGTCTTCATTGTGCTGGTGTGAGTTCTATTTTAGGAGCTATTAATA…
	TIB33_C TTATCTTTTTTAATTCGTTTTGAGCTTTCTATACCAGGCCTTTTGTTAGGTGATGGGCAATTATATAATTGTATTATTACGTCTCATGCAATTGTTATAATTTTTTTTATAGTAATACCTACTATAATTGGGGGTTTTGGTAATTGAGTTTTACCTTTAATGTTAGGGGCTCCTGATATAAGTTTTCCTCGTTTAAATAATTTAAGATTTTGGTTATTGCCTGTTTCAATATTTTTAATTTTAGATTCTTTTTTTGTTGGGACTGGTTGTGGTACTAGTTGGACTATTTATCCTCCTTTGAGTGTTATTGGCCATTCTGGTATAAGTGTTGATCTCGCTATTTTAAGTCTTCATTGTGCTGGTGTGAGTTCTATTTTAGGAGCTATTAATA…
	TIB30_C TTATCTTTTTTAATTCGTTTTGAGCTTTCTATACCAGGCCTTTTGTTAGGTGATGGGCAATTATATAATTGTATTATTACGTCTCATGCAATTGTTATAATTTTTTTTATAGTAATACCTACTATAATTGGGGGTTTTGGTAATTGAGTTTTACCTTTAATGTTAGGGGCTCCTGATATAAGTTTTCCTCGTTTAAATAATTTAAGATTTTGGTTATTGCCTGTTTCAATATTTTTAATTTTAGATTCTTTTTTTGTTGGGACTGGTTGTGGTACTAGTTGGACTATTTATCCTCCTTTGAGTGTTATTGGCCATTCTGGTATAAGTGTTGATCTCGCTATTTTAAGTCTTCATTGTGCTGGTGTGAGTTCTATTTTAGGAGCTATTAATA…
	TIB29_C TTATCTTTTTTAATTCGTTTTGAGCTTTCTATACCAGGCCTTTTGTTAGGCGATGGGCAATTATATAATTGTATTATTACGTCTCATGCAATTGTTATAATTTTTTTTATAGTAATACCTACTATAATTGGGGGTTTTGGTAATTGAGTTTTACCTTTAATGTTAGGGGCTCCTGATATAAGTTTTCCTCGTTTAAATAATTTAAGATTTTGGTTATTGCCTGTTTCAATATTTTTAATTTTAGATTCTTTTTTTGTTGGGACTGGTTGTGGTACTAGTTGGACTATTTATCCTCCTTTGAGTGTTATTGGCCATTCTGGTATAAGTGTTGATCTCGCTATTTTAAGTCTTCATTGTGCTGGTGTGAGTTCTATTTTAGGAGCTATTAATA…
	TIB28_C TTATCTTTTTTAATTCGTTTTGAGCTTTCTATACCGGGCCTTTTGTTAGGTGATGGGCAATTATATAATTGTATTATTACGTCTCATGCAATTGTTATAATTTTTTTTATAGTAATACCTACTATAATTGGGGGTTTTGGTAATTGAGTTTTACCTTTAATGTTAGGGGCTCCTGATATAAGTTTTCCTCGTTTAAATAATTTAAGATTTTGGTTATTGCCTGTTTCAATATTTTTAATTTTAGATTCTTTTTTTGTTGGGACTGGTTGTGGTACTAGTTGGACTATTTACCCTCCTTTGAGTGTTATTGGCCATTCTGGTATAAGTGTTGATCTCGCTATTTTAAGTCTTCATTGTGCTGGTGTGAGTTCTATTTTAGGAGCTATTAATA…
	TIB27_C TTATCTTTTTTAATTCGTTTTGAGCTTTCTATACCAGGCCTTTTGTTAGGCGATGGGCAATTATATAATTGTATTATTACGTCTCATGCAATTGTTATAATTTTTTTTATAGTAATACCTACTATAATTGGGGGTTTTGGTAATTGAGTTTTACCTTTAATGTTAGGGGCTCCTGATATAAGTTTTCCTCGTTTAAATAATTTAAGATTTTGGTTATTGCCTGTTTCAATATTTTTAATTTTAGATTCTTTTTTTGTTGGGACTGGTTGTGGTACTAGTTGGACTATTTATCCTCCTTTGAGTGTTATTGGCCATTCTGGTATAAGTGTTGATCTCGCTATTTTAAGTCTTCATTGTGCTGGTGTGAGTTCTATTTTAGGAGCTATTAATA…
	TIB25_C TTATCTTTTTTAATTCGTTTTGAGCTTTCTATACCAGGCCTTTTGTTAGGCGATGGGCAATTATATAATTGTATTATTACGTCTCATGCAATTGTTATAATTTTTTTTATAGTAATACCTACTATAATTGGGGGTTTTGGTAATTGAGTTTTACCTTTAATGTTAGGGGCTCCTGATATAAGTTTTCCTCGTTTAAATAATTTAAGATTTTGGTTATTGCCTGTTTCAATATTTTTAATTTTAGATTCTTTTTTTGTTGGGACTGGTTGTGGTACTAGTTGGACTATTTATCCTCCTTTGAGTGTTATTGGCCATTCTGGTATAAGTGTTGATCTCGCTATTTTAAGTCTTCATTGTGCTGGTGTGAGTTCTATTTTAGGAGCTATTAATA…
	TIB19_C TTATCTTTTTTAATTCGTTTTGAGCTTTCTATACCAGGCCTTTTGTTAGGTGATGGGCAATTATATAATTGTATTATTACGTCTCATGCAATTGTTATAATTTTTTTTATAGTAATACCTACTATAATTGGGGGTTTTGGTAATTGAGTTTTACCTTTAATGTTAGGGGCTCCTGATATAAGTTTTCCTCGTTTAAATAATTTAAGATTTTGGTTATTGCCTGTTTCAATATTTTTAATTTTAGATTCTTTTTTTGTTGGGACTGGTTGTGGTACTAGTTGGACTATTTATCCTCCTTTGAGTGTTATTGGCCATTCTGGTATAAGTGTTGATCTCGCTATTTTAAGTCTTCATTGTGCTGGTGTGAGTTCTATTTTAGGAGCTATTAATA…
	TIB18_C TTATCTTTTTTAATTCGTTTTGAGCTTTCTATACCAGGCCTTTTGTTAGGTGATGGGCAATTATATAATTGTATTATTACGTCTCATGCAATTGTTATAATTTTTTTTATAGTAATACCTACTATAATTGGGGGTTTTGGTAATTGAGTTTTACCTTTAATGTTAGGGGCTCCTGATATAAGTTTTCCTCGTTTAAATAATTTAAGATTTTGGTTATTGCCTGTTTCAATATTTTTAATTTTAGATTCTTTTTTTGTTGGGACTGGTTGTGGTACTAGTTGGACTATTTATCCTCCTTTGAGTGTTATTGGCCATTCTGGTATAAGTGTTGATCTCGCTATTTTAAGTCTTCATTGTGCTGGTGTGAGTTCTATTTTAGGAGCTATTAATA…
	TIB17_C TTATCTTTTTTAATTCGTTTTGAGCTTTCTATACCAGGACTTTTGTTAGGTGATGGGCAATTATATAATTGTATTATTACGTCTCATGCAATTGTTATAATTTTTTTTATAGTAATACCTACTATAATTGGGGGTTTTGGTAATTGAGTTTTACCTTTAATGTTAGGGGCTCCTGATATAAGTTTTCCTCGTTTAAATAATTTAAGATTTTGGTTATTGCCTGTTTCAATATTTTTAATTTTAGATTCTTTTTTTGTTGGGACTGGTTGTGGTACTAGTTGGACTATTTATCCTCCTTTGAGTGTTATTGGCCATTCTGGTATAAGTGTTGATCTCGCTATTTTAAGTCTTCATTGTGCTGGTGTGAGTTCTATTTTAGGAGCTATTAATA…
	TIB16_C TTATCTTTTTTAATTCGTTTTGAGCTTTCTATACCGGGCCTTTTGTTAGGTGATGGGCAATTATATAATTGTATTATTACGTCTCATGCAATTGTTATAATTTTTTTTATAGTAATACCTACTATAATTGGGGGTTTTGGTAATTGAGTTTTACCTTTAATGTTAGGGGCTCCTGATATAAGTTTTCCTCGTTTAAATAATTTAAGATTTTGGTTATTGCCTGTTTCAATATTTTTAATTTTAGATTCTTTTTTTGTTGGGACTGGTTGTGGTACTAGTTGGACTATTTACCCTCCTTTGAGTGTTATTGGCCATTCTGGTATAAGTGTTGATCTCGCTATTTTAAGTCTTCATTGTGCTGGTGTGAGTTCTATTTTAGGAGCTATTAATA…
	TIB15_C TTATCTTTTTTAATTCGTTTTGAGCTTTCTATACCGGGCCTTTTGTTAGGTGATGGGCAATTATATAATTGTATTATTACGTCTCATGCAATTGTTATAATTTTTTTTATAGTAATACCTACTATAATTGGGGGTTTTGGTAATTGAGTTTTACCTTTAATGTTAGGGGCTCCTGATATAAGTTTTCCTCGTTTAAATAATTTAAGATTTTGGTTATTGCCTGTTTCAATATTTTTAATTTTAGATTCTTTTTTTGTTGGGACTGGTTGTGGTACTAGTTGGACTATTTACCCTCCTTTGAGTGTTATTGGCCATTCTGGTATAAGTGTTGATCTCGCTATTTTAAGTCTTCATTGTGCTGGTGTGAGTTCTATTTTAGGAGCTATTAATA…
	TIB14_C TTATCTTTTTTAATTCGTTTTGAGCTTTCTATACCGGGCCTTTTGTTAGGTGATGGGCAATTATATAATTGTATTATTACGTCTCATGCAATTGTTATAATTTTTTTTATAGTAATACCTACTATAATTGGGGGTTTTGGTAATTGAGTTTTACCTTTAATGTTAGGGGCTCCTGATATAAGTTTTCCTCGTTTAAATAATTTAAGATTTTGGTTATTGCCTGTTTCAATATTTTTAATTTTAGATTCTTTTTTTGTTGGGACTGGTTGTGGTACTAGTTGGACTATTTACCCTCCTTTGAGTGTTATTGGCCATTCTGGTATAAGTGTTGATCTCGCTATTTTAAGTCTTCATTGTGCTGGTGTGAGTTCTATTTTAGGAGCTATTAATA…
	TIB13_C TTATCTTTTTTAATTCGTTTTGAGCTTTCTATACCAGGCCTTTTGTTAGGTGATGGGCAATTATATAATTGTATTATTACGTCTCATGCAATTGTTATAATTTTTTTTATAGTAATACCTACTATAATTGGGGGTTTTGGTAATTGAGTTTTACCTTTAATGTTAGGGGCTCCTGATATAAGTTTTCCTCGTTTAAATAATTTAAGATTTTGGTTATTGCCTGTTTCAATATTTTTAATTTTAGATTCTTTTTTTGTTGGGACTGGTTGTGGTACTAGTTGGACTATTTATCCTCCTTTGAGTGTTATTGGCCATTCTGGTATAAGTGTTGATCTCGCTATTTTAAGTCTTCATTGTGCTGGTGTGAGTTCTATTTTAGGAGCTATTAATA…
	TIB12_C TTATCTTTTTTAATTCGTTTTGAGCTTTCTATACCAGGCCTTTTGTTAGGTGATGGGCAATTATATAATTGTATTATTACGTCTCATGCAATTGTTATAATTTTTTTTATAGTAATACCTACTATAATTGGGGGTTTTGGTAATTGAGTTTTACCTTTAATGTTAGGGGCTCCTGATATAAGTTTTCCTCGTTTAAATAATTTAAGATTTTGGTTATTGCCTGTTTCAATATTTTTAATTTTAGATTCTTTTTTTGTTGGGACTGGTTGTGGTACTAGTTGGACTATTTATCCTCCTTTGAGTGTTATTGGCCATTCTGGTATAAGTGTTGATCTCGCTATTTTAAGTCTTCATTGTGCTGGTGTGAGTTCTATTTTAGGAGCTATTAATA…
	TIB11_C TTATCTTTTTTAATTCGTTTTGAGCTTTCTATACCGGGCCTTTTGTTAGGTGATGGGCAATTATATAATTGTATTATTACGTCTCATGCAATTGTTATAATTTTTTTTATAGTAATACCTACTATAATTGGGGGTTTTGGTAATTGAGTTTTACCTTTAATGTTAGGGGCTCCTGATATAAGTTTTCCTCGTTTAAATAATTTAAGATTTTGGTTATTGCCTGTTTCAATATTTTTAATTTTAGATTCTTTTTTTGTTGGGACTGGTTGTGGTACTAGTTGGACTATTTACCCTCCTTTGAGTGTTATTGGCCATTCTGGTATAAGTGTTGATCTCGCTATTTTAAGTCTTCATTGTGCTGGTGTGAGTTCTATTTTAGGAGCTATTAATA…
	TIB09_C TTATCTTTTTTAATTCGTTTTGAGCTTTCTATACCAGGCCTTTTGTTAGGTGATGGGCAATTATATAATTGTATTATTACGTCTCATGCAATTGTTATAATTTTTTTTATAGTAATACCTACTATAATTGGGGGTTTTGGTAATTGAGTTTTACCTTTAATGTTAGGGGCTCCTGATATAAGTTTTCCTCGTTTAAATAATTTAAGATTTTGGTTATTGCCTGTTTCAATATTTTTAATTTTAGATTCTTTTTTTGTTGGGACTGGTTGTGGTACTAGTTGGACTATTTATCCTCCTTTGAGTGTTATTGGCCATTCTGGTATAAGTGTTGATCTCGCTATTTTAAGTCTTCATTGTGCTGGTGTGAGTTCTATTTTAGGAGCTATTAATA…
	TIB08_C TTATCTTTTTTAATTCGTTTTGAGCTTTCTATACCGGGCCTTTTGTTAGGTGATGGGCAATTATATAATTGTATTATTACGTCTCATGCAATTGTTATAATTTTTTTTATAGTAATACCTACTATAATTGGGGGTTTTGGTAATTGAGTTTTACCTTTAATGTTAGGGGCTCCTGATATAAGTTTTCCTCGTTTAAATAATTTAAGATTTTGGTTATTGCCTGTTTCAATATTTTTAATTTTAGATTCTTTTTTTGTTGGGACTGGTTGTGGTACTAGTTGGACTATTTACCCTCCTTTGAGTGTTATTGGCCATTCTGGTATAAGTGTTGATCTCGCTATTTTAAGTCTTCATTGTGCTGGTGTGAGTTCTATTTTAGGAGCTATTAATA…
	TIB07_C TTATCTTTTTTAATTCGTTTTGAGCTTTCTATACCAGGCCTTTTGTTAGGTGATGGGCAATTATATAATTGTATTATTACGTCTCATGCAATTGTTATAATTTTTTTTATAGTAATACCTACTATAATTGGGGGTTTTGGTAATTGAGTTTTACCTTTAATGTTAGGGGCTCCTGATATAAGTTTTCCTCGTTTAAATAATTTAAGATTTTGGTTATTGCCTGTTTCAATATTTTTAATTTTAGATTCTTTTTTTGTTGGGACTGGTTGTGGTACTAGTTGGACTATTTATCCTCCTTTGAGTGTTATTGGCCATTCTGGTATAAGTGTTGATCTCGCTATTTTAAGTCTTCATTGTGCTGGTGTGAGTTCTATTTTAGGAGCTATTAATA…
	TIB05_C TTATCTTTTTTAATTCGTTTTGAGCTTTCTATACCGGGCCTTTTGTTAGGTGATGGGCAATTATATAATTGTATTATTACGTCTCATGCAATTGTTATAATTTTTTTTATAGTAATACCTACTATAATTGGGGGTTTTGGTAATTGAGTTTTACCTTTAATGTTAGGGGCTCCTGATATAAGTTTTCCTCGTTTAAATAATTTAAGATTTTGGTTATTGCCTGTTTCAATATTTTTAATTTTAGATTCTTTTTTTGTTGGGACTGGTTGTGGTACTAGTTGGACTATTTACCCTCCTTTGAGTGTTATTGGCCATTCTGGTATAAGTGTTGATCTCGCTATTTTAAGTCTTCATTGTGCTGGTGTGAGTTCTATTTTAGGAGCTATTAATA…
	TIB04_C TTATCTTTTTTAATTCGTTTTGAGCTTTCTATACCGGGCCTTTTGTTAGGTGATGGGCAATTATATAATTGTATTATTACGTCTCATGCAATTGTTATAATTTTTTTTATAGTAATACCTACTATAATTGGGGGTTTTGGTAATTGAGTTTTACCTTTAATGTTAGGGGCTCCTGATATAAGTTTTCCTCGTTTAAATAATTTAAGATTTTGGTTATTGCCTGTTTCAATATTTTTAATTTTAGATTCTTTTTTTGTTGGGACTGGTTGTGGTACTAGTTGGACTATTTACCCTCCTTTGAGTGTTATTGGCCATTCTGGTATAAGTGTTGATCTCGCTATTTTAAGTCTTCATTGTGCTGGTGTGAGTTCTATTTTAGGAGCTATTAATA…
	TIB03_C TTATCTTTTTTAATTCGTTTTGAGCTTTCTATACCGGGCCTTTTGTTAGGTGATGGGCAATTATATAATTGTATTATTACGTCTCATGCAATTGTTATAATTTTTTTTATAGTAATACCTACTATAATTGGGGGTTTTGGTAATTGAGTTTTACCTTTAATGTTAGGGGCTCCTGATATAAGTTTTCCTCGTTTAAATAATTTAAGATTTTGGTTATTGCCTGTTTCAATATTTTTAATTTTAGATTCTTTTTTTGTTGGGACTGGTTGTGGTACTAGTTGGACTATTTACCCTCCTTTGAGTGTTATTGGCCATTCTGGTATAAGTGTTGATCTCGCTATTTTAAGTCTTCATTGTGCTGGTGTGAGTTCTATTTTAGGAGCTATTAATA…
	NEA50_C TTATCTTTTTTAATTCGTTTTGAGCTTTCTATACCAGGCCTTTTGTTAGGTGATGGGCAATTATATAATTGTATTATTACGTCTCATGCAATTGTTATAATTTTTTTTATAGTAATACCTACTATAATTGGGGGTTTTGGTAATTGAGTTTTACCTTTAATGTTAGGGGCTCCTGATATAAGTTTTCCTCGTTTAAATAATTTGAGATTTTGGTTATTGCCTGTTTCAATATTTTTAATTTTAGATTCTTTTTTTGTTGGGACTGGTTGTGGTACTAGTTGGACTATTTATCCTCCTTTGAGTGTTATCGGCCATTCTGGTATAAGTGTTGATCTCGCTATTTTAAGTCTTCATTGTGCTGGTGTGAGGTCTATTTTAGGAGCTATTAATA…
	NEA49_C TTATCTTTTTTAATTCGTTTTGAGCTTTCTATACCAGGCCTTTTGTTAGGTGATGGGCAATTATATAATTGTATTATTACGTCTCATGCAATTGTTATAATTTTTTTTATAGTAATACCTACTATAATTGGGGGTTTTGGTAATTGAGTTTTACCTTTAATGTTAGGGGCTCCTGATATAAGTTTTCCTCGTTTAAATAATTTAAGATTTTGGTTATTGCCTGTTTCAATATTTTTAATTTTAGATTCTTTTTTTGTTGGGACTGGTTGTGGTACTAGTTGGACTATTTATCCTCCTTTGAGTGTTATTGGCCATTCTGGTATAAGTGTTGATCTCGCTATTTTAAGTCTTCATTGTGCTGGTGTGAGTTCTATTTTAGGAGCTATTAATA…
	NEA30_C TTATCTTTTTTAATTCGTTTTGAGCTTTCTATACCAGGCCTTTTGTTAGGTGATGGGCAATTATATAATTGTATTATTACGTCTCATGCAATTGTTATAATTTTTTTTATAGTAATACCTACTATAATTGGGGGTTTTGGTAATTGAGTTTTACCTTTAATGTTAGGGGCTCCTGATATAAGTTTTCCTCGTTTAAATAATTTAAGATTTTGGTTATTGCCTGTTTCAATATTTTTAATTTTAGATTCTTTTTTTGTTGGGACTGGTTGTGGTACTAGTTGGACTATTTATCCTCCTTTGAGTGTTATTGGCCATTCTGGTATAAGTGTTGATCTCGCTATTTTAAGTCTTCATTGTGCTGGTGTGAGTTCTATTTTAGGAGCTATTAATA…
	NEA29_C TTATCTTTTTTAATTCGTTTTGAGCTTTCTATACCAGGCCTTTTGTTAGGTGATGGGCAATTATATAATTGTATTATTACGTCTCATGCAATTGTTATAATTTTTTTTATAGTAATACCTACTATAATTGGGGGTTTTGGTAATTGAGTTTTACCTTTAATGTTAGGGGCTCCTGATATAAGTTTTCCTCGTTTAAATAATTTAAGATTTTGGTTATTGCCTGTTTCAATATTTTTAATTTTAGATTCTTTTTTTGTTGGGACTGGTTGTGGTACTAGTTGGACTATTTATCCTCCTTTGAGTGTTATTGGCCATTCTGGTATAAGTGTTGATCTCGCTATTTTAAGTCTTCATTGTGCTGGTGTGAGTTCTATTTTAGGAGCTATTAATA…
	NEA28_C TTATCTTTTTTAATTCGTTTTGAGCTTTCTATACCAGGCCTTTTGTTAGGTGATGGGCAATTATATAATTGTATTATTACGTCTCATGCAATTGTTATAATTTTTTTTATAGTAATACCTACTATAATTGGGGGTTTTGGTAATTGAGTTTTACCTTTAATGTTAGGGGCTCCTGATATAAGTTTTCCTCGTTTAAATAATTTAAGATTTTGGTTATTGCCTGTTTCAATATTTTTAATTTTAGATTCTTTTTTTGTTGGGACTGGTTGTGGTACTAGTTGGACTATTTATCCTCCTTTGAGTGTTATTGGCCATTCTGGTATAAGTGTTGATCTCGCTATTTTAAGTCTTCATTGTGCTGGTGTGAGTTCTATTTTAGGGGCTATTAATA…
	NEA27_C TTATCTTTTTTAATTCGTTTTGAGCTTTCTATACCAGGCCTTTTGTTAGGTGATGGGCAATTATATAATTGTATTATTACGTCTCATGCAATTGTTATAATTTTTTTTATAGTAATACCTACTATAATTGGGGGTTTTGGTAATTGAGTTTTACCTTTAATGTTAGGGGCTCCTGATATAAGTTTTCCTCGTTTAAATAATTTAAGATTTTGGTTATTGCCTGTTTCAATATTTTTAATTTTAGATTCTTTTTTTGTTGGGACTGGTTGTGGTACTAGTTGGACTATTTATCCTCCTTTGAGTGTTATTGGCCATTCTGGTATAAGTGTTGATCTCGCTATTTTAAGTCTTCATTGTGCTGGTGTGAGTTCTATTTTAGGAGCTATTAATA…
	NEA26_C TTATCTTTTTTAATTCGTTTTGAGCTTTCTATACCAGGCCTTTTGTTAGGTGATGGGCAATTATATAATTGTATTATTACGTCTCATGCAATTGTTATAATTTTTTTTATAGTAATACCTACTATAATTGGGGGTTTTGGTAATTGAGTTTTACCTTTAATGTTAGGGGCTCCTGATATAAGTTTTCCTCGTTTAAATAATTTAAGATTTTGGTTATTGCCTGTTTCAATATTTTTAATTTTAGATTCTTTTTTTGTTGGGACTGGTTGTGGTACTAGTTGGACTATTTATCCTCCTTTGAGTGTTATTGGCCATTCTGGTATAAGTGTTGATCTCGCTATTTTAAGTCTTCATTGTGCTGGTGTGAGTTCTATTTTAGGAGCTATTAATA…
	NEA25_C TTATCTTTTTTAATTCGTTTTGAGCTTTCTATACCAGGCCTTTTGTTAGGTGATGGGCAATTATATAATTGTATTATTACGTCTCATGCAATTGTTATAATTTTTTTTATAGTAATACCTACTATAATTGGGGGTTTTGGTAATTGAGTTTTACCTTTAATGTTAGGGGCTCCTGATATAAGTTTTCCTCGTTTAAATAATTTAAGATTTTGGTTATTGCCTGTTTCAATATTTTTAATTTTAGATTCTTTTTTTGTTGGTACTGGTTGTGGTACTAGTTGGACTATTTATCCTCCTTTGAGTGTTATTGGCCATTCTGGTATAAGTGTTGATCTCGCTATTTTAAGTCTTCATTGTGCTGGTGTGAGTTCTATTTTAGGAGCTATTAATA…
	NEA24_C TTATCTTTTTTAATTCGTTTTGAGCTTTCTATACCAGGCCTTTTGTTAGGTGATGGGCAATTATATAATTGTATTATTACGTCTCATGCAATTGTTATAATTTTTTTTATAGTAATACCTACTATAATTGGGGGTTTTGGTAATTGAGTTTTACCTTTAATGTTAGGGGCTCCTGATATAAGTTTTCCTCGTTTAAATAATTTAAGATTTTGGTTATTGCCTGTTTCAATATTTTTAATTTTAGATTCTTTTTTTGTTGGGACTGGTTGTGGTACTAGTTGGACTATTTATCCTCCTTTGAGTGTTATTGGCCATTCTGGTATAAGTGTTGATCTCGCTATTTTAAGTCTTCATTGTGCTGGTGTGAGTTCTATTTTAGGAGCTATTAATA…
	NEA23_C TTATCTTTTTTAATTCGTTTTGAGCTTTCTATACCAGGCCTTTTGTTAGGTGATGGGCAATTATATAATTGTATTATTACGTCTCATGCAATTGTTATAATTTTTTTTATAGTAATACCTACTATAATTGGGGGTTTTGGTAATTGAGTTTTACCTTTAATGTTAGGGGCTCCTGATATAAGTTTTCCTCGTTTAAATAATTTAAGATTTTGGTTATTGCCTGTTTCAATATTTTTAATTTTAGATTCTTTTTTTGTTGGGACTGGTTGTGGTACTAGTTGGACTATTTATCCTCCTTTGAGTGTTATTGGCCATTCTGGTATAAGTGTTGATCTCGCTATTTTAAGTCTTCATTGTGCTGGTGTGAGTTCTATTTTAGGAGCTATTAATA…
	NEA22_C TTATCTTTTTTAATTCGTTTTGAGCTTTCTATACCAGGCCTTTTGTTAGGTGATGGGCAATTATATAATTGTATTATTACGTCTCATGCAATTGTTATAATTTTTTTTATAGTAATACCTACTATAATTGGGGGTTTTGGTAATTGAGTTTTACCTTTAATGTTAGGGGCTCCTGATATAAGTTTTCCTCGTTTAAATAATTTAAGATTTTGGTTATTGCCTGTTTCAATATTTTTAATTTTAGATTCTTTTTTTGTTGGGACTGGTTGTGGTACTAGTTGGACTATTTATCCTCCTTTGAGTGTTATTGGCCATTCTGGTATAAGTGTTGATCTCGCTATTTTAAGTCTTCATTGTGCTGGTGTGAGTTCTATTTTAGGAGCTATTAATA…
	NEA21_C TTATCTTTTTTAATTCGTTTTGAGCTTTCTATACCAGGCCTTTTGTTAGGTGATGGGCAATTATATAATTGTATTATTACGTCTCATGCAATTGTTATAATTTTTTTTATAGTAATACCTACTATAATTGGGGGTTTTGGTAATTGAGTTTTACCTTTAATGTTAGGGGCTCCTGATATAAGTTTTCCTCGTTTAAATAATTTAAGATTTTGGTTATTGCCTGTTTCAATATTTTTAATTTTAGATTCTTTTTTTGTTGGGACTGGTTGTGGTACTAGTTGGACTATTTATCCTCCTTTGAGTGTTATTGGCCATTCTGGTATAAGTGTTGATCTCGCTATTTTAAGTCTTCATTGTGCTGGTGTGAGTTCTATTTTAGGAGCTATTAATA…
	NEA20_C TTATCTTTTTTAATTCGTTTTGAGCTTTCTATACCAGGCCTTTTGTTAGGTGATGGGCAATTATATAATTGTATTATTACGTCTCATGCAATTGTTATAATTTTTTTTATAGTAATACCTACTATAATTGGGGGTTTTGGTAATTGAGTTTTACCTTTAATGTTAGGGGCTCCTGATATAAGTTTTCCTCGTTTAAATAATTTAAGATTTTGGTTATTGCCTGTTTCAATATTTTTAATTTTAGATTCTTTTTTTGTTGGGACTGGTTGTGGTACTAGTTGGACTATTTATCCTCCTTTGAGTGTTATTGGCCATTCTGGTATAAGTGTTGATCTCGCTATTTTAAGTCTTCATTGTGCTGGTGTGAGTTCTATTTTAGGAGCTATTAATA…
	NEA19_C TTATCTTTTTTAATTCGTTTTGAGCTTTCTATACCAGGCCTTTTGTTAGGCGATGGGCAATTATATAATTGTATTATTACGTCTCATGCAATTGTTATAATTTTTTTTATAGTAATACCTACTATAATTGGGGGTTTTGGTAATTGAGTTTTACCTTTAATGTTAGGGGCTCCTGATATAAGTTTTCCTCGTTTAAATAATTTAAGATTTTGGTTATTGCCTGTTTCAATATTTTTAATTTTAGATTCTTTTTTTGTTGGGACTGGTTGTGGTACTAGTTGGACTATTTATCCTCCTTTGAGTGTTATTGGCCATTCTGGTATAAGTGTTGATCTCGCTATTTTAAGTCTTCATTGTGCTGGTGTGAGTTCTATTATAGGAGCTATTAATA…
	NEA18_C TTATCTTTTTTAATTCGTTTTGAGCTTTCTATACCAGGCCTTTTGTTAGGTGATGGGCAATTATATAATTGTATTATTACGTCTCATGCAATTGTTATAATTTTTTTTATAGTAATACCTACTATAATTGGGGGTTTTGGTAATTGAGTTTTACCTTTAATGTTAGGGGCTCCTGATATAAGTTTTCCTCGTTTAAATAATTTAAGATTTTGGTTATTGCCTGTTTCAATATTTTTAATTTTAGATTCTTTTTTTGTTGGGACTGGTTGTGGTACTAGTTGGACTATTTATCCTCCTTTGAGTGTTATTGGCCATTCTGGTATAAGTGTTGATCTCGCTATTTTAAGTCTTCATTGTGCTGGTGTGAGTTCTATTTTAGGAGCTATTAATA…
	NEA17_C TTATCTTTTTTAATTCGTTTTGAGCTTTCTATACCAGGCCTTTTGTTAGGTGATGGGCAATTATATAATTGTATTATTACGTCTCATGCAATTGTTATAATTTTTTTTATAGTAATACCTACTATAATTGGGGGTTTTGGTAATTGAGTTTTACCTTTAATGTTAGGGGCTCCTGATATAAGTTTTCCTCGTTTAAATAATTTAAGATTTTGGTTATTGCCTGTTTCAATATTTTTAATTTTAGATTCTTTTTTTGTTGGGACTGGTTGTGGTACTAGTTGGACTATTTATCCTCCTTTGAGTGTTATTGGCCATTCTGGTATAAGTGTTGATCTCGCTATTTTAAGTCTTCATTGTGCTGGTGTGAGTTCTATTTTAGGAGCTATTAATA…
	NEA16_C TTATCTTTTTTAATTCGTTTTGAGCTTTCTATACCAGGCCTTTTGTTAGGTGATGGGCAATTATATAATTGTATTATTACGTCTCATGCAATTGTTATAATTTTTTTTATAGTAATACCTACTATAATTGGGGGTTTTGGTAATTGAGTTTTACCTTTAATGTTAGGGGCTCCTGATATAAGTTTTCCTCGTTTAAATAATTTAAGATTTTGGTTATTGCCTGTTTCAATATTTTTAATTTTAGATTCTTTTTTTGTTGGGACTGGTTGTGGTACTAGTTGGACTATTTATCCTCCTTTGAGTGTTATTGGCCATTCTGGTATAAGTGTTGATCTCGCTATTTTAAGTCTTCATTGTGCTGGTGTGAGTTCTATTTTAGGAGCTATTAATA…
	NEA15_C TTATCTTTTTTAATTCGTTTTGAGCTTTCTATACCAGGCCTTTTGTTAGGTGATGGGCAATTATATAATTGTATTATTACGTCTCATGCAATTGTTATAATTTTTTTTATAGTAATACCTACTATAATTGGGGGTTTTGGTAATTGAGTTTTACCTTTAATGTTAGGGGCTCCTGATATAAGTTTTCCTCGTTTAAATAATTTAAGATTTTGGTTATTGCCTGTTTCAATATTTTTAATTTTAGATTCTTTTTTTGTTGGGACTGGTTGTGGTACTAGTTGGACTATTTATCCTCCTTTGAGTGTTATTGGCCATTCTGGTATAAGTGTTGATCTTGCTATTTTAAGTCTTCATTGTGCTGGTGTGAGTTCTATTTTAGGAGCTATTAATA…
	NEA14_C TTATCTTTTTTAATTCGTTTTGAGCTTTCTATACCAGGCCTTTTGTTAGGTGATGGGCAATTATATAATTGTATTATTACGTCTCATGCAATTGTTATAATTTTTTTTATAGTAATACCTACTATAATTGGGGGTTTTGGTAATTGAGTTTTACCTTTAATGTTAGGGGCTCCTGATATAAGTTTTCCTCGTTTAAATAATTTAAGATTTTGGTTATTGCCTGTTTCAATATTTTTAATTTTAGATTCTTTTTTTGTTGGGACTGGTTGTGGTACTAGTTGGACTATTTATCCTCCTTTGAGTGTTATTGGCCATTCTGGTATAAGTGTTGATCTCGCTATTTTAAGTCTTCATTGTGCTGGTGTGAGTTCTATTTTAGGAGCTATTAATA…
	NEA13_C TTATCTTTTTTAATTCGTTTTGAGCTTTCTATACCAGGCCTTTTGTTAGGTGATGGGCAATTATATAATTGTATTATTACGTCTCATGCAATTGTTATAATTTTTTTTATAGTAATACCTACTATAATTGGGGGTTTTGGTAATTGAGTTTTACCTTTAATGTTAGGGGCTCCTGATATAAGTTTTCCTCGTTTAAATAATTTAAGATTTTGGTTATTGCCTGTTTCAATATTTTTAATTTTAGATTCTTTTTTTGTTGGGACTGGTTGTGGTACTAGTTGGACTATTTATCCTCCTTTGAGTGTTATTGGCCATTCTGGTATAAGTGTTGATCTCGCTATTTTAAGTCTTCATTGTGCTGGTGTGAGTTCTATTTTAGGAGCTATTAATA…
	NEA12_C TTATCTTTTTTAATTCGTTTTGAGCTTTCTATACCAGGCCTTTTGTTAGGTGATGGGCAATTATATAATTGTATTATTACGTCTCATGCAATTGTTATAATTTTTTTTATAGTAATACCTACTATAATTGGGGGTTTTGGTAATTGAGTTTTACCTTTAATGTTAGGGGCTCCTGATATAAGTTTTCCTCGTTTAAATAATTTAAGATTTTGGTTATTGCCTGTTTCAATATTTTTAATTTTAGATTCTTTTTTTGTTGGGACTGGTTGTGGTACTAGTTGGACTATTTATCCTCCTTTGAGTGTTATTGGCCATTCTGGTATAAGTGTTGATCTCGCTATTTTAAGTCTTCATTGTGCTGGTGTGAGTTCTATTTTAGGAGCTATTAATA…
	NEA11_C TTATCTTTTTTAATTCGTTTTGAGCTTTCTATACCAGGCCTTTTGTTAGGTGATGGGCAATTATATAATTGTATTATTACGTCTCATGCAATTGTTATAATTTTTTTTATAGTAATACCTACTATAATTGGGGGTTTTGGTAATTGAGTTTTACCTTTAATGTTAGGGGCTCCTGATATAAGTTTTCCTCGTTTAAATAATTTAAGATTTTGGTTATTGCCTGTTTCAATATTTTTAATTTTAGATTCTTTTTTTGTTGGGACTGGTTGTGGTACTAGTTGGACTATTTATCCTCCTTTGAGTGTTATTGGCCATTCTGGTATAAGTGTTGATCTCGCTATTTTAAGTCTTCATTGTGCTGGTGTGAGTTCTATTTTAGGAGCTATTAATA…
	NEA10_C TTATCTTTTTTAATTCGTTTTGAGCTTTCTATACCAGGCCTTTTGTTAGGTGATGGGCAATTATATAATTGTATTATTACGTCTCATGCAATTGTTATAATTTTTTTTATAGTAATACCTACTATAATTGGGGGTTTTGGTAATTGAGTTTTACCTTTAATGTTAGGGGCTCCTGATATAAGTTTTCCTCGTTTAAATAATTTGAGATTTTGGTTATTGCCTGTTTCAATATTTTTAATTTTAGATTCTTTTTTTGTTGGGACTGGTTGTGGTACTAGTTGGACTATTTATCCTCCTTTGAGTGTTATCGGCCATTCTGGTATAAGTGTTGATCTCGCTATTTTAAGTCTTCATTGTGCTGGTGTGAGGTCTATTTTAGGAGCTATTAATA…
	NEA09_C TTATCTTTTTTAATTCGTTTTGAGCTTTCTATACCAGGCCTTTTGTTAGGTGATGGGCAATTATATAATTGTATTATTACGTCTCATGCAATTGTTATAATTTTTTTTATAGTAATACCTACTATAATTGGGGGTTTTGGTAATTGAGTTTTACCTTTAATGTTAGGGGCTCCTGATATAAGTTTTCCTCGTTTAAATAATTTAAGATTTTGGTTATTGCCTGTTTCAATATTTTTAATTTTAGATTCTTTTTTTGTTGGGACTGGTTGTGGTACTAGTTGGACTATTTATCCTCCTTTGAGTGTTATTGGCCATTCTGGTATAAGTGTTGATCTCGCTATTTTAAGTCTTCATTGTGCTGGTGTGAGTTCTATTTTAGGAGCTATTAATA…
	NEA08_C TTATCTTTTTTAATTCGTTTTGAGCTTTCTATACCAGGCCTTTTGTTAGGTGATGGGCAATTATATAATTGTATTATTACGTCTCATGCAATTGTTATAATTTTTTTTATAGTAATACCTACTATAATTGGGGGTTTTGGTAATTGAGTTTTACCTTTAATGTTAGGGGCTCCTGATATAAGTTTTCCTCGTTTAAATAATTTAAGATTTTGGTTATTGCCTGTTTCAATATTTTTAATTTTAGATTCTTTTTTTGTTGGGACTGGTTGTGGTACTAGTTGGACTATTTATCCTCCTTTGAGTGTTATTGGCCATTCTGGTATAAGTGTTGATCTCGCTATTTTAAGTCTTCATTGTGCTGGTGTGAGTTCTATTTTAGGAGCTATTAATA…
	NEA07_C TTATCTTTTTTAATTCGTTTTGAGCTTTCTATACCAGGCCTTTTGTTAGGTGATGGGCAATTATATAATTGTATTATTACGTCTCATGCAATTGTTATAATTTTTTTTATAGTAATACCTACTATAATTGGGGGTTTTGGTAATTGAGTTTTACCTTTAATGTTAGGGGCTCCTGATATAAGTTTTCCTCGTTTAAATAATTTGAGATTTTGGTTATTGCCTGTTTCAATATTTTTAATTTTAGATTCTTTTTTTGTTGGGACTGGTTGTGGTACTAGTTGGACTATTTATCCTCCTTTGAGTGTTATCGGCCATTCTGGTATAAGTGTTGATCTCGCTATTTTAAGTCTTCATTGTGCTGGTGTGAGGTCTATTTTAGGAGCTATTAATA…
	NEA06_C TTATCTTTTTTAATTCGTTTTGAGCTTTCTATACCAGGCCTTTTGTTAGGTGATGGGCAATTATATAATTGTATTATTACGTCTCATGCAATTGTTATAATTTTTTTTATAGTAATACCTACTATAATTGGGGGTTTTGGTAATTGAGTTTTACCTTTAATGTTAGGGGCTCCTGATATAAGTTTTCCTCGTTTAAATAATTTGAGATTTTGGTTATTGCCTGTTTCAATATTTTTAATTTTAGATTCTTTTTTTGTTGGGACTGGTTGTGGTACTAGTTGGACTATTTATCCTCCTTTGAGTGTTATCGGCCATTCTGGTATAAGTGTTGATCTCGCTATTTTAAGTCTTCATTGTGCTGGTGTGAGGTCTATTTTAGGAGCTATTAATA…
	NEA05_C TTATCTTTTTTAATTCGTTTTGAGCTTTCTATACCAGGCCTTTTGTTAGGTGATGGGCAATTATATAATTGTATTATTACGTCTCATGCAATTGTTATAATTTTTTTTATAGTAATACCTACTATAATTGGGGGTTTTGGTAATTGAGTTTTACCTTTAATGTTAGGGGCTCCTGATATAAGTTTTCCTCGTTTAAATAATTTAAGATTTTGGTTATTGCCTGTTTCAATATTTTTAATTTTAGATTCTTTTTTTGTTGGGACTGGTTGTGGTACTAGTTGGACTATTTATCCTCCTTTGAGTGTTATTGGCCATTCTGGTATAAGTGTTGATCTCGCTATTTTAAGTCTTCATTGTGCTGGTGTGAGTTCTATTTTAGGAGCTATTAATA…
	NEA04_C TTATCTTTTTTAATTCGTTTTGAGCTTTCTATACCAGGCCTTTTGTTAGGTGATGGGCAATTATATAATTGTATTATTACGTCTCATGCAATTGTTATAATTTTTTTTATAGTAATACCTACTATAATTGGGGGTTTTGGTAATTGAGTTTTACCTTTAATGTTAGGGGCTCCTGATATAAGTTTTCCTCGTTTAAATAATTTAAGATTTTGGTTATTGCCTGTTTCAATATTTTTAATTTTAGATTCTTTTTTTGTTGGGACTGGTTGTGGTACTAGTTGGACTATTTATCCTCCTTTGAGTGTTATTGGCCATTCTGGTATAAGTGTTGATCTCGCTATTTTAAGTCTTCATTGTGCTGGTGTGAGTTCTATTTTAGGAGCTATTAATA…
	NEA02_C TTATCTTTTTTAATTCGTTTTGAGCTTTCTATACCAGGCCTTTTGTTAGGTGATGGGCAATTATATAATTGTATTATTACGTCTCATGCAATTGTTATAATTTTTTTTATAGTAATACCTACTATAATTGGGGGTTTTGGTAATTGAGTTTTACCTTTAATGTTAGGGGCTCCTGATATAAGTTTTCCTCGTTTAAATAATTTAAGATTTTGGTTATTGCCTGTTTCAATATTTTTAATTTTAGATTCTTTTTTTGTTGGGACTGGTTGTGGTACTAGTTGGACTATTTATCCTCCTTTGAGTGTTATTGGCCATTCTGGTATAAGTGTTGATCTCGCTATTTTAAGTCTTCATTGTGCTGGTGTGAGTTCTATTTTAGGAGCTATTAATA…
	NEA01_C TTATCTTTTTTAATTCGTTTTGAGCTTTCTATACCAGGCCTTTTGTTAGGTGATGGGCAATTATATAATTGTATTATTACGTCTCATGCAATTGTTATAATTTTTTTTATAGTAATACCTACTATAATTGGGGGTTTTGGTAATTGAGTTTTACCTTTAATGTTAGGGGCTCCTGATATAAGTTTTCCTCGTTTAAATAATTTAAGATTTTGGTTATTGCCTGTTTCAATATTTTTAATTTTAGATTCTTTTTTTGTTGGGACTGGTTGTGGTACTAGTTGGACTATTTATCCTCCTTTGAGTGTTATTGGCCATTCTGGTATAAGTGTTGATCTCGCTATTTTAAGTCTTCATTGTGCTGGTGTGAGTTCTATTTTAGGAGCTATTAATA…
	RHO49_C TTATCTTTTTTAATTCGTTTTGAGCTTTCTATACCGGGCCTTTTGTTAGGTGATGGGCAATTATATAATTGTATTATTACGTCTCATGCAATTGTTATAATTTTTTTTATAGTAATACCTACTATAATTGGGGGTTTTGGTAATTGAGTTTTACCTTTAATGTTAGGGGCTCCTGATATAAGTTTTCCTCGTTTAAATAATTTAAGATTTTGGTTATTGCCTGTTTCAATATTTTTAATTTTAGATTCTTTTTTTGTTGGGACTGGTTGTGGTACTAGTTGGACTATTTACCCTCCTTTGAGTGTTATTGGCCATTCTGGTATAAGTGTTGATCTCGCTATTTTAAGTCTTCATTGTGCTGGTGTGAGTTCTATTTTAGGAGCTATTAATA…
	RHO48_C TTATCTTTTTTAATTCGTTTTGAGCTTTCTATACCGGGCCTTTTGTTAGGTGATGGGCAATTATATAATTGTATTATTACGTCTCATGCAATTGTTATAATTTTTTTTATAGTAATACCTACTATAATTGGGGGTTTTGGTAATTGAGTTTTACCTTTAATGTTAGGGGCTCCTGATATAAGTTTTCCTCGTTTAAATAATTTAAGATTTTGGTTATTGCCTGTTTCAATATTTTTAATTTTAGATTCTTTTTTTGTTGGGACTGGTTGTGGTACTAGTTGGACTATTTACCCTCCTTTGAGTGTTATTGGCCATTCTGGTATAAGTGTTGATCTCGCTATTTTAAGTCTTCATTGTGCTGGTGTGAGTTCTATTTTAGGAGCTATTAATA…
	RHO47_C TTATCTTTTTTAATTCGTTTTGAGCTTTCTATACCGGGCCTTTTGTTAGGTGATGGGCAATTATATAATTGTATTATTACGTCTCATGCAATTGTTATAATTTTTTTTATAGTAATACCTACTATAATTGGGGGTTTTGGTAATTGAGTTTTACCTTTAATGTTAGGGGCTCCTGATATAAGTTTTCCTCGTTTAAATAATTTAAGATTTTGGTTATTGCCTGTTTCAATATTTTTAATTTTAGATTCTTTTTTTGTTGGGACTGGTTGTGGTACTAGTTGGACTATTTACCCTCCTTTGAGTGTTATTGGCCATTCTGGTATAAGTGTTGATCTCGCTATTTTAAGTCTTCATTGTGCTGGTGTGAGTTCTATTTTAGGAGCTATTAATA…
	RHO46_C TTATCTTTTTTAATTCGTTTTGAGCTTTCTATACCGGGCCTTTTGTTAGGTGATGGGCAATTATATAATTGTATTATTACGTCTCATGCAATTGTTATAATTTTTTTTATAGTAATACCTACTATAATTGGGGGTTTTGGTAATTGAGTTTTACCTTTAATGTTAGGGGCTCCTGATATAAGTTTTCCTCGTTTAAATAATTTAAGATTTTGGTTATTGCCTGTTTCAATATTTTTAATTTTAGATTCTTTTTTTGTTGGGACTGGTTGTGGTACTAGTTGGACTATTTACCCTCCTTTGAGTGTTATTGGCCATTCTGGTATAAGTGTTGATCTCGCTATTTTAAGTCTTCATTGTGCTGGTGTGAGTTCTATTTTAGGAGCTATTAATA…
	RHO43_C TTATCTTTTTTAATTCGTTTTGAGCTTTCTATACCGGGCCTTTTGTTAGGTGATGGGCAATTATATAATTGTATTATTACGTCTCATGCAATTGTTATAATTTTTTTTATAGTAATACCTACTATAATTGGGGGTTTTGGTAATTGAGTTTTACCTTTAATGTTAGGGGCTCCTGATATAAGTTTTCCTCGTTTAAATAATTTAAGATTTTGGTTATTGCCTGTTTCAATATTTTTAATTTTAGATTCTTTTTTTGTTGGGACTGGTTGTGGTACTAGTTGGACTATTTACCCTCCTTTGAGTGTTATTGGCCATTCTGGTATAAGTGTTGATCTCGCTATTTTAAGTCTTCATTGTGCTGGTGTGAGTTCTATTTTAGGAGCTATTAATA…
	RHO42_C TTATCTTTTTTAATTCGTTTTGAGCTTTCTATACCGGGCCTTTTGTTAGGTGATGGGCAATTATATAATTGTATTATTACGTCTCATGCAATTGTTATAATTTTTTTTATAGTAATACCTACTATAATTGGGGGTTTTGGTAATTGAGTTTTACCTTTAATGTTAGGGGCTCCTGATATAAGTTTTCCTCGTTTAAATAATTTAAGATTTTGGTTATTGCCTGTTTCAATATTTTTAATTTTAGATTCTTTTTTTGTTGGGACTGGTTGTGGTACTAGTTGGACTATTTACCCTCCTTTGAGTGTTATTGGCCATTCTGGTATAAGTGTTGATCTCGCTATTTTAAGTCTTCATTGTGCTGGTGTGAGTTCTATTTTAGGAGCTATTAATA…
	RHO41_C TTATCTTTTTTAATTCGTTTTGAGCTTTCTATACCGGGCCTTTTGTTAGGTGATGGGCAATTATATAATTGTATTATTACGTCTCATGCAATTGTTATAATTTTTTTTATAGTAATACCTACTATAATTGGGGGTTTTGGTAATTGAGTTTTACCTTTAATGTTAGGGGCTCCTGATATAAGTTTTCCTCGTTTAAATAATTTAAGATTTTGGTTATTGCCTGTTTCAATATTTTTAATTTTAGATTCTTTTTTTGTTGGGACTGGTTGTGGTACTAGTTGGACTATTTACCCTCCTTTGAGTGTTATTGGCCATTCTGGTATAAGTGTTGATCTCGCTATTTTAAGTCTTCATTGTGCTGGTGTGAGTTCTATTTTAGGAGCTATTAATA…
	RHO38_C TTATCTTTTTTAATTCGTTTTGAGCTTTCTATACCGGGCCTTTTGTTAGGTGATGGGCAATTATATAATTGTATTATTACGTCTCATGCAATTGTTATAATTTTTTTTATAGTAATACCTACTATAATTGGGGGTTTTGGTAATTGAGTTTTACCTTTAATGTTAGGGGCTCCTGATATAAGTTTTCCTCGTTTAAATAATTTAAGATTTTGGTTATTGCCTGTTTCAATATTTTTAATTTTAGATTCTTTTTTTGTTGGGACTGGTTGTGGTACTAGTTGGACTATTTACCCTCCTTTGAGTGTTATTGGCCATTCTGGTATAAGTGTTGATCTCGCTATTTTAAGTCTTCATTGTGCTGGTGTGAGTTCTATTTTAGGAGCTATTAATA…
	RHO37_C TTATCTTTTTTAATTCGTTTTGAGCTTTCTATACCGGGCCTTTTGTTAGGTGATGGGCAATTATATAATTGTATTATTACGTCTCATGCAATTGTTATAATTTTTTTTATAGTAATACCTACTATAATTGGGGGTTTTGGTAATTGAGTTTTACCTTTAATGTTAGGGGCTCCTGATATAAGTTTTCCTCGTTTAAATAATTTAAGATTTTGGTTATTGCCTGTTTCAATATTTTTAATTTTAGATTCTTTTTTTGTTGGGACTGGTTGTGGTACTAGTTGGACTATTTACCCTCCTTTGAGTGTTATTGGCCATTCTGGTATAAGTGTTGATCTCGCTATTTTAAGTCTTCATTGTGCTGGTGTGAGTTCTATTTTAGGAGCTATTAATA…
	RHO35_C TTATCTTTTTTAATTCGTTTTGAGCTTTCTATACCAGGCCTTTTGTTAGGTGATGGGCAATTATATAATTGTATTATTACGTCTCATGCAATTGTTATAATTTTTTTTATAGTAATACCTACTATAATTGGGGGTTTTGGTAATTGAGTTTTACCTTTAATGTTAGGGGCTCCTGATATAAGTTTTCCTCGTTTAAATAATTTAAGATTTTGGTTATTGCCTGTTTCAATATTTTTAATTTTAGATTCTTTTTTTGTTGGGACTGGTTGTGGTACTAGTTGGACTATTTATCCTCCTTTGAGTGTTATTGGCCATTCTGGTATAAGTGTTGATCTCGCTATTTTAAGTCTTCATTGTGCTGGTGTGAGTTCTATTTTAGGAGCTATTAATA…
	RHO34_C TTATCTTTTTTAATTCGTTTTGAGCTTTCTATACCAGGCCTTTTGTTAGGTGATGGGCAATTATATAATTGTATTATTACGTCTCATGCAATTGTTATAATTTTTTTTATAGTAATACCTACTATAATTGGGGGTTTTGGTAATTGAGTTTTACCTTTAATGTTAGGGGCTCCTGATATAAGTTTTCCTCGTTTAAATAATTTAAGATTTTGGTTATTGCCTGTTTCAATATTTTTAATTTTAGATTCTTTTTTTGTTGGGACTGGTTGTGGTACTAGTTGGACTATTTATCCTCCTTTGAGTGTTATTGGCCATTCTGGTATAAGTGTTGATCTCGCTATTTTAAGTCTTCATTGTGCTGGTGTGAGTTCTATTTTAGGAGCTATTAATA…
	RHO32_C TTATCTTTTTTAATTCGTTTTGAGCTTTCTATACCGGGCCTTTTGTTAGGTGATGGGCAATTATATAATTGTATTATTACGTCTCATGCAATTGTTATAATTTTTTTTATAGTAATACCTACTATAATTGGGGGTTTTGGTAATTGAGTTTTACCTTTAATGTTAGGGGCTCCTGATATAAGTTTTCCTCGTTTAAATAATTTAAGATTTTGGTTATTGCCTGTTTCAATATTTTTAATTTTAGATTCTTTTTTTGTTGGGACTGGTTGTGGTACTAGTTGGACTATTTACCCTCCTTTGAGTGTTATTGGCCATTCTGGTATAAGTGTTGATCTCGCTATTTTAAGTCTTCATTGTGCTGGTGTGAGTTCTATTTTAGGAGCTATTAATA…
	RHO31_C TTATCTTTTTTAATTCGTTTTGAGCTTTCTATACCGGGCCTTTTGTTAGGTGATGGGCAATTATATAATTGTATTATTACGTCTCATGCAATTGTTATAATTTTTTTTATAGTAATACCTACTATAATTGGGGGTTTTGGTAATTGAGTTTTACCTTTAATGTTAGGGGCTCCTGATATAAGTTTTCCTCGTTTAAATAATTTAAGATTTTGGTTATTGCCTGTTTCAATATTTTTAATTTTAGATTCTTTTTTTGTTGGGACTGGTTGTGGTACTAGTTGGACTATTTACCCTCCTTTGAGTGTTATTGGCCATTCTGGTATAAGTGTTGATCTCGCTATTTTAAGTCTTCATTGTGCTGGTGTGAGTTCTATTTTAGGAGCTATTAATA…
	RHO30_C TTATCTTTTTTAATTCGTTTTGAGCTTTCTATACCGGGCCTTTTGTTAGGTGATGGGCAATTATATAATTGTATTATTACGTCTCATGCAATTGTTATAATTTTTTTTATAGTAATACCTACTATAATTGGGGGTTTTGGTAATTGAGTTTTACCTTTAATGTTAGGGGCTCCTGATATAAGTTTTCCTCGTTTAAATAATTTAAGATTTTGGTTATTGCCTGTTTCAATATTTTTAATTTTAGATTCTTTTTTTGTTGGGACTGGTTGTGGTACTAGTTGGACTATTTACCCTCCTTTGAGTGTTATTGGCCATTCTGGTATAAGTGTTGATCTCGCTATTTTAAGTCTTCATTGTGCTGGTGTGAGTTCTATTTTAGGAGCTATTAATA…
	RHO25_C TTATCTTTTTTAATTCGTTTTGAGCTTTCTATACCAGGCCTTTTGTTAGGTGATGGGCAATTATATAATTGTATTATTACGTCTCATGCAATTGTTATAATTTTTTTTATAGTAATACCTACTATAATTGGGGGTTTTGGTAATTGAGTTTTACCTTTAATGTTAGGGGCTCCTGATATAAGTTTTCCTCGTTTAAATAATTTAAGATTTTGGTTATTGCCTGTTTCAATATTTTTAATTTTAGATTCTTTTTTTGTTGGGACTGGTTGTGGTACTAGTTGGACTATTTATCCTCCTTTGAGTGTTATTGGCCATTCTGGTATAAGTGTTGATCTCGCTATTTTAAGTCTTCATTGTGCTGGTGTGAGTTCTATTTTAGGAGCTATTAATA…
	RHO24_C TTATCTTTTTTAATTCGTTTTGAGCTTTCTATACCGGGCCTTTTGTTAGGTGATGGGCAATTATATAATTGTATTATTACGTCTCATGCAATTGTTATAATTTTTTTTATAGTAATACCTACTATAATTGGGGGTTTTGGTAATTGAGTTTTACCTTTAATGTTAGGGGCTCCTGATATAAGTTTTCCTCGTTTAAATAATTTAAGATTTTGGTTATTGCCTGTTTCAATATTTTTAATTTTAGATTCTTTTTTTGTTGGGACTGGTTGTGGTACTAGTTGGACTATTTACCCTCCTTTGAGTGTTATTGGCCATTCTGGTATAAGTGTTGATCTCGCTATTTTAAGTCTTCATTGTGCTGGTGTGAGTTCTATTTTAGGAGCTATTAATA…
	RHO23_C TTATCTTTTTTAATTCGTTTTGAGCTTTCTATACCGGGCCTTTTGTTAGGTGATGGGCAATTATATAATTGTATTATTACGTCTCATGCAATTGTTATAATTTTTTTTATAGTAATACCTACTATAATTGGGGGTTTTGGTAATTGAGTTTTACCTTTAATGTTAGGGGCTCCTGATATAAGTTTTCCTCGTTTAAATAATTTAAGATTTTGGTTATTGCCTGTTTCAATATTTTTAATTTTAGATTCTTTTTTTGTTGGGACTGGTTGTGGTACTAGTTGGACTATTTACCCTCCTTTGAGTGTTATTGGCCATTCTGGTATAAGTGTTGATCTCGCTATTTTAAGTCTTCATTGTGCTGGTGTGAGTTCTATTTTAGGAGCTATTAATA…
	RHO21_C TTATCTTTTTTAATTCGTTTTGAGCTTTCTATACCGGGCCTTTTGTTAGGTGATGGGCAATTATATAATTGTATTATTACGTCTCATGCAATTGTTATAATTTTTTTTATAGTAATACCTACTATAATTGGGGGTTTTGGTAATTGAGTTTTACCTTTAATGTTAGGGGCTCCTGATATAAGTTTTCCTCGTTTAAATAATTTAAGATTTTGGTTATTGCCTGTTTCAATATTTTTAATTTTAGATTCTTTTTTTGTTGGGACTGGTTGTGGTACTAGTTGGACTATTTACCCTCCTTTGAGTGTTATTGGCCATTCTGGTATAAGTGTTGATCTCGCTATTTTAAGTCTTCATTGTGCTGGTGTGAGTTCTATTTTAGGAGCTATTAATA…
	RHO20_C TTATCTTTTTTAATTCGTTTTGAGCTTTCTATACCGGGCCTTTTGTTAGGTGATGGGCAATTATATAATTGTATTATTACGTCTCATGCAATTGTTATAATTTTTTTTATAGTAATACCTACTATAATTGGGGGTTTTGGTAATTGAGTTTTACCTTTAATGTTAGGGGCTCCTGATATAAGTTTTCCTCGTTTAAATAATTTAAGATTTTGGTTATTGCCTGTTTCAATATTTTTAATTTTAGATTCTTTTTTTGTTGGGACTGGTTGTGGTACTAGTTGGACTATTTACCCTCCTTTGAGTGTTATTGGCCATTCTGGTATAAGTGTTGATTTCGCTATTTTAAGTCTTCATTGTGCTGGTGTGAGTTCTATTTTAGGAGCTATTAATA…
	RHO17_C TTATCTTTTTTAATTCGTTTTGAGCTTTCTATACCGGGCCTTTTGTTAGGTGATGGGCAATTATATAATTGTATTATTACGTCTCATGCAATTGTTATAATTTTTTTTATAGTAATACCTACTATAATTGGGGGTTTTGGTAATTGAGTTTTACCTTTAATGTTAGGGGCTCCTGATATAAGTTTTCCTCGTTTAAATAATTTAAGATTTTGGTTATTGCCTGTTTCAATATTTTTAATTTTAGATTCTTTTTTTGTTGGGACTGGTTGTGGTACTAGTTGGACTATTTACCCTCCTTTGAGTGTTATTGGCCATTCTGGTATAAGTGTTGATCTCGCTATTTTAAGTCTTCATTGTGCTGGTGTGAGTTCTATTTTAGGAGCTATTAATA…
	RHO16_C TTATCTTTTTTAATTCGTTTTGAGCTTTCTATACCAGGCCTTTTGTTAGGTGATGGGCAATTATATAATTGTATTATTACGTCTCATGCAATTGTTATAATTTTTTTTATAGTAATACCTACTATAATTGGGGGTTTTGGTAATTGAGTTTTACCTTTAATGTTAGGGGCTCCTGATATAAGTTTTCCTCGTTTAAATAATTTAAGATTTTGGTTATTGCCTGTTTCAATATTTTTAATTTTAGATTCTTTTTTTGTTGGGACTGGTTGTGGTACTAGTTGGACTATTTATCCTCCTTTGAGTGTTATTGGCCATTCTGGTATAAGTGTTGATCTCGCTATTTTAAGTCTTCATTGTGCTGGTGTGAGTTCTATTTTAGGAGCTATTAATA…
	RHO15_C TTATCTTTTTTAATTCGTTTTGAGCTTTCTATACCGGGCCTTTTGTTAGGTGATGGGCAATTATATAATTGTATTATTACGTCTCATGCAATTGTTATAATTTTTTTTATAGTAATACCTACTATAATTGGGGGTTTTGGTAATTGAGTTTTACCTTTAATGTTAGGGGCTCCTGATATAAGTTTTCCTCGTTTAAATAATTTAAGATTTTGGTTATTGCCTGTTTCAATATTTTTAATTTTAGATTCTTTTTTTGTTGGGACTGGTTGTGGTACTAGTTGGACTATTTACCCTCCTTTGAGTGTTATTGGCCATTCTGGTATAAGTGTTGATCTCGCTATTTTAAGTCTTCATTGTGCTGGTGTGAGTTCTATTTTAGGAGCTATTAATA…
	RHO13_C TTATCTTTTTTAATTCGTTTTGAGCTTTCTATACCGGGCCTTTTGTTAGGTGATGGGCAATTATATAATTGTATTATTACGTCTCATGCAATTGTTATAATTTTTTTTATAGTAATACCTACTATAATTGGGGGTTTTGGTAATTGAGTTTTACCTTTAATGTTAGGGGCTCCTGATATAAGTTTTCCTCGTTTAAATAATTTAAGATTTTGGTTATTGCCTGTTTCAATATTTTTAATTTTAGATTCTTTTTTTGTTGGGACTGGTTGTGGTACTAGTTGGACTATTTACCCTCCTTTGAGTGTTATTGGCCATTCTGGTATAAGTGTTGATCTCGCTATTTTAAGTCTTCATTGTGCTGGTGTGAGTTCTATTTTAGGAGCTATTAATA…
	RHO12_C TTATCTTTTTTAATTCGTTTTGAGCTTTCTATACCGGGCCTTTTGTTAGGTGATGGGCAATTATATAATTGTATTATTACGTCTCATGCAATTGTTATAATTTTTTTTATAGTAATACCTACTATAATTGGGGGTTTTGGTAATTGAGTTTTACCTTTAATGTTAGGGGCTCCTGATATAAGTTTTCCTCGTTTAAATAATTTAAGATTTTGGTTATTGCCTGTTTCAATATTTTTAATTTTAGATTCTTTTTTTGTTGGGACTGGTTGTGGTACTAGTTGGACTATTTACCCTCCTTTGAGTGTTATTGGCCATTCTGGTATAAGTGTTGATCTCGCTATTTTAAGTCTTCATTGTGCTGGTGTGAGTTCTATTTTAGGAGCTATTAATA…
	RHO11_C TTATCTTTTTTAATTCGTTTTGAGCTTTCTATACCGGGCCTTTTGTTAGGTGATGGGCAATTATATAATTGTATTATTACGTCTCATGCAATTGTTATAATTTTTTTTATAGTAATACCTACTATAATTGGGGGTTTTGGTAATTGAGTTTTACCTTTAATGTTAGGGGCTCCTGATATAAGTTTTCCTCGTTTAAATAATTTAAGATTTTGGTTATTGCCTGTTTCAATATTTTTAATTTTAGATTCTTTTTTTGTTGGGACTGGTTGTGGTACTAGTTGGACTATTTACCCTCCTTTGAGTGTTATTGGCCATTCTGGTATAAGTGTTGATCTCGCTATTTTAAGTCTTCATTGTGCTGGTGTGAGTTCTATTTTAGGAGCTATTAATA…
	RHO10_C TTATCTTTTTTAATTCGTTTTGAGCTTTCTATACCGGGCCTTTTGTTAGGTGATGGGCAATTATATAATTGTATTATTACGTCTCATGCAATTGTTATAATTTTTTTTATAGTAATACCTACTATAATTGGGGGTTTTGGTAATTGAGTTTTACCTTTAATGTTAGGGGCTCCTGATATAAGTTTTCCTCGTTTAAATAATTTAAGATTTTGGTTATTGCCTGTTTCAATATTTTTAATTTTAGATTCTTTTTTTGTTGGGACTGGTTGTGGTACTAGTTGGACTATTTACCCTCCTTTGAGTGTTATTGGCCATTCTGGTATAAGTGTTGATCTCGCTATTTTAAGTCTTCATTGTGCTGGTGTGAGTTCTATTTTAGGAGCTATTAATA…
	RHO09_C TTATCTTTTTTAATTCGTTTTGAGCTTTCTATACCAGGCCTTTTGTTAGGTGATGGGCAATTATATAATTGTATTATTACGTCTCATGCAATTGTTATAATTTTTTTTATAGTAATACCTACTATAATTGGGGGTTTTGGTAATTGAGTTTTACCTTTAATGTTAGGGGCTCCTGATATAAGTTTTCCTCGTTTAAATAATTTAAGATTTTGGTTATTGCCTGTTTCAATATTTTTAATTTTAGATTCTTTTTTTGTTGGGACTGGTTGTGGTACTAGTTGGACTATTTATCCTCCTTTGAGTGTTATTGGCCATTCTGGTATAAGTGTTGATCTCGCTATTTTAAGTCTTCATTGTGCTGGTGTGAGTTCTATTTTAGGAGCTATTAATA…
	RHO07_C TTATCTTTTTTAATTCGTTTTGAGCTTTCTATACCGGGCCTTTTGTTAGGTGATGGGCAATTATATAATTGTATTATTACGTCTCATGCAATTGTTATAATTTTTTTTATAGTAATACCTACTATAATTGGGGGTTTTGGTAATTGAGTTTTACCTTTAATGTTAGGGGCTCCTGATATAAGTTTTCCTCGTTTAAATAATTTAAGATTTTGGTTATTGCCTGTTTCAATATTTTTAATTTTAGATTCTTTTTTTGTTGGGACTGGTTGTGGTACTAGTTGGACTATTTACCCTCCTTTGAGTGTTATTGGCCATTCTGGTATAAGTGTTGATCTCGCTATTTTAAGTCTTCATTGTGCTGGTGTGAGTTCTATTTTAGGAGCTATTAATA…
	RHO04_C TTATCTTTTTTAATTCGTTTTGAGCTTTCTATACCAGGCCTTTTGTTAGGTGATGGGCAATTATATAATTGTATTATTACGTCTCATGCAATTGTTATAATTTTTTTTATAGTAATACCTACTATAATTGGGGGTTTTGGTAATTGAGTTTTACCTTTAATGTTAGGGGCTCCTGATATAAGTTTTCCTCGTTTAAATAATTTAAGATTTTGGTTATTGCCTGTTTCAATATTTTTAATTTTAGATTCTTTTTTTGTTGGGACTGGTTGTGGTACTAGTTGGACTATTTATCCTCCTTTGAGTGTTATTGGCCATTCTGGTATAAGTGTTGATCTCGCTATTTTAAGTCTTCATTGTGCTGGTGTGAGTTCTATTTTAGGAGCTATTAATA…
	RHO01_C TTATCTTTTTTAATTCGTTTTGAGCTTTCTATACCGGGCCTTTTGTTAGGTGATGGGCAATTATATAATTGTATTATTACGTCTCATGCAATTGTTATAATTTTTTTTATAGTAATACCTACTATAATTGGGGGTTTTGGTAATTGAGTTTTACCTTTAATGTTAGGGGCTCCTGATATAAGTTTTCCTCGTTTAAATAATTTAAGATTTTGGTTATTGCCTGTTTCAATATTTTTAATTTTAGATTCTTTTTTTGTTGGGACTGGTTGTGGTACTAGTTGGACTATTTACCCTCCTTTGAGTGTTATTGGCCATTCTGGTATAAGTGTTGATCTCGCTATTTTAAGTCTTCATTGTGCTGGTGTGAGTTCTATTTTAGGAGCTATTAATA…
	OER33_C TTATCTTTTTTAATTCGTTTTGAGCTTTCTATACCAGGCCTTTTGTTAGGTGATGGGCAATTATATAATTGTATTATTACGTCTCATGCAATTGTTATAATTTTTTTTATAGTAATACCTACTATAATTGGGGGTTTTGGTAATTGAGTTTTACCTTTAATGTTAGGGGCTCCTGATATAAGTTTTCCTCGTTTAAATAATTTAAGATTTTGGTTATTGCCTGTTTCAATATTTTTAATTTTAGATTCTTTTTTTGTTGGGACTGGTTGTGGTACTAGTTGGACTATTTATCCTCCTTTGAGTGTTATTGGTCATTCTGGTATAAGTGTTGATCTCGCTATTTTAAGTCTTCATTGTGCTGGTGTGAGTTCTATTTTAGGAGCTATTAATA…
	OER32_C TTATCTTTTTTAATTCGTTTTGAGCTTTCTATACCAGGCCTTTTGTTAGGTGATGGGCAATTATATAATTGTATTATTACGTCTCATGCAATTGTTATAATTTTTTTTATAGTAATACCTACTATAATTGGGGGTTTTGGTAATTGAGTTTTACCTTTAATGTTAGGGGCTCCTGATATAAGTTTTCCTCGTTTAAATAATTTAAGATTTTGGTTATTGCCTGTTTCAATATTTTTAATTTTAGATTCTTTTTTTGTTGGGACTGGTTGTGGTACTAGTTGGACTATTTATCCTCCTTTGAGTGTTATTGGCCATTCTGGTATAAGTGTTGATCTCGCTATTTTAAGTCTTCATTGTGCTGGTGTGAGTTCTATTTTAGGAGCTATTAATA…
	OER31_C TTATCTTTTTTAATTCGTTTTGAGCTTTCTATACCAGGCCTTTTGTTAGGTGATGGGCAATTATATAATTGTATTATTACGTCTCATGCAATTGTTATAATTTTTTTTATAGTAATACCTACTATAATTGGGGGTTTTGGTAATTGAGTTTTACCTTTAATGTTAGGGGCTCCTGATATAAGTTTTCCTCGTTTAAATAATTTAAGATTTTGGTTATTGCCTGTTTCAATATTTTTAATTTTAGATTCTTTTTTTGTTGGGACTGGTTGTGGTACTAGTTGGACTATTTATCCTCCTTTGAGTGTTATTGGCCATTCTGGTATAAGTGTTGATCTCGCTATTTTAAGTCTTCATTGTGCTGGTGTGAGTTCTATTTTAGGAGCTATTAATA…
	OER30_C TTATCTTTTTTAATTCGTTTTGAGCTTTCTATACCAGGCCTTTTGTTAGGTGATGGGCAATTATATAATTGTATTATTACGTCTCATGCAATTGTTATAATTTTTTTTATAGTAATACCTACTATAATTGGGGGTTTTGGTAATTGAGTTTTACCTTTAATGTTAGGGGCTCCTGATATAAGTTTTCCTCGTTTAAATAATTTAAGATTTTGGTTATTGCCTGTTTCAATATTTTTAATTTTAGATTCTTTTTTTGTTGGTACTGGTTGTGGTACTAGTTGGACTATTTATCCTCCTTTGAGTGTTATTGGCCATTCTGGTATAAGTGTTGATCTCGCTATTTTAAGTCTTCATTGTGCTGGTGTGAGTTCTATTTTAGGCGCTATTAATA…
	OER29_C TTATCTTTTTTAATTCGTTTTGAGCTTTCTATACCAGGCCTTTTGTTAGGTGATGGGCAATTATATAATTGTATTATTACGTCTCATGCAATTGTTATAATTTTTTTTATAGTAATACCTACTATAATTGGGGGTTTTGGTAATTGAGTTTTACCTTTAATGTTAGGGGCTCCTGATATAAGTTTTCCTCGTTTAAATAATTTAAGATTTTGGTTATTGCCTGTTTCAATATTTTTAATTTTAGATTCTTTTTTTGTTGGGACTGGTTGTGGTACTAGTTGGACTATTTATCCTCCTTTGAGTGTTATTGGCCATTCTGGTATAAGTGTTGATCTCGCTATTTTAAGTCTTCATTGTGCTGGTGTGAGTTCTATTTTAGGAGCTATTAATA…
	OER28_C TTATCTTTTTTAATTCGTTTTGAGCTTTCTATACCAGGCCTTTTGTTAGGTGATGGGCAATTATATAATTGTATTATTACGTCTCATGCAATTGTTATAATTTTTTTTATAGTAATACCTACTATAATTGGGGGTTTTGGTAATTGAGTTTTACCTTTAATGTTAGGGGCTCCTGATATAAGTTTTCCTCGTTTAAATAATTTAAGATTTTGGTTATTGCCTGTTTCAATATTTTTAATTTTAGATTCTTTTTTTGTTGGTACTGGTTGTGGTACTAGTTGGACTATTTATCCTCCTTTGAGTGTTATTGGCCATTCTGGTATAAGTGTTGATCTCGCTATTTTAAGTCTTCATTGTGCTGGTGTGAGTTCTATTTTAGGCGCTATTAATA…
	OER26_C TTATCTTTTTTAATTCGTTTTGAGCTTTCTATACCAGGCCTTTTGTTAGGTGATGGGCAATTATATAATTGTATTATTACGTCTCATGCAATTGTTATAATTTTTTTTATAGTAATACCTACTATAATTGGGGGTTTTGGTAATTGAGTTTTACCTTTAATGTTAGGGGCTCCTGATATAAGTTTTCCTCGTTTAAATAATTTAAGATTTTGGTTATTGCCTGTTTCAATATTTTTAATTTTAGATTCTTTTTTTGTTGGGACTGGTTGTGGTACTAGTTGGACTATTTATCCTCCTTTGAGTGTTATTGGCCATTCTGGTATAAGTGTTGATCTCGCTATTTTAAGTCTTCATTGTGCTGGTGTGAGTTCTATTTTAGGAGCTATTAATA…
	OER25_C TTATCTTTTTTAATTCGTTTTGAGCTTTCTATACCAGGCCTTTTGTTAGGTGATGGGCAATTATATAATTGTATTATTACGTCTCATGCAATTGTTATAATTTTTTTTATAGTAATACCTACTATAATTGGGGGTTTTGGTAATTGAGTTTTACCTTTAATGTTAGGGGCTCCTGATATAAGTTTTCCTCGTTTAAATAATTTAAGATTTTGGTTATTGCCTGTTTCAATATTTTTAATTTTAGATTCTTTTTTTGTTGGTACTGGTTGTGGTACTAGTTGGACTATTTATCCTCCTTTGAGTGTTATTGGCCATTCTGGTATAAGTGTTGATCTCGCTATTTTAAGTCTTCATTGTGCTGGTGTGAGTTCTATTTTAGGCGCTATTAATA…
	OER24_C TTATCTTTTTTAATTCGTTTTGAGCTTTCTATACCAGGCCTTTTGTTAGGTGATGGGCAATTATATAATTGTATTATTACGTCTCATGCAATTGTTATAATTTTTTTTATAGTAATACCTACTATAATTGGGGGTTTTGGTAATTGAGTTTTACCTTTAATGTTAGGGGCTCCTGATATAAGTTTTCCTCGTTTAAATAATTTAAGATTTTGGTTATTGCCTGTTTCAATATTTTTAATTTTAGATTCTTTTTTTGTTGGGACTGGTTGTGGTACTAGTTGGACTATTTATCCTCCTTTGAGTGTTATTGGCCATTCTGGTATAAGTGTTGATCTCGCTATTTTAAGTCTTCATTGTGCTGGTGTGAGTTCTATTTTAGGAGCTATTAATA…
	OER23_C TTATCTTTTTTAATTCGTTTTGAGCTTTCTATACCAGGCCTTTTGTTAGGTGATGGGCAATTATATAATTGTATTATTACGTCTCATGCAATTGTTATAATTTTTTTTATAGTAATACCTACTATAATTGGGGGTTTTGGTAATTGAGTTTTACCTTTAATGTTAGGGGCTCCTGATATAAGTTTTCCTCGTTTAAATAATTTAAGATTTTGGTTATTGCCTGTTTCAATATTTTTAATTTTAGATTCTTTTTTTGTTGGGACTGGTTGTGGTACTAGTTGGACTATTTATCCTCCTTTGAGTGTTATTGGCCATTCTGGTATAAGTGTTGATCTCGCTATTTTAAGTCTTCATTGTGCTGGTGTGAGTTCTATTTTAGGAGCTATTAATA…
	OER22_C TTATCTTTTTTAATTCGTTTTGAGCTTTCTATACCAGGCCTTTTGTTAGGTGATGGGCAATTATATAATTGTATTATTACGTCTCATGCAATTGTTATAATTTTTTTTATAGTAATACCTACTATAATTGGGGGTTTTGGTAATTGAGTTTTACCTTTAATGTTAGGGGCTCCTGATATAAGTTTTCCTCGTTTAAATAATTTAAGATTTTGGTTATTGCCTGTTTCAATATTTTTAATTTTAGATTCTTTTTTTGTTGGGACTGGTTGTGGTACTAGTTGGACTATTTATCCTCCTTTGAGTGTTATTGGCCATTCTGGTATAAGTGTTGATCTCGCTATTTTAAGTCTTCATTGTGCTGGTGTGAGTTCTATTTTAGGAGCTATTAATA…
	OER21_C TTATCTTTTTTAATTCGTTTTGAGCTTTCTATACCGGGCCTTTTGTTAGGTGATGGGCAATTATATAATTGTATTATTACGTCTCATGCAATTGTTATAATTTTTTTTATAGTAATACCTACTATAATTGGGGGTTTTGGTAATTGAGTTTTACCTTTAATGTTAGGGGCTCCTGATATAAGTTTTCCTCGTTTAAATAATTTAAGATTTTGGTTATTGCCTGTTTCAATATTTTTAATTTTAGATTCTTTTTTTGTTGGGACTGGTTGTGGTACTAGTTGGACTATTTACCCTCCTTTGAGTGTTATTGGCCATTCTGGTATAAGTGTTGATCTCGCTATTTTAAGTCTTCATTGTGCTGGTGTGAGTTCTATTTTAGGAGCTATTAATA…
	OER20_C TTATCTTTTTTAATTCGTTTTGAGCTTTCTATACCAGGCCTTTTGTTAGGTGATGGGCAATTATATAATTGTATTATTACGTCTCATGCAATTGTTATAATTTTTTTTATAGTAATACCTACTATAATTGGGGGTTTTGGTAATTGAGTTTTACCTTTAATGTTAGGGGCTCCTGATATAAGTTTTCCTCGTTTAAATAATTTAAGATTTTGGTTATTGCCTGTTTCAATATTTTTAATTTTAGATTCTTTTTTTGTTGGTACTGGTTGTGGTACTAGTTGGACTATTTATCCTCCTTTGAGTGTTATTGGCCATTCTGGTATAAGTGTTGATCTCGCTATTTTAAGTCTTCATTGTGCTGGTGTGAGTTCTATTTTAGGCGCTATTAATA…
	OER19_C TTATCTTTTTTAATTCGTTTTGAGCTTTCTATACCAGGCCTTTTGTTAGGTGATGGGCAATTATATAATTGTATTATTACGTCTCATGCAATTGTTATAATTTTTTTTATAGTAATACCTACTATAATTGGGGGTTTTGGTAATTGAGTTTTACCTTTAATGTTAGGGGCTCCTGATATAAGTTTTCCTCGTTTAAATAATTTAAGATTTTGGTTATTGCCTGTTTCAATATTTTTAATTTTAGATTCTTTTTTTGTTGGTACTGGTTGTGGTACTAGTTGGACTATTTATCCTCCTTTGAGTGTTATTGGCCATTCTGGTATAAGTGTTGATCTCGCTATTTTAAGTCTTCATTGTGCTGGTGTGAGTTCTATTTTAGGCGCTATTAATA…
	OER18_C TTATCTTTTTTAATTCGTTTTGAGCTTTCTATACCAGGCCTTTTGTTAGGTGATGGGCAATTATATAATTGTATTATTACGTCTCATGCAATTGTTATAATTTTTTTTATAGTAATACCTACTATAATTGGGGGTTTTGGTAATTGAGTTTTACCTTTAATGTTAGGGGCTCCTGATATAAGTTTTCCTCGTTTAAATAATTTAAGATTTTGGTTATTGCCTGTTTCAATATTTTTAATTTTAGATTCTTTTTTTGTTGGTACTGGTTGTGGTACTAGTTGGACTATTTATCCTCCTTTGAGTGTTATTGGCCATTCTGGTATAAGTGTTGATCTCGCTATTTTAAGTCTTCATTGTGCTGGTGTGAGTTCTATTTTAGGCGCTATTAATA…
	OER17_C TTATCTTTTTTAATTCGTTTTGAGCTTTCTATACCAGGCCTTTTGTTAGGTGATGGGCAATTATATAATTGTATTATTACGTCTCATGCAATTGTTATAATTTTTTTTATAGTAATACCTACTATAATTGGGGGTTTTGGTAATTGAGTTTTACCTTTAATGTTAGGGGCTCCTGATATAAGTTTTCCTCGTTTAAATAATTTAAGATTTTGGTTATTGCCTGTTTCAATATTTTTAATTTTAGATTCTTTTTTTGTTGGGACTGGTTGTGGTACTAGTTGGACTATTTATCCTCCTTTGAGTGTTATTGGCCATTCTGGTATAAGTGTTGATCTCGCTATTTTAAGTCTTCATTGTGCTGGTGTGAGTTCTATTTTAGGAGCTATTAATA…
	OER16_C TTATCTTTTTTAATTCGTTTTGAGCTTTCTATACCAGGCCTTTTGTTAGGCGATGGGCAATTATATAATTGTATTATTACGTCTCATGCAATTGTTATAATTTTTTTTATAGTAATACCTACTATAATTGGGGGTTTTGGTAATTGAGTTTTACCTTTAATGTTAGGGGCTCCTGATATAAGTTTTCCTCGTTTAAATAATTTAAGATTTTGGTTATTGCCTGTTTCAATATTTTTAATTTTAGATTCTTTTTTTGTTGGGACTGGTTGTGGTACTAGTTGGACTATTTATCCTCCTTTGAGTGTTATTGGCCATTCTGGTATAAGTGTTGATCTCGCTATTTTAAGTCTTCATTGTGCTGGTGTGAGTTCTATTTTAGGAGCTATTAATA…
	OER15_C TTATCTTTTTTAATTCGTTTTGAGCTTTCTATACCAGGCCTTTTGTTAGGTGATGGGCAATTATATAATTGTATTATTACGTCTCATGCAATTGTTATAATTTTTTTTATAGTAATACCTACTATAATTGGGGGTTTTGGTAATTGAGTTTTACCTTTAATGTTAGGGGCTCCTGATATAAGTTTTCCTCGTTTAAATAATTTAAGATTTTGGTTATTGCCTGTTTCAATATTTTTAATTTTAGATTCTTTTTTTGTTGGGACTGGTTGTGGTACTAGTTGGACTATTTATCCTCCTTTGAGTGTTATTGGCCATTCTGGTATAAGTGTTGATCTCGCTATTTTAAGTCTTCATTGTGCTGGTGTGAGTTCTATTTTAGGAGCTATTAATA…
	OER14_C TTATCTTTTTTAATTCGTTTTGAGCTTTCTATACCAGGCCTTTTGTTAGGTGATGGGCAATTATATAATTGTATTATTACGTCTCATGCAATTGTTATAATTTTTTTTATAGTAATACCTACTATAATTGGGGGTTTTGGTAATTGAGTTTTACCTTTAATGTTAGGGGCTCCTGATATAAGTTTTCCTCGTTTAAATAATTTAAGATTTTGGTTATTGCCTGTTTCAATATTTTTAATTTTAGATTCTTTTTTTGTTGGGACTGGTTGTGGTACTAGTTGGACTATTTATCCTCCTTTGAGTGTTATTGGCCATTCTGGTATAAGTGTTGATCTCGCTATTTTAAGTCTTCATTGTGCTGGTGTGAGTTCTATTTTAGGAGCTATTAATA…
	OER13_C TTATCTTTTTTAATTCGTTTTGAGCTTTCTATACCAGGCCTTTTGTTAGGTGATGGGCAATTATATAATTGTATTATTACGTCTCATGCAATTGTTATAATTTTTTTTATAGTAATACCTACTATAATTGGGGGTTTTGGTAATTGAGTTTTACCTTTAATGTTAGGGGCTCCTGATATAAGTTTTCCTCGTTTAAATAATTTAAGATTTTGGTTATTGCCTGTTTCAATATTTTTAATTTTAGATTCTTTTTTTGTTGGTACTGGTTGTGGTACTAGTTGGACTATTTATCCTCCTTTGAGTGTTATTGGCCATTCTGGTATAAGTGTTGATCTCGCTATTTTAAGTCTTCATTGTGCTGGTGTGAGTTCTATTTTAGGCGCTATTAATA…
	OER12_C TTATCTTTTTTAATTCGTTTTGAGCTTTCTATACCAGGCCTTTTGTTAGGTGATGGGCAATTATATAATTGTATTATTACGTCTCATGCAATTGTTATAATTTTTTTTATAGTAATACCTACTATAATTGGGGGTTTTGGTAATTGAGTTTTACCTTTAATGTTAGGGGCTCCTGATATAAGTTTTCCTCGTTTAAATAATTTAAGATTTTGGTTATTGCCTGTTTCAATATTTTTAATTTTAGATTCTTTTTTTGTTGGGACTGGTTGTGGTACTAGTTGGACTATTTATCCTCCTTTGAGTGTTATTGGCCATTCTGGTATAAGTGTTGATCTCGCTATTTTAAGTCTTCATTGTGCTGGTGTGAGTTCTATTTTAGGAGCTATTAATA…
	OER11_C TTATCTTTTTTAATTCGTTTTGAGCTTTCTATACCAGGCCTTTTGTTAGGTGATGGGCAATTATATAATTGTATTATTACGTCTCATGCAATTGTTATAATTTTTTTTATAGTAATACCTACTATAATTGGGGGTTTTGGTAATTGAGTTTTACCTTTAATGTTAGGGGCTCCTGATATAAGTTTTCCTCGTTTAAATAATTTAAGATTTTGGTTATTGCCTGTTTCAATATTTTTAATTTTAGATTCTTTTTTTGTTGGGACTGGTTGTGGTACTAGTTGGACTATTTATCCTCCTTTGAGTGTTATTGGCCATTCTGGTATAAGTGTTGATCTCGCTATTTTAAGTCTTCATTGTGCTGGTGTGAGTTCTATTTTAGGAGCTATTAATA…
	OER10_C TTATCTTTTTTAATTCGTTTTGAGCTTTCTATACCAGGACTTTTGTTAGGTGATGGGCAATTATATAATTGTATTATTACGTCTCATGCAATTGTTATAATTTTTTTTATAGTAATACCTACTATAATTGGGGGTTTTGGTAATTGAGTTTTACCTTTAATGTTAGGGGCTCCTGATATAAGTTTTCCTCGTTTAAATAATTTAAGATTTTGGTTATTGCCTGTTTCAATATTTTTAATTTTAGATTCTTTTTTTGTTGGGACTGGTTGTGGTACTAGTTGGACTATTTATCCTCCTTTGAGTGTTATTGGCCATTCTGGTATAAGTGTTGATCTTGCTATTTTAAGTCTTCATTGTGCTGGTGTGAGTTCTATTTTAGGAGCTATTAATA…
	OER09_C TTATCTTTTTTAATTCGTTTTGAGCTTTCTATACCAGGCCTTTTGTTAGGTGATGGGCAATTATATAATTGTATTATTACGTCTCATGCAATTGTTATAATTTTTTTTATAGTAATACCTACTATAATTGGGGGTTTTGGTAATTGAGTTTTACCTTTAATGTTAGGGGCTCCTGATATAAGTTTTCCTCGTTTAAATAATTTAAGATTTTGGTTATTGCCTGTTTCAATATTTTTAATTTTAGATTCTTTTTTTGTTGGTACTGGTTGTGGTACTAGTTGGACTATTTATCCTCCTTTGAGTGTTATTGGCCATTCTGGTATAAGTGTTGATCTCGCTATTTTAAGTCTTCATTGTGCTGGTGTGAGTTCTATTTTAGGCGCTATTAATA…
	OER08_C TTATCTTTTTTAATTCGTTTTGAGCTTTCTATACCAGGCCTTTTGTTAGGTGATGGGCAATTATATAATTGTATTATTACGTCTCATGCAATTGTTATAATTTTTTTTATAGTAATACCTACTATAATTGGGGGTTTTGGTAATTGAGTTTTACCTTTAATGTTAGGGGCTCCTGATATAAGTTTTCCTCGTTTAAATAATTTAAGATTTTGGTTATTGCCTGTTTCAATATTTTTAATTTTAGATTCTTTTTTTGTTGGGACTGGTTGTGGTACTAGTTGGACTATTTATCCTCCTTTGAGTGTTATTGGCCATTCTGGTATAAGTGTTGATCTCGCTATTTTAAGTCTTCATTGTGCTGGTGTGAGTTCTATTTTAGGAGCTATTAATA…
	OER07_C TTATCTTTTTTAATTCGTTTTGAGCTTTCTATACCAGGCCTTTTGTTAGGTGATGGGCAATTATATAATTGTATTATTACGTCTCATGCAATTGTTATAATTTTTTTTATAGTAATACCTACTATAATTGGGGGTTTTGGTAATTGAGTTTTACCTTTAATGTTAGGGGCTCCTGATATAAGTTTTCCTCGTTTAAATAATTTAAGATTTTGGTTATTGCCTGTTTCAATATTTTTAATTTTAGATTCTTTTTTTGTTGGTACTGGTTGTGGTACTAGTTGGACTATTTATCCTCCTTTGAGTGTTATTGGCCATTCTGGTATAAGTGTTGATCTCGCTATTTTAAGTCTTCATTGTGCTGGTGTGAGTTCTATTTTAGGCGCTATTAATA…
	OER06_C TTATCTTTTTTAATTCGTTTTGAGCTTTCTATACCAGGCCTTTTGTTAGGTGATGGGCAATTATATAATTGTATTATTACGTCTCATGCAATTGTTATAATTTTTTTTATAGTAATACCTACTATAATTGGGGGTTTTGGTAATTGAGTTTTACCTTTAATGTTAGGGGCTCCTGATATAAGTTTTCCTCGTTTAAATAATTTAAGATTTTGGTTATTGCCTGTTTCAATATTTTTAATTTTAGATTCTTTTTTTGTTGGGACTGGTTGTGGTACTAGTTGGACTATTTATCCTCCTTTGAGTGTTATTGGCCATTCTGGTATAAGTGTTGATCTCGCTATTTTAAGTCTTCATTGTGCTGGTGTGAGTTCTATTTTAGGAGCTATTAATA…
	OER05_C TTATCTTTTTTAATTCGTTTTGAGCTTTCTATACCAGGCCTTTTGTTAGGTGATGGGCAATTATATAATTGTATTATTACGTCTCATGCAATTGTTATAATTTTTTTTATAGTAATACCTACTATAATTGGGGGTTTTGGTAATTGAGTTTTACCTTTAATGTTAGGGGCTCCTGATATAAGTTTTCCTCGTTTAAATAATTTAAGATTTTGGTTATTGCCTGTTTCAATATTTTTAATTTTAGATTCTTTTTTTGTTGGGACTGGTTGTGGTACTAGTTGGACTATTTATCCTCCTTTGAGTGTTATTGGCCATTCTGGTATAAGTGTTGATCTCGCTATTTTAAGTCTTCATTGTGCTGGTGTGAGTTCTATTTTAGGAGCTATTAATA…
	OER03_C TTATCTTTTTTAATTCGTTTTGAGCTTTCTATACCAGGCCTTTTGTTAGGTGATGGGCAATTATATAATTGTATTATTACGTCTCATGCAATTGTTATAATTTTTTTTATAGTAATACCTACTATAATTGGGGGTTTTGGTAATTGAGTTTTACCTTTAATGTTAGGGGCTCCTGATATAAGTTTTCCTCGTTTAAATAATTTAAGATTTTGGTTATTGCCTGTTTCAATATTTTTAATTTTAGATTCTTTTTTTGTTGGGACTGGTTGTGGTACTAGTTGGACTATTTATCCTCCTTTGAGTGTTATTGGCCATTCTGGTATAAGTGTTGATCTCGCTATTTTAAGTCTTCATTGTGCTGGTGTGAGTTCTATTTTAGGAGCTATTAATA…
	OER01_C TTATCTTTTTTAATTCGTTTTGAGCTTTCTATACCAGGCCTTTTGTTAGGTGATGGGCAATTATATAATTGTATTATTACGTCTCATGCAATTGTTATAATTTTTTTTATAGTAATACCTACTATAATTGGGGGTTTTGGTAATTGAGTTTTACCTTTAATGTTAGGGGCTCCTGATATAAGTTTTCCTCGTTTAAATAATTTAAGATTTTGGTTATTGCCTGTTTCAATATTTTTAATTTTAGATTCTTTTTTTGTTGGGACTGGTTGTGGTACTAGTTGGACTATTTATCCTCCTTTGAGTGTTATTGGCCATTCTGGTATAAGTGTTGATCTCGCTATTTTAAGTCTTCATTGTGCTGGTGTGAGTTCTATTTTAGGAGCTATTAATA…
	LOI57_C TTATCTTTTTTAATTCGTTTTGAGCTTTCTATACCAGGCCTTTTGTTAGGCGATGGGCAATTATATAATTGTATTATTACGTCTCATGCAATTGTAATAATTTTTTTTATAGTAATACCTACTATAATTGGGGGTTTTGGTAATTGAGTTTTACCTTTAATGTTAGGGGCTCCTGATATAAGTTTTCCTCGTTTAAATAATTTAAGATTTTGGTTATTGCCTGTTTCAATATTTTTAATTTTAGATTCTTTTTTTGTTGGGACTGGTTGTGGTACTAGTTGGACTATTTATCCTCCTTTGAGTGTTATTGGCCATTCTGGTATAAGTGTTGATCTCGTTATTTTAAGTCTTCATTGTGCTGGTGTGAGTTCTATTTTAGGAGCTATTAATA…
	LOI56_C TTATCTTTTTTAATTCGTTTTGAGCTTTCTATACCAGGCCTTTTGTTAGGTGATGGGCAATTATATAATTGTATTATTACGTCTCATGCAATTGTTATAATTTTTTTTATAGTAATACCTACTATAATTGGGGGTTTTGGTAATTGAGTTTTACCTTTAATGTTAGGGGCTCCTGATATAAGTTTTCCTCGTTTAAATAATTTAAGATTTTGGTTATTGCCTGTTTCAATATTTTTAATTTTAGATTCTTTTTTTGTTGGGACTGGTTGTGGTACTAGTTGGACTATTTATCCTCCTTTGAGTGTTATTGGCCATTCTGGTATAAGTGTTGATCTCGCTATTTTAAGTCTTCATTGTGCTGGTGTGAGTTCTATTTTAGGAGCTATTAATA…
	LOI55_C TTATCTTTTTTAATTCGTTTTGAGCTTTCTATACCAGGCCTTTTGTTAGGCGATGGGCAATTATATAATTGTATTATTACGTCTCATGCAATTGTTATAATTTTTTTTATAGTAATACCTACTATAATTGGGGGTTTTGGTAATTGAGTTTTACCTTTAATGTTAGGGGCTCCTGATATAAGTTTTCCTCGTTTAAATAATTTAAGATTTTGGTTATTGCCTGTTTCAATATTTTTAATTTTAGATTCTTTTTTTGTTGGGACTGGTTGTGGTACTAGTTGGACTATTTATCCTCCTTTGAGTGTTATTGGCCATTCTGGTATAAGTGTTGATCTCGCTATTTTAAGTCTTCATTGTGCTGGTGTGAGTTCTATTTTAGGAGCTATTAATA…
	LOI53_C TTATCTTTTTTAATTCGTTTTGAGCTTTCTATACCAGGCCTTTTGTTAGGTGATGGGCAATTATATAATTGTATTATTACGTCTCATGCAATTGTTATAATTTTTTTTATAGTAATACCTACTATAATTGGGGGTTTTGGTAATTGAGTTTTACCTTTAATGTTAGGGGCTCCTGATATAAGTTTTCCTCGTTTAAATAATTTAAGATTTTGGTTATTGCCTGTTTCAATATTTTTAATTTTAGATTCTTTTTTTGTTGGGACTGGTTGTGGTACTAGTTGGACTATTTATCCTCCTTTGAGTGTTATTGGCCATTCTGGTATAAGTGTTGATCTCGCTATTTTAAGTCTTCATTGTGCTGGTGTGAGTTCTATTTTAGGAGCTATTAATA…
	LOI51_C TTATCTTTTTTAATTCGTTTTGAGCTTTCTATACCGGGCCTTTTGTTAGGTGATGGGCAATTATATAATTGTATTATTACGTCTCATGCAATTGTTATAATTTTTTTTATAGTAATACCTACTATAATTGGGGGTTTTGGTAATTGAGTTTTACCTTTAATGTTAGGGGCTCCTGATATAAGTTTTCCTCGTTTAAATAATTTAAGATTTTGGTTATTGCCTGTTTCAATATTTTTAATTTTAGATTCTTTTTTTGTTGGGACTGGTTGTGGTACTAGTTGGACTATTTACCCTCCTTTGAGTGTTATTGGCCATTCTGGTATAAGTGTTGATCTCGCTATTTTAAGTCTTCATTGTGCTGGTGTGAGTTCTATTTTAGGAGCTATTAATA…
	LOI50_C TTATCTTTTTTAATTCGTTTTGAGCTTTCTATACCGGGCCTTTTGTTAGGTGATGGGCAATTATATAATTGTATTATTACGTCTCATGCAATTGTTATAATTTTTTTTATAGTAATACCTACTATAATTGGGGGTTTTGGTAATTGAGTTTTACCTTTAATGTTAGGGGCTCCTGATATAAGTTTTCCTCGTTTAAATAATTTAAGATTTTGGTTATTGCCTGTTTCAATATTTTTAATTTTAGATTCTTTTTTTGTTGGGACTGGTTGTGGTACTAGTTGGACTATTTACCCTCCTTTGAGTGTTATTGGCCATTCTGGTATAAGTGTTGATCTCGCTATTTTAAGTCTTCATTGTGCTGGTGTGAGTTCTATTTTAGGAGCTATTAATA…
	LOI49_C TTATCTTTTTTAATTCGTTTTGAGCTTTCTATACCGGGCCTTTTGTTAGGTGATGGGCAATTATATAATTGTATTATTACGTCTCATGCAATTGTTATAATTTTTTTTATAGTAATACCTACTATAATTGGGGGTTTTGGTAATTGAGTTTTACCTTTAATGTTAGGGGCTCCTGATATAAGTTTTCCTCGTTTAAATAATTTAAGATTTTGGTTATTGCCTGTTTCAATATTTTTAATTTTAGATTCTTTTTTTGTTGGGACTGGTTGTGGTACTAGTTGGACTATTTACCCTCCTTTGAGTGTTATTGGCCATTCTGGTATAAGTGTTGATCTCGCTATTTTAAGTCTTCATTGTGCTGGTGTGAGTTCTATTTTAGGAGCTATTAATA…
	LOI48_C TTATCTTTTTTAATTCGTTTTGAGCTTTCTATACCAGGCCTTTTGTTAGGTGATGGGCAATTATATAATTGTATTATTACGTCTCATGCAATTGTTATAATTTTTTTTATAGTAATACCTACTATAATTGGGGGTTTTGGTAATTGAGTTTTACCTTTAATGTTAGGGGCTCCTGATATAAGTTTTCCTCGTTTAAATAATTTAAGATTTTGGTTATTGCCTGTTTCAATATTTTTAATTTTAGATTCTTTTTTTGTTGGGACTGGTTGTGGTACTAGTTGGACTATTTATCCTCCTTTGAGTGTTATTGGCCATTCTGGTATAAGTGTTGATCTCGCTATTTTAAGTCTTCATTGTGCTGGTGTGAGTTCTATTTTAGGAGCTATTAATA…
	LOI47_C TTATCTTTTTTAATTCGTTTTGAGCTTTCTATACCAGGCCTTTTGTTAGGTGATGGGCAATTATATAATTGTATTATTACGTCTCATGCAATTGTTATAATTTTTTTTATAGTAATACCTACTATAATTGGGGGTTTTGGTAATTGAGTTTTACCTTTAATGTTAGGGGCTCCTGATATAAGTTTTCCTCGTTTAAATAATTTAAGATTTTGGTTATTGCCTGTTTCAATATTTTTAATTTTAGATTCTTTTTTTGTTGGGACTGGTTGTGGTACTAGTTGGACTATTTATCCTCCTTTGAGTGTTATTGGCCATTCTGGTATAAGTGTTGATCTCGCTATTTTAAGTCTTCATTGTGCTGGTGTGAGTTCTATTTTAGGAGCTATTAATA…
	LOI46_C TTATCTTTTTTAATTCGTTTTGAGCTTTCTATACCGGGCCTTTTGTTAGGTGATGGGCAATTATATAATTGTATTATTACGTCTCATGCAATTGTTATAATTTTTTTTATAGTAATACCTACTATAATTGGGGGTTTTGGTAATTGAGTTTTACCTTTAATGTTAGGGGCTCCTGATATAAGTTTTCCTCGTTTAAATAATTTAAGATTTTGGTTATTGCCTGTTTCAATATTTTTAATTTTAGATTCTTTTTTTGTTGGGACTGGTTGTGGTACTAGTTGGACTATTTACCCTCCTTTGAGTGTTATTGGCCATTCTGGTATAAGTGTTGATCTCGCTATTTTAAGTCTTCATTGTGCTGGTGTGAGTTCTATTTTAGGAGCTATTAATA…
	LOI45_C TTATCTTTTTTAATTCGTTTTGAGCTTTCTATACCGGGCCTTTTGTTAGGTGATGGGCAATTATATAATTGTATTATTACGTCTCATGCAATTGTTATAATTTTTTTTATAGTAATACCTACTATAATTGGGGGTTTTGGTAATTGAGTTTTACCTTTAATGTTAGGGGCTCCTGATATAAGTTTTCCTCGTTTAAATAATTTAAGATTTTGGTTATTGCCTGTTTCAATATTTTTAATTTTAGATTCTTTTTTTGTTGGGACTGGTTGTGGTACTAGTTGGACTATTTACCCTCCTTTGAGTGTTATTGGCCATTCTGGTATAAGTGTTGATCTCGCTATTTTAAGTCTTCATTGTGCTGGTGTGAGTTCTATTTTAGGAGCTATTAATA…
	LOI42_C TTATCTTTTTTAATTCGTTTTGAGCTTTCTATACCAGGCCTTTTGTTAGGCGATGGGCAATTATATAATTGTATTATTACGTCTCATGCAATTGTAATAATTTTTTTTATAGTAATACCTACTATAATTGGGGGTTTTGGTAATTGAGTTTTACCTTTAATGTTAGGGGCTCCTGATATAAGTTTTCCTCGTTTAAATAATTTAAGATTTTGGTTATTGCCTGTTTCAATATTTTTAATTTTAGATTCTTTTTTTGTTGGGACTGGTTGTGGTACTAGTTGGACTATTTATCCTCCTTTGAGTGTTATTGGCCATTCTGGTATAAGTGTTGATCTCGTTATTTTAAGTCTTCATTGTGCTGGTGTGAGTTCTATTTTAGGAGCTATTAATA…
	LOI40_C TTATCTTTTTTAATTCGTTTTGAGCTTTCTATACCGGGCCTTTTGTTAGGTGATGGGCAATTATATAATTGTATTATTACGTCTCATGCAATTGTTATAATTTTTTTTATAGTAATACCTACTATAATTGGGGGTTTTGGTAATTGAGTTTTACCTTTAATGTTAGGGGCTCCTGATATAAGTTTTCCTCGTTTAAATAATTTAAGATTTTGGTTATTGCCTGTTTCAATATTTTTAATTTTAGATTCTTTTTTTGTTGGGACTGGTTGTGGTACTAGTTGGACTATTTACCCTCCTTTGAGTGTTATTGGCCATTCTGGTATAAGTGTTGATCTCGCTATTTTAAGTCTTCATTGTGCTGGTGTGAGTTCTATTTTAGGAGCTATTAATA…
	LOI39_C TTATCTTTTTTAATTCGTTTTGAGCTTTCTATACCGGGCCTTTTGTTAGGTGATGGGCAATTATATAATTGTATTATTACGTCTCATGCAATTGTTATAATTTTTTTTATAGTAATACCTACTATAATTGGGGGTTTTGGTAATTGAGTTTTACCTTTAATGTTAGGGGCTCCTGATATAAGTTTTCCTCGTTTAAATAATTTAAGATTTTGGTTATTGCCTGTTTCAATATTTTTAATTTTAGATTCTTTTTTTGTTGGGACTGGTTGTGGTACTAGTTGGACTATTTACCCTCCTTTGAGTGTTATTGGCCATTCTGGTATAAGTGTTGATCTCGCTATTTTAAGTCTTCATTGTGCTGGTGTGAGTTCTATTTTAGGAGCTATTAATA…
	LOI38_C TTATCTTTTTTAATTCGTTTTGAGCTTTCTATACCAGGCCTTTTGTTAGGTGATGGGCAATTATATAATTGTATTATTACGTCTCATGCAATTGTTATAATTTTTTTTATAGTAATACCTACTATAATTGGGGGTTTTGGTAATTGAGTTTTACCTTTAATGTTAGGGGCTCCTGATATAAGTTTTCCTCGTTTAAATAATTTAAGATTTTGGTTATTGCCTGTTTCAATATTTTTAATTTTAGATTCTTTTTTTGTTGGGACTGGTTGTGGTACTAGTTGGACTATTTATCCTCCTTTGAGTGTTATTGGCCATTCTGGTATAAGTGTTGATCTCGCTATTTTAAGTCTTCATTGTGCTGGTGTGAGTTCTATTTTAGGAGCTATTAATA…
	LOI37_C TTATCTTTTTTAATTCGTTTTGAGCTTTCTATACCGGGCCTTTTGTTAGGTGATGGGCAATTATATAATTGTATTATTACGTCTCATGCAATTGTTATAATTTTTTTTATAGTAATACCTACTATAATTGGGGGTTTTGGTAATTGAGTTTTACCTTTAATGTTAGGGGCTCCTGATATAAGTTTTCCTCGTTTAAATAATTTAAGATTTTGGTTATTGCCTGTTTCAATATTTTTAATTTTAGATTCTTTTTTTGTTGGGACTGGTTGTGGTACTAGTTGGACTATTTACCCTCCTTTGAGTGTTATTGGCCATTCTGGTATAAGTGTTGATCTCGCTATTTTAAGTCTTCATTGTGCTGGTGTGAGTTCTATTTTAGGAGCTATTAATA…
	LOI35_C TTATCTTTTTTAATTCGTTTTGAGCTTTCTATACCGGGCCTTTTGTTAGGTGATGGGCAATTATATAATTGTATTATTACGTCTCATGCAATTGTTATAATTTTTTTTATAGTAATACCTACTATAATTGGGGGTTTTGGTAATTGAGTTTTACCTTTAATGTTAGGGGCTCCTGATATAAGTTTTCCTCGTTTAAATAATTTAAGATTTTGGTTATTGCCTGTTTCAATATTTTTAATTTTAGATTCTTTTTTTGTTGGGACTGGTTGTGGTACTAGTTGGACTATTTACCCTCCTTTGAGTGTTATTGGCCATTCTGGTATAAGTGTTGATCTCGCTATTTTAAGTCTTCATTGTGCTGGTGTGAGTTCTATTTTAGGAGCTATTAATA…
	LOI34_C TTATCTTTTTTAATTCGTTTTGAGCTTTCTATACCGGGCCTTTTGTTAGGTGATGGGCAATTATATAATTGTATTATTACGTCTCATGCAATTGTTATAATTTTTTTTATAGTAATACCTACTATAATTGGGGGTTTTGGTAATTGAGTTTTACCTTTAATGTTAGGGGCTCCTGATATAAGTTTTCCTCGTTTAAATAATTTAAGATTTTGGTTATTGCCTGTTTCAATATTTTTAATTTTAGATTCTTTTTTTGTTGGGACTGGTTGTGGTACTAGTTGGACTATTTACCCTCCTTTGAGTGTTATTGGCCATTCTGGTATAAGTGTTGATCTCGCTATTTTAAGTCTTCATTGTGCTGGTGTGAGTTCTATTTTAGGAGCTATTAATA…
	LOI33_C TTATCTTTTTTAATTCGTTTTGAGCTTTCTATACCAGGCCTTTTGTTAGGTGATGGGCAATTATATAATTGTATTATTACGTCTCATGCAATTGTTATAATTTTTTTTATAGTAATACCTACTATAATTGGGGGTTTTGGTAATTGAGTTTTACCTTTAATGTTAGGGGCTCCTGATATAAGTTTTCCTCGTTTAAATAATTTAAGATTTTGGTTATTGCCTGTTTCAATATTTTTAATTTTAGATTCTTTTTTTGTTGGGACTGGTTGTGGTACTAGTTGGACTATTTATCCTCCTTTGAGTGTTATTGGCCATTCTGGTATAAGTGTTGATCTCGCTATTTTAAGTCTTCATTGTGCTGGTGTGAGTTCTATTTTAGGAGCTATTAATA…
	LOI28_C TTATCTTTTTTAATTCGTTTTGAGCTTTCTATACCGGGCCTTTTGTTAGGTGATGGGCAATTATATAATTGTATTATTACGTCTCATGCAATTGTTATAATTTTTTTTATAGTAATACCTACTATAATTGGGGGTTTTGGTAATTGAGTTTTACCTTTAATGTTAGGGGCTCCTGATATAAGTTTTCCTCGTTTAAATAATTTAAGATTTTGGTTATTGCCTGTTTCAATATTTTTAATTTTAGATTCTTTTTTTGTTGGGACTGGTTGTGGTACTAGTTGGACTATTTACCCTCCTTTGAGTGTTATTGGCCATTCTGGTATAAGTGTTGATCTCGCTATTTTAAGTCTTCATTGTGCTGGTGTGAGTTCTATTTTAGGAGCTATTAATA…
	LOI25_C TTATCTTTTTTAATTCGTTTTGAGCTTTCTATACCAGGCCTTTTGTTAGGTGATGGGCAATTATATAATTGTATTATTACGTCTCATGCAATTGTTATAATTTTTTTTATAGTAATACCTACTATAATTGGGGGTTTTGGTAATTGAGTTTTACCTTTAATGTTAGGGGCTCCTGATATAAGTTTTCCTCGTTTAAATAATTTAAGATTTTGGTTATTGCCTGTTTCAATATTTTTAATTTTAGATTCTTTTTTTGTTGGGACTGGTTGTGGTACTAGTTGGACTATTTATCCTCCTTTGAGTGTTATTGGCCATTCTGGTATAAGTGTTGATCTCGCTATTTTAAGTCTTCATTGTGCTGGTGTGAGTTCTATTTTAGGAGCTATTAATA…
	LOI21_C TTATCTTTTTTAATTCGTTTTGAGCTTTCTATACCGGGCCTTTTGTTAGGTGATGGGCAATTATATAATTGTATTATTACGTCTCATGCAATTGTTATAATTTTTTTTATAGTAATACCTACTATAATTGGGGGTTTTGGTAATTGAGTTTTACCTTTAATGTTAGGGGCTCCTGATATAAGTTTTCCTCGTTTAAATAATTTAAGATTTTGGTTATTGCCTGTTTCAATATTTTTAATTTTAGATTCTTTTTTTGTTGGGACTGGTTGTGGTACTAGTTGGACTATTTACCCTCCTTTGAGTGTTATTGGCCATTCTGGTATAAGTGTTGATCTCGCTATTTTAAGTCTTCATTGTGCTGGTGTGAGTTCTATTTTAGGAGCTATTAATA…
	LOI17_C TTATCTTTTTTAATTCGTTTTGAGCTTTCTATACCGGGCCTTTTGTTAGGTGATGGGCAATTATATAATTGTATTATTACGTCTCATGCAATTGTTATAATTTTTTTTATAGTAATACCTACTATAATTGGGGGTTTTGGTAATTGAGTTTTACCTTTAATGTTAGGGGCTCCTGATATAAGTTTTCCTCGTTTAAATAATTTAAGATTTTGGTTATTGCCTGTTTCAATATTTTTAATTTTAGATTCTTTTTTTGTTGGGACTGGTTGTGGTACTAGTTGGACTATTTACCCTCCTTTGAGTGTTATTGGCCATTCTGGTATAAGTGTTGATCTCGCTATTTTAAGTCTTCATTGTGCTGGTGTGAGTTCTATTTTAGGAGCTATTAATA…
	LOI15_C TTATCTTTTTTAATTCGTTTTGAGCTTTCTATACCGGGCCTTTTGTTAGGTGATGGGCAATTATATAATTGTATTATTACGTCTCATGCAATTGTTATAATTTTTTTTATAGTAATACCTACTATAATTGGGGGTTTTGGTAATTGAGTTTTACCTTTAATGTTAGGGGCTCCTGATATAAGTTTTCCTCGTTTAAATAATTTAAGATTTTGGTTATTGCCTGTTTCAATATTTTTAATTTTAGATTCTTTTTTTGTTGGGACTGGTTGTGGTACTAGTTGGACTATTTACCCTCCTTTGAGTGTTATTGGCCATTCTGGTATAAGTGTTGATCTCGCTATTTTAAGTCTTCATTGTGCTGGTGTGAGTTCTATTTTAGGAGCTATTAATA…
	LOI13_C TTATCTTTTTTAATTCGTTTTGAGCTTTCTATACCGGGCCTTTTGTTAGGTGATGGGCAATTATATAATTGTATTATTACGTCTCATGCAATTGTTATAATTTTTTTTATAGTAATACCTACTATAATTGGGGGTTTTGGTAATTGAGTTTTACCTTTAATGTTAGGGGCTCCTGATATAAGTTTTCCTCGTTTAAATAATTTAAGATTTTGGTTATTGCCTGTTTCAATATTTTTAATTTTAGATTCTTTTTTTGTTGGGACTGGTTGTGGTACTAGTTGGACTATTTACCCTCCTTTGAGTGTTATTGGCCATTCTGGTATAAGTGTTGATCTCGCTATTTTAAGTCTTCATTGTGCTGGTGTGAGTTCTATTTTAGGAGCTATTAATA…
	LOI12_C TTATCTTTTTTAATTCGTTTTGAGCTTTCTATACCGGGCCTTTTGTTAGGTGATGGGCAATTATATAATTGTATTATTACGTCTCATGCAATTGTTATAATTTTTTTTATAGTAATACCTACTATAATTGGGGGTTTTGGTAATTGAGTTTTACCTTTAATGTTAGGGGCTCCTGATATAAGTTTTCCTCGTTTAAATAATTTAAGATTTTGGTTATTGCCTGTTTCAATATTTTTAATTTTAGATTCTTTTTTTGTTGGGACTGGTTGTGGTACTAGTTGGACTATTTACCCTCCTTTGAGTGTTATTGGCCATTCTGGTATAAGTGTTGATCTCGCTATTTTAAGTCTTCATTGTGCTGGTGTGAGTTCTATTTTAGGAGCTATTAATA…
	LOI10_C TTATCTTTTTTAATTCGTTTTGAGCTTTCTATACCAGGCCTTTTGTTAGGTGATGGGCAATTATATAATTGTATTATTACGTCTCATGCAATTGTTATAATTTTTTTTATAGTAATACCTACTATAATTGGGGGTTTTGGTAATTGAGTTTTACCTTTAATGTTAGGGGCTCCTGATATAAGTTTTCCTCGTTTAAATAATTTAAGATTTTGGTTATTGCCTGTTTCAATATTTTTAATTTTAGATTCTTTTTTTGTTGGGACTGGTTGTGGTACTAGTTGGACTATTTATCCTCCTTTGAGTGTTATTGGCCATTCTGGTATAAGTGTTGATCTCGCTATTTTAAGTCTTCATTGTGCTGGTGTGAGTTCTATTTTAGGAGCTATTAATA…
	LOI09_C TTATCTTTTTTAATTCGTTTTGAGCTTTCTATACCAGGCCTTTTGTTAGGTGATGGGCAATTATATAATTGTATTATTACGTCTCATGCAATTGTTATAATTTTTTTTATAGTAATACCTACTATAATTGGGGGTTTTGGTAATTGAGTTTTACCTTTAATGTTAGGGGCTCCTGATATAAGTTTTCCTCGTTTAAATAATTTAAGATTTTGGTTATTGCCTGTTTCAATATTTTTAATTTTAGATTCTTTTTTTGTTGGGACTGGTTGTGGTACTAGTTGGACTATTTATCCTCCTTTGAGTGTTATTGGCCATTCTGGTATAAGTGTTGATCTCGCTATTTTAAGTCTTCATTGTGCTGGTGTGAGTTCTATTTTAGGAGCTATTAATA…
	LOI07_C TTATCTTTTTTAATTCGTTTTGAGCTTTCTATACCAGGACTTTTGTTAGGTGATGGGCAATTATATAATTGTATTATTACGTCTCATGCAATTGTTATAATTTTTTTTATAGTAATACCTACTATAATTGGGGGTTTTGGTAATTGAGTTTTACCTTTAATGTTAGGGGCTCCTGATATAAGTTTTCCTCGTTTAAATAATTTAAGATTTTGGTTATTGCCTGTTTCAATATTTTTAATTTTAGATTCTTTTTTTGTTGGGACTGGTTGTGGTACTAGTTGGACTATTTATCCTCCTTTGAGTGTTATTGGCCATTCTGGTATAAGTGTTGATCTTGCTATTTTAAGTCTTCATTGTGCTGGTGTGAGTTCTATTTTAGGAGCTATTAATA…
	LOI06_C TTATCTTTTTTAATTCGTTTTGAGCTTTCTATACCGGGCCTTTTGTTAGGTGATGGGCAATTATATAATTGTATTATTACGTCTCATGCAATTGTTATAATTTTTTTTATAGTAATACCTACTATAATTGGGGGTTTTGGTAATTGAGTTTTACCTTTAATGTTAGGGGCTCCTGATATAAGTTTTCCTCGTTTAAATAATTTAAGATTTTGGTTATTGCCTGTTTCAATATTTTTAATTTTAGATTCTTTTTTTGTTGGGACTGGTTGTGGTACTAGTTGGACTATTTACCCTCCTTTGAGTGTTATTGGCCATTCTGGTATAAGTGTTGATCTCGCTATTTTAAGTCTTCATTGTGCTGGTGTGAGTTCTATTTTAGGAGCTATTAATA…
	LOI02_C TTATCTTTTTTAATTCGTTTTGAGCTTTCTATACCAGGCCTTTTGTTAGGTGATGGGCAATTATATAATTGTATTATTACGTCTCATGCAATTGTTATAATTTTTTTTATAGTAATACCTACTATAATTGGGGGTTTTGGTAATTGAGTTTTACCTTTAATGTTAGGGGCTCCTGATATAAGTTTTCCTCGTTTAAATAATTTAAGATTTTGGTTATTGCCTGTTTCAATATTTTTAATTTTAGATTCTTTTTTTGTTGGGACTGGTTGTGGTACTAGTTGGACTATTTATCCTCCTTTGAGTGTTATTGGCCATTCTGGTATAAGTGTTGATCTCGCTATTTTAAGTCTTCATTGTGCTGGTGTGAGTTCTATTTTAGGAGCTATTAATA…
	LOI01_C TTATCTTTTTTAATTCGTTTTGAGCTTTCTATACCGGGCCTTTTGTTAGGTGATGGGCAATTATATAATTGTATTATTACGTCTCATGCAATTGTTATAATTTTTTTTATAGTAATACCTACTATAATTGGGGGTTTTGGTAATTGAGTTTTACCTTTAATGTTAGGGGCTCCTGATATAAGTTTTCCTCGTTTAAATAATTTAAGATTTTGGTTATTGCCTGTTTCAATATTTTTAATTTTAGATTCTTTTTTTGTTGGGACTGGTTGTGGTACTAGTTGGACTATTTACCCTCCTTTGAGTGTTATTGGCCATTCTGGTATAAGTGTTGATCTCGCTATTTTAAGTCTTCATTGTGCTGGTGTGAGTTCTATTTTAGGAGCTATTAATA…
	SHA37_C TTATCTTTTTTAATTCGTTTTGAGCTTTCTATACCAGGCCTTTTGTTAGGTGATGGGCAATTATATAATTGTATTATTACGTCTCATGCAATTGTTATAATTTTTTTTATAGTAATACCTACTATAATTGGGGGTTTTGGTAATTGAGTTTTACCTTTAATGTTAGGGGCTCCTGATATAAGTTTTCCTCGTTTAAATAATTTAAGATTTTGGTTATTGCCTGTTTCAATATTTTTAATTTTAGATTCTTTTTTTGTTGGGACTGGTTGTGGTACTAGTTGGACTATTTATCCTCCTTTGAGTGTTATTGGCCATTCTGGTATAAGTGTTGATCTCGCTATTTTAAGTCTTCATTGTGCTGGTGTGAGTTCTATTTTAGGAGCTATTAATA…
	SHA36_C TTATCTTTTTTAATTCGTTTTGAGCTTTCTATACCAGGCCTTTTGTTAGGTGATGGGCAATTATATAATTGTATTATTACGTCTCATGCAATTGTTATAATTTTTTTTATAGTAATACCTACTATAATTGGGGGTTTTGGTAATTGAGTTTTACCTTTAATGTTAGGGGCTCCTGATATAAGTTTTCCTCGTTTAAATAATTTAAGATTTTGGTTATTGCCTGTTTCAATATTTTTAATTTTAGATTCTTTTTTTGTTGGGACTGGTTGTGGTACTAGTTGGACTATTTATCCTCCTTTGAGTGTTATTGGCCATTCTGGTATAAGTGTTGATCTCGCTATTTTAAGTCTTCATTGTGCTGGTGTGAGTTCTATTTTAGGAGCTATTAATA…
	SHA35_C TTATCTTTTTTAATTCGTTTTGAGCTTTCTATACCAGGCCTTTTGTTAGGTGATGGGCAATTATATAATTGTATTATTACGTCTCATGCAATTGTTATAATTTTTTTTATAGTAATACCTACTATAATTGGGGGTTTTGGTAATTGAGTTTTACCTTTAATGTTAGGGGCTCCTGATATAAGTTTTCCTCGTTTAAATAATTTAAGATTTTGGTTATTGCCTGTTTCAATATTTTTAATTTTAGATTCTTTTTTTGTTGGGACTGGTTGTGGTACTAGTTGGACTATTTATCCTCCTTTGAGTGTTATTGGCCATTCTGGTATAAGTGTTGATCTCGCTATTTTAAGTCTTCATTGTGCTGGTGTGAGTTCTATTTTAGGAGCTATTAATA…
	SHA34_C TTATCTTTTTTAATTCGTTTTGAGCTTTCTATACCAGGCCTTTTGTTAGGTGATGGGCAATTATATAATTGTATTATTACGTCTCATGCAATTGTTATAATTTTTTTTATAGTAATACCTACTATAATTGGGGGTTTTGGTAATTGAGTTTTACCTTTAATGTTAGGGGCTCCTGATATAAGTTTTCCTCGTTTAAATAATTTAAGATTTTGGTTATTGCCTGTTTCAATATTTTTAATTTTAGATTCTTTTTTTGTTGGGACTGGTTGTGGTACTAGTTGGACTATTTATCCTCCTTTGAGTGTTATTGGCCATTCTGGTATAAGTGTTGATCTCGCTATTTTAAGTCTTCATTGTGCTGGTGTGAGTTCTATTTTAGGAGCTATTAATA…
	SHA33_C TTATCTTTTTTAATTCGTTTTGAGCTTTCTATACCAGGCCTTTTGTTAGGTGATGGGCAATTATATAATTGTATTATTACGTCTCATGCAATTGTTATAATTTTTTTTATAGTAATACCTACTATAATTGGGGGTTTTGGTAATTGAGTTTTACCTTTAATGTTAGGGGCTCCTGATATAAGTTTTCCTCGTTTAAATAATTTAAGATTTTGGTTATTGCCTGTTTCAATATTTTTAATTTTAGATTCTTTTTTTGTTGGGACTGGTTGTGGTACTAGTTGGACTATTTATCCTCCTTTGAGTGTTATTGGCCATTCTGGTATAAGTGTTGATCTCGCTATTTTAAGTCTTCATTGTGCTGGTGTGAGTTCTATTTTAGGAGCTATTAATA…
	SHA31_C TTATCTTTTTTAATTCGTTTTGAGCTTTCTATACCAGGCCTTTTGTTAGGTGATGGGCAATTATATAATTGTATTATTACGTCTCATGCAATTGTTATAATTTTTTTTATAGTAATACCTACTATAATTGGGGGTTTTGGTAATTGAGTTTTACCTTTAATGTTAGGGGCTCCTGATATAAGTTTTCCTCGTTTAAATAATTTAAGATTTTGGTTATTGCCTGTTTCAATATTTTTAATTTTAGATTCTTTTTTTGTTGGGACTGGTTGTGGTACTAGTTGGACTATTTATCCTCCTTTGAGTGTTATTGGCCATTCTGGTATAAGTGTTGATCTTGCTATTTTAAGTCTTCATTGTGCTGGTGTGAGTTCTATTTTAGGAGCTATTAATA…
	SHA30_C TTATCTTTTTTAATTCGTTTTGAGCTTTCTATACCAGGCCTTTTGTTAGGTGATGGGCAATTATATAATTGTATTATTACGTCTCATGCAATTGTTATAATTTTTTTTATAGTAATACCTACTATAATTGGGGGTTTTGGTAATTGAGTTTTACCTTTAATGTTAGGGGCTCCTGATATAAGTTTTCCTCGTTTAAATAATTTAAGATTTTGGTTATTGCCTGTTTCAATATTTTTAATTTTAGATTCTTTTTTTGTTGGGACTGGTTGTGGTACTAGTTGGACTATTTATCCTCCTTTGAGTGTTATTGGCCATTCTGGTATAAGTGTTGATCTCGCTATTTTAAGTCTTCATTGTGCTGGTGTGAGTTCTATTTTAGGAGCTATTAATA…
	SHA29_C TTATCTTTTTTAATTCGTTTTGAGCTTTCTATACCAGGCCTTTTGTTAGGTGATGGGCAATTATATAATTGTATTATTACGTCTCATGCAATTGTTATAATTTTTTTTATAGTAATACCTACTATAATTGGGGGTTTTGGTAATTGAGTTTTACCTTTAATGTTAGGGGCTCCTGATATAAGTTTTCCTCGTTTAAATAATTTAAGATTTTGGTTATTGCCTGTTTCAATATTTTTAATTTTAGATTCTTTTTTTGTTGGGACTGGTTGTGGTACTAGTTGGACTATTTATCCTCCTTTGAGTGTTATTGGCCATTCTGGTATAAGTGTTGATCTCGCTATTTTAAGTCTTCATTGTGCTGGTGTGAGTTCTATTTTAGGAGCTATTAATA…
	SHA27_C TTATCTTTTTTAATTCGTTTTGAGCTTTCTATACCAGGCCTTTTGTTAGGTGATGGGCAATTATATAATTGTATTATTACGTCTCATGCAATTGTTATAATTTTTTTTATAGTAATACCTACTATAATTGGGGGTTTTGGTAATTGAGTTTTACCTTTAATGTTAGGGGCTCCTGATATAAGTTTTCCTCGTTTAAATAATTTAAGATTTTGGTTATTGCCTGTTTCAATATTTTTAATTTTAGATTCTTTTTTTGTTGGGACTGGTTGTGGTACTAGTTGGACTATTTATCCTCCTTTGAGTGTTATTGGCCATTCTGGTATAAGTGTTGATCTCGCTATTTTAAGTCTTCATTGTGCTGGTGTGAGTTCTATTTTAGGAGCTATTAATA…
	SHA25_C TTATCTTTTTTAATTCGTTTTGAGCTTTCTATACCAGGCCTTTTGTTAGGTGATGGGCAATTATATAATTGTATTATTACGTCTCATGCAATTGTTATAATTTTTTTTATAGTAATACCTACTATAATTGGGGGTTTTGGTAATTGAGTTTTACCTTTAATGTTAGGGGCTCCTGATATAAGTTTTCCTCGTTTAAATAATTTAAGATTTTGGTTATTGCCTGTTTCAATATTTTTAATTTTAGATTCTTTTTTTGTTGGGACTGGTTGTGGTACTAGTTGGACTATTTATCCTCCTTTGAGTGTTATTGGCCATTCTGGTATAAGTGTTGATCTCGCTATTTTAAGTCTTCATTGTGCTGGTGTGAGTTCTATTTTAGGAGCTATTAATA…
	SHA24_C TTATCTTTTTTAATTCGTTTTGAGCTTTCTATACCAGGCCTTTTGTTAGGTGATGGGCAATTATATAATTGTATTATTACGTCTCATGCAATTGTTATAATTTTTTTTATAGTAATACCTACTATAATTGGGGGTTTTGGTAATTGAGTTTTACCTTTAATGTTAGGGGCTCCTGATATAAGTTTTCCTCGTTTAAATAATTTAAGATTTTGGTTATTGCCTGTTTCAATATTTTTAATTTTAGATTCTTTTTTTGTTGGGACTGGTTGTGGTACTAGTTGGACTATTTATCCTCCTTTGAGTGTTATTGGCCATTCTGGTATAAGTGTTGATCTCGCTATTTTAAGTCTTCATTGTGCTGGTGTGAGTTCTATTTTAGGAGCTATTAATA…
	SHA23_C TTATCTTTTTTAATTCGTTTTGAGCTTTCTATACCAGGCCTTTTGTTAGGTGATGGGCAATTATATAATTGTATTATTACGTCTCATGCAATTGTTATAATTTTTTTTATAGTAATACCTACTATAATTGGGGGTTTTGGTAATTGAGTTTTACCTTTAATGTTAGGGGCTCCTGATATAAGTTTTCCTCGTTTAAATAATTTAAGATTTTGGTTATTGCCTGTTTCAATATTTTTAATTTTAGATTCTTTTTTTGTTGGGACTGGTTGTGGTACTAGTTGGACTATTTATCCTCCTTTGAGTGTTATTGGCCATTCTGGTATAAGTGTTGATCTCGCTATTTTAAGTCTTCATTGTGCTGGTGTGAGTTCTATTTTAGGAGCTATTAATA…
	SHA22_C TTATCTTTTTTAATTCGTTTTGAGCTTTCTATACCAGGCCTTTTGTTAGGTGATGGGCAATTATATAATTGTATTATTACGTCTCATGCAATTGTTATAATTTTTTTTATAGTAATACCTACTATAATTGGGGGTTTTGGTAATTGAGTTTTACCGTTAATGTTAGGGGCTCCTGATATAAGTTTTCCTCGTTTAAATAATTTAAGATTTTGGTTATTGCCTGTTTCAATATTTTTAATTTTAGATTCTTTTTTTGTTGGGACTGGTTGTGGTACTAGTTGGACTATTTATCCTCCTTTGAGTGTTATTGGCCATTCTGGTATAAGTGTTGATCTCGCTATTTTAAGTCTTCATTGTGCTGGTGTGAGTTCTATTTTAGGAGCTATTAATA…
	SHA20_C TTATCTTTTTTAATTCGTTTTGAGCTTTCTATACCGGGCCTTTTGTTAGGTGATGGGCAATTATATAATTGTATTATTACGTCTCATGCAATTGTTATAATTTTTTTTATAGTAATACCTACTATAATTGGGGGTTTTGGTAATTGAGTTTTACCTTTAATGTTAGGGGCTCCTGATATAAGTTTTCCTCGTTTAAATAATTTAAGATTTTGGTTATTGCCTGTTTCAATATTTTTAATTTTAGATTCTTTTTTTGTTGGGACTGGTTGTGGTACTAGTTGGACTATTTACCCTCCTTTGAGTGTTATTGGCCATTCTGGTATAAGTGTTGATCTCGCTATTTTAAGTCTTCATTGTGCTGGTGTGAGTTCTATTTTAGGAGCTATTAATA…
	SHA19_C TTATCTTTTTTAATTCGTTTTGAGCTTTCTATACCAGGCCTTTTGTTAGGTGATGGGCAATTATATAATTGTATTATTACGTCTCATGCAATTGTTATAATTTTTTTTATAGTAATACCTACTATAATTGGGGGTTTTGGTAATTGAGTTTTACCTTTAATGTTAGGGGCTCCTGATATAAGTTTTCCTCGTTTAAATAATTTAAGATTTTGGTTATTGCCTGTTTCAATATTTTTAATTTTAGATTCTTTTTTTGTTGGGACTGGTTGTGGTACTAGTTGGACTATTTATCCTCCTTTGAGTGTTATTGGCCATTCTGGTATAAGTGTTGATCTCGCTATTTTAAGTCTTCATTGTGCTGGTGTGAGTTCTATTTTAGGAGCTATTAATA…
	SHA18_C TTATCTTTTTTAATTCGTTTTGAGCTTTCTATACCAGGCCTTTTGTTAGGTGATGGGCAATTATATAATTGTATTATTACGTCTCATGCAATTGTTATAATTTTTTTTATAGTAATACCTACTATAATTGGGGGTTTTGGTAATTGAGTTTTACCTTTAATGTTAGGGGCTCCTGATATAAGTTTTCCTCGTTTAAATAATTTAAGATTTTGGTTATTGCCTGTTTCAATATTTTTAATTTTAGATTCTTTTTTTGTTGGGACTGGTTGTGGTACTAGTTGGACTATTTATCCTCCTTTGAGTGTTATTGGCCATTCTGGTATAAGTGTTGATCTCGCTATTTTAAGTCTTCATTGTGCTGGTGTGAGTTCTATTTTAGGAGCTATTAATA…
	SHA17_C TTATCTTTTTTAATTCGTTTTGAGCTTTCTATACCGGGCCTTTTGTTAGGTGATGGGCAATTATATAATTGTATTATTACGTCTCATGCAATTGTTATAATTTTTTTTATAGTAATACCTACTATAATTGGGGGTTTTGGTAATTGAGTTTTACCTTTAATGTTAGGGGCTCCTGATATAAGTTTTCCTCGTTTAAATAATTTAAGATTTTGGTTATTGCCTGTTTCAATATTTTTAATTTTAGATTCTTTTTTTGTTGGGACTGGTTGTGGTACTAGTTGGACTATTTACCCTCCTTTGAGTGTTATTGGCCATTCTGGTATAAGTGTTGATCTCGCTATTTTAAGTCTTCATTGTGCTGGTGTGAGTTCTATTTTAGGAGCTATTAATA…
	SHA16_C TTATCTTTTTTAATTCGTTTTGAGCTTTCTATACCAGGCCTTTTGTTAGGTGATGGGCAATTATATAATTGTATTATTACGTCTCATGCAATTGTTATAATTTTTTTTATAGTAATACCTACTATAATTGGGGGTTTTGGTAATTGAGTTTTACCTTTAATGTTAGGGGCTCCTGATATAAGTTTTCCTCGTTTAAATAATTTAAGATTTTGGTTATTGCCTGTTTCAATATTTTTAATTTTAGATTCTTTTTTTGTTGGGACTGGTTGTGGTACTAGTTGGACTATTTATCCTCCTTTGAGTGTTATTGGCCATTCTGGTATAAGTGTTGATCTCGCTATTTTAAGTCTTCATTGTGCTGGTGTGAGTTCTATTTTAGGAGCTATTAATA…
	SHA15_C TTATCTTTTTTAATTCGTTTTGAGCTTTCTATACCAGGCCTTTTGTTAGGTGATGGGCAATTATATAATTGTATTATTACGTCTCATGCAATTGTTATAATTTTTTTTATAGTAATACCTACTATAATTGGGGGTTTTGGTAATTGAGTTTTACCTTTAATGTTAGGGGCTCCTGATATAAGTTTTCCTCGTTTAAATAATTTAAGATTTTGGTTATTGCCTGTTTCAATATTTTTAATTTTAGATTCTTTTTTTGTTGGGACTGGTTGTGGTACTAGTTGGACTATTTATCCTCCTTTGAGTGTTATTGGCCATTCTGGTATAAGTGTTGATCTCGCTATTTTAAGTCTTCATTGTGCTGGTGTGAGTTCTATTTTAGGAGCTATTAATA…
	SHA14_C TTATCTTTTTTAATTCGTTTTGAGCTTTCTATACCAGGCCTTTTGTTAGGTGATGGGCAATTATATAATTGTATTATTACGTCTCATGCAATTGTTATAATTTTTTTTATAGTAATACCTACTATAATTGGGGGTTTTGGTAATTGAGTTTTACCTTTAATGTTAGGGGCTCCTGATATAAGTTTTCCTCGTTTAAATAATTTAAGATTTTGGTTATTGCCTGTTTCAATATTTTTAATTTTAGATTCTTTTTTTGTTGGGACTGGTTGTGGTACTAGTTGGACTATTTATCCTCCTTTGAGTGTTATTGGCCATTCTGGTATAAGTGTTGATCTCGCTATTTTAAGTCTTCATTGTGCTGGTGTGAGTTCTATTTTAGGAGCTATTAATA…
	SHA13_C TTATCTTTTTTAATTCGTTTTGAGCTTTCTATACCAGGCCTTTTGTTAGGTGATGGGCAATTATATAATTGTATTATTACGTCTCATGCAATTGTTATAATTTTTTTTATAGTAATACCTACTATAATTGGGGGTTTTGGTAATTGAGTTTTACCTTTAATGTTAGGGGCTCCTGATATAAGTTTTCCTCGTTTAAATAATTTGAGATTTTGGTTATTGCCTGTTTCAATATTTTTAATTTTAGATTCTTTTTTTGTTGGGACTGGTTGTGGTACTAGTTGGACTATTTATCCTCCTTTGAGTGTTATCGGCCATTCTGGTATAAGTGTTGATCTCGCTATTTTAAGTCTTCATTGTGCTGGTGTGAGGTCTATTTTAGGAGCTATTAATA…
	SHA12_C TTATCTTTTTTAATTCGTTTTGAGCTTTCTATACCAGGCCTTTTGTTAGGTGATGGGCAATTATATAATTGTATTATTACGTCTCATGCAATTGTTATAATTTTTTTTATAGTAATACCTACTATAATTGGGGGTTTTGGTAATTGAGTTTTACCTTTAATGTTAGGGGCTCCTGATATAAGTTTTCCTCGTTTAAATAATTTAAGATTTTGGTTATTGCCTGTTTCAATATTTTTAATTTTAGATTCTTTTTTTGTTGGGACTGGTTGTGGTACTAGTTGGACTATTTATCCTCCTTTGAGTGTTATTGGCCATTCTGGTATAAGTGTTGATCTCGCTATTTTAAGTCTTCATTGTGCTGGTGTGAGTTCTATTTTAGGAGCTATTAATA…
	SHA11_C TTATCTTTTTTAATTCGTTTTGAGCTTTCTATACCGGGCCTTTTGTTAGGTGATGGGCAATTATATAATTGTATTATTACGTCTCATGCAATTGTTATAATTTTTTTTATAGTAATACCTACTATAATTGGGGGTTTTGGTAATTGAGTTTTACCTTTAATGTTAGGGGCTCCTGATATAAGTTTTCCTCGTTTAAATAATTTAAGATTTTGGTTATTGCCTGTTTCAATATTTTTAATTTTAGATTCTTTTTTTGTTGGGACTGGTTGTGGTACTAGTTGGACTATTTACCCTCCTTTGAGTGTTATTGGCCATTCTGGTATAAGTGTTGATCTCGCTATTTTAAGTCTTCATTGTGCTGGTGTGAGTTCTATTTTAGGAGCTATTAATA…
	SHA09_C TTATCTTTTTTAATTCGTTTTGAGCTTTCTATACCAGGCCTTTTGTTAGGTGATGGGCAATTATATAATTGTATTATTACGTCTCATGCAATTGTTATAATTTTTTTTATAGTAATACCTACTATAATTGGGGGTTTTGGTAATTGAGTTTTACCTTTAATGTTAGGGGCTCCTGATATAAGTTTTCCTCGTTTAAATAATTTAAGATTTTGGTTATTGCCTGTTTCAATATTTTTAATTTTAGATTCTTTTTTTGTTGGGACTGGTTGTGGTACTAGTTGGACTATTTATCCTCCTTTGAGTGTTATTGGCCATTCTGGTATAAGTGTTGATCTCGCTATTTTAAGTCTTCATTGTGCTGGTGTGAGTTCTATTTTAGGAGCTATTAATA…
	SHA07_C TTATCTTTTTTAATTCGTTTTGAGCTTTCTATACCAGGCCTTTTGTTAGGTGATGGGCAATTATATAATTGTATTATTACGTCTCATGCAATTGTTATAATTTTTTTTATAGTAATACCTACTATAATTGGGGGTTTTGGTAATTGAGTTTTACCTTTAATGTTAGGGGCTCCTGATATAAGTTTTCCTCGTTTAAATAATTTAAGATTTTGGTTATTGCCTGTTTCAATATTTTTAATTTTAGATTCTTTTTTTGTTGGGACTGGTTGTGGTACTAGTTGGACTATTTATCCTCCTTTGAGTGTTATTGGCCATTCTGGTATAAGTGTTGATCTCGCTATTTTAAGTCTTCATTGTGCTGGTGTGAGTTCTATTTTAGGAGCTATTAATA…
	SHA05_C TTATCTTTTTTAATTCGTTTTGAGCTTTCTATACCAGGCCTTTTGTTAGGTGATGGGCAATTATATAATTGTATTATTACGTCTCATGCAATTGTTATAATTTTTTTTATAGTAATACCTACTATAATTGGGGGTTTTGGTAATTGAGTTTTACCTTTAATGTTAGGGGCTCCTGATATAAGTTTTCCTCGTTTAAATAATTTAAGATTTTGGTTATTGCCTGTTTCAATATTTTTAATTTTAGATTCTTTTTTTGTTGGGACTGGTTGTGGTACTAGTTGGACTATTTATCCTCCTTTGAGTGTTATTGGCCATTCTGGTATAAGTGTTGATCTCGCTATTTTAAGTCTTCATTGTGCTGGTGTGAGTTCTATTTTAGGAGCTATTAATA…
	SHA04_C TTATCTTTTTTAATTCGTTTTGAGCTTTCTATACCAGGCCTTTTGTTAGGTGATGGGCAATTATATAATTGTATTATTACGTCTCATGCAATTGTTATAATTTTTTTTATAGTAATACCTACTATAATTGGGGGTTTTGGTAATTGAGTTTTACCTTTAATGTTAGGGGCTCCTGATATAAGTTTTCCTCGTTTAAATAATTTGAGATTTTGGTTATTGCCTGTTTCAATATTTTTAATTTTAGATTCTTTTTTTGTTGGGACTGGTTGTGGTACTAGTTGGACTATTTATCCTCCTTTGAGTGTTATCGGCCATTCTGGTATAAGTGTTGATCTCGCTATTTTAAGTCTTCATTGTGCTGGTGTGAGGTCTATTTTAGGAGCTATTAATA…
	SHA03_C TTATCTTTTTTAATTCGTTTTGAGCTTTCTATACCAGGCCTTTTGTTAGGTGATGGGCGATTATATAATTGTATTATTACGTCTCATGCAATTGTTATAATTTTTTTTATAGTAATACCTACTATAATTGGGGGTTTTGGTAATTGAGTTTTACCTTTAATGTTAGGGGCTCCTGATATAAGTTTTCCTCGTTTAAATAATTTAAGATTTTGGTTATTGCCTGTTTCAATATTTTTAATTTTAGATTCTTTTTTTGTTGGGACTGGTTGTGGTACTAGTTGGACTATTTATCCTCCTTTGAGTGTTATTGGCCATTCTGGTATAAGTGTTGATCTCGCTATTTTAAGTCTTCATTGTGCTGGTGTGAGTTCTATTTTAGGAGCTATTAATA…
	SHA02_C TTATCTTTTTTAATTCGTTTTGAGCTTTCTATACCGGGCCTTTTGTTAGGTGATGGGCAATTATATAATTGTATTATTACGTCTCATGCAATTGTTATAATTTTTTTTATAGTAATACCTACTATAATTGGGGGTTTTGGTAATTGAGTTTTACCTTTAATGTTAGGGGCTCCTGATATAAGTTTTCCTCGTTTAAATAATTTAAGATTTTGGTTATTGCCTGTTTCAATATTTTTAATTTTAGATTCTTTTTTTGTTGGGACTGGTTGTGGTACTAGTTGGACTATTTACCCTCCTTTGAGTGTTATTGGCCATTCTGGTATAAGTGTTGATCTCGCTATTTTAAGTCTTCATTGTGCTGGTGTGAGTTCTATTTTAGGAGCTATTAATA…
	SHA01_C TTATCTTTTTTAATTCGTTTTGAGCTTTCTATACCAGGCCTTTTGTTAGGTGATGGGCAATTATATAATTGTATTATTACGTCTCATGCAATTGTTATAATTTTTTTTATAGTAATACCTACTATAATTGGGGGTTTTGGTAATTGAGTTTTACCTTTAATGTTAGGGGCTCCTGATATAAGTTTTCCTCGTTTAAATAATTTAAGATTTTGGTTATTGCCTGTTTCAATATTTTTAATTTTAGATTCTTTTTTTGTTGGGACTGGTTGTGGTACTAGTTGGACTATTTATCCTCCTTTGAGTGTTATTGGCCATTCTGGTATAAGTGTTGATCTCGCTATTTTAAGTCTTCATTGTGCTGGTGTGAGTTCTATTTTAGGAGCTATTAATA…
	ALA114_C TTATCTTTTTTAATTCGTTTTGAGCTTTCTATACCAGGCCTTTTGTTAGGTGATGGGCAATTATATAATTGTATTATTACGTCTCATGCAATTGTTATAATTTTTTTTATAGTAATACCTACTATAATTGGGGGTTTTGGTAATTGAGTTTTACCTTTAATGTTAGGGGCTCCTGATATAAGTTTTCCTCGTTTAAATAATTTAAGATTTTGGTTATTGCCTGTTTCAATATTTTTAATTTTAGATTCTTTTTTTGTTGGGACTGGTTGTGGTACTAGTTGGACTATTTATCCTCCTTTGAGTGTTATTGGCCATTCTGGTATAAGTGTTGATCTCGCTATTTTAAGTCTTCATTGTGCTGGTGTGAGTTCTATTTTAGGAGCTATTAAT…
	ALA112_C TTATCTTTTTTAATTCGTTTTGAGCTTTCTATACCAGGCCTTTTGTTAGGTGATGGGCAATTATATAATTGTATTATTACGTCTCATGCAATTGTTATAATTTTTTTTATAGTAATACCTACTATAATTGGGGGTTTTGGTAATTGAGTTTTACCTTTAATGTTAGGGGCTCCTGATATAAGTTTTCCTCGTTTAAATAATTTAAGATTTTGGTTATTGCCTGTTTCAATATTTTTAATTTTAGATTCTTTTTTTGTTGGGACTGGTTGTGGTACTAGTTGGACTATTTATCCTCCTTTGAGTGTTATTGGCCATTCTGGTATAAGTGTTGATCTCGCTATTTTAAGTCTTCATTGTGCTGGTGTGAGTTCTATTTTAGGAGCTATTAAT…
	ALA110_C TTATCTTTTTTAATTCGTTTTGAGCTTTCTATACCAGGCCTTTTGTTAGGTGATGGGCAATTATATAATTGTATTATTACGTCTCATGCAATTGTTATAATTTTTTTTATAGTAATACCTACTATAATTGGGGGTTTTGGTAATTGAGTTTTACCTTTAATGTTAGGGGCTCCTGATATAAGTTTTCCTCGTTTAAATAATTTAAGATTTTGGTTATTGCCTGTTTCAATATTTTTAATTTTAGATTCTTTTTTTGTTGGGACTGGTTGTGGTACTAGTTGGACTATTTATCCTCCTTTGAGTGTTATTGGCCATTCTGGTATAAGTGTTGATCTCGCTATTTTAAGTCTTCATTGTGCTGGTGTGAGTTCTATTTTAGGAGCTATTAAT…
	ALA109_C TTATCTTTTTTAATTCGTTTTGAGCTTTCTATACCAGGCCTTTTGTTAGGTGATGGGCAATTATATAATTGTATTATTACGTCTCATGCAATTGTTATAATTTTTTTTATAGTAATACCTACTATAATTGGGGGTTTTGGTAATTGAGTTTTACCTTTAATGTTAGGGGCTCCTGATATAAGTTTTCCTCGTTTAAATAATTTAAGATTTTGGTTATTGCCTGTTTCAATATTTTTAATTTTAGATTCTTTTTTTGTTGGTACTGGTTGTGGTACTAGTTGGACTATTTATCCTCCTTTGAGTGTTATTGGCCATTCTGGTATAAGTGTTGATCTCGCTATTTTAAGTCTTCATTGTGCTGGTGTGAGTTCTATTTTAGGCGCTATTAAT…
	ALA105_C TTATCTTTTTTAATTCGTTTTGAGCTTTCTATACCAGGCCTTTTGTTAGGTGATGGGCAATTATATAATTGTATTATTACGTCTCATGCAATTGTTATAATTTTTTTTATAGTAATACCTACTATAATTGGGGGTTTTGGTAATTGAGTTTTACCTTTAATGTTAGGGGCTCCTGATATAAGTTTTCCTCGTTTAAATAATTTAAGATTTTGGTTATTGCCTGTTTCAATATTTTTAATTTTAGATTCTTTTTTTGTTGGGACTGGTTGTGGTACTAGTTGGACTATTTATCCTCCTTTGAGTGTTATTGGCCATTCTGGTATAAGTGTTGATCTCGCTATTTTAAGTCTTCATTGTGCTGGTGTGAGTTCTATTTTAGGAGCTATTAAT…
	ALA103_C TTATCTTTTTTAATTCGTTTTGAGCTTTCTATACCAGGCCTTTTGTTAGGTGATGGGCAATTATATAATTGTATTATTACGTCTCATGCAATTGTTATAATTTTTTTTATAGTAATACCTACTATAATTGGGGGTTTTGGTAATTGAGTTTTACCTTTAATGTTAGGGGCTCCTGATATAAGTTTTCCTCGTTTAAATAATTTAAGATTTTGGTTATTGCCTGTTTCAATATTTTTAATTTTAGATTCTTTTTTTGTTGGGACTGGTTGTGGTACTAGTTGGACTATTTATCCTCCTTTGAGTGTTATTGGCCATTCTGGTATAAGTGTTGATCTCGCTATTTTAAGTCTTCATTGTGCTGGTGTGAGTTCTATTTTAGGAGCTATTAAT…
	ALA31_C TTATCTTTTTTAATTCGTTTTGAGCTTTCTATACCAGGCCTTTTGTTAGGTGATGGGCAATTATATAATTGTATTATTACGTCTCATGCAATTGTTATAATTTTTTTTATAGTAATACCTACTATAATTGGGGGTTTTGGTAATTGAGTTTTACCTTTAATGTTAGGGGCTCCTGATATAAGTTTTCCTCGTTTAAATAATTTAAGATTTTGGTTATTGCCTGTTTCAATATTTTTAATTTTAGATTCTTTTTTTGTTGGGACTGGTTGTGGTACTAGTTGGACTATTTATCCTCCTTTGAGTGTTATTGGCCATTCTGGTATAAGTGTTGATCTCGCTATTTTAAGTCTTCATTGTGCTGGTGTGAGTTCTATTTTAGGAGCTATTAATA…
	ALA29_C TTATCTTTTTTAATTCGTTTTGAGCTTTCTATACCAGGCCTTTTGTTAGGCGATGGGCAATTATATAATTGTATTATTACGTCTCATGCAATTGTTATAATTTTTTTTATAGTAATACCTACTATAATTGGGGGTTTTGGTAATTGAGTTTTACCTTTAATGTTAGGGGCTCCTGATATAAGTTTTCCTCGTTTAAATAATTTAAGATTTTGGTTATTGCCTGTTTCAATATTTTTGATTTTAGATTCTTTTTTTGTTGGGACTGGTTGTGGTACTAGTTGGACTATTTATCCTCCTTTGAGTGTTATTGGCCATTCTGGTATAAGTGTTGATCTCGCTATTTTAAGTCTTCATTGTGCTGGTGTGAGTTCTATTTTAGGAGCTATTAATA…
	ALA24_C TTATCTTTTTTAATTCGTTTTGAGCTTTCTATACCAGGCCTTTTGTTAGGTGATGGGCAATTATATAATTGTATTATTACGTCTCATGCAATTGTTATAATTTTTTTTATAGTAATACCTACTATAATTGGGGGTTTTGGTAATTGAGTTTTACCTTTAATGTTAGGGGCTCCTGATATAAGTTTTCCTCGTTTAAATAATTTAAGATTTTGGTTATTGCCTGTTTCAATATTTTTAATTTTAGATTCTTTTTTTGTTGGGACTGGTTGTGGTACTAGTTGGACTATTTATCCTCCTTTGAGTGTTATTGGCCATTCTGGTATAAGTGTTGATCTCGCTATTTTAAGTCTTCATTGTGCTGGTGTGAGTTCTATTTTAGGAGCTATTAATA…
	ALA23_C TTATCTTTTTTAATTCGTTTTGAGCTTTCTATACCAGGCCTTTTGTTAGGTGATGGGCAATTATATAATTGTATTATTACGTCTCATGCAATTGTTATAATTTTTTTTATAGTAATACCTACTATAATTGGGGGTTTTGGTAATTGAGTTTTACCTTTAATGTTAGGGGCTCCTGATATAAGTTTTCCTCGTTTAAATAATTTAAGATTTTGGTTATTGCCTGTTTCAATATTTTTAATTTTAGATTCTTTTTTTGTTGGGACTGGTTGTGGTACTAGTTGGACTATTTATCCTCCTTTGAGTGTTATTGGCCATTCTGGTATAAGTGTTGATCTCGCTATTTTAAGTCTTCATTGTGCTGGTGTGAGTTCTATTTTAGGAGCTATTAATA…
	ALA21_C TTATCTTTTTTAATTCGTTTTGAGCTTTCTATACCAGGCCTTTTGTTAGGTGATGGGCAATTATATAATTGTATTATTACGTCTCATGCAATTGTTATAATTTTTTTTATAGTAATACCTACTATAATTGGGGGTTTTGGTAATTGAGTTTTACCTTTAATGTTAGGGGCTCCTGATATAAGTTTTCCTCGTTTAAATAATTTAAGATTTTGGTTATTGCCTGTTTCAATATTTTTAATTTTAGATTCTTTTTTTGTTGGGACTGGTTGTGGTACTAGTTGGACTATTTATCCTCCTTTGAGTGTTATTGGCCATTCTGGTATAAGTGTTGATCTCGCTATTTTAAGTCTTCATTGTGCTGGTGTGAGTTCTATTTTAGGAGCTATTAATA…
	ALA19_C TTATCTTTTTTAATTCGTTTTGAGCTTTCTATACCAGGCCTTTTGTTAGGTGATGGGCAATTATATAATTGTATTATTACGTCTCATGCAATTGTTATAATTTTTTTTATAGTAATACCTACTATAATTGGGGGTTTTGGTAATTGAGTTTTACCTTTAATGTTAGGGGCTCCTGATATAAGTTTTCCTCGTTTAAATAATTTAAGATTTTGGTTATTGCCTGTTTCAATATTTTTAATTTTAGATTCTTTTTTTGTTGGGACTGGTTGTGGTACTAGTTGGACTATTTATCCTCCTTTGAGTGTTATTGGCCATTCTGGTATAAGTGTTGATCTCGCTATTTTAAGTCTTCATTGTGCTGGTGTGAGTTCTATTTTAGGAGCTATTAATA…
	ALA18_C TTATCTTTTTTAATTCGTTTTGAGCTTTCTATACCAGGCCTTTTGTTAGGTGATGGGCAATTATATAATTGTATTATTACGTCTCATGCAATTGTTATAATTTTTTTTATAGTAATACCTACTATAATTGGGGGTTTTGGTAATTGAGTTTTACCTTTAATGTTAGGGGCTCCTGATATAAGTTTTCCTCGTTTAAATAATTTAAGATTTTGGTTATTGCCTGTTTCAATATTTTTAATTTTAGATTCTTTTTTTGTTGGGACTGGTTGTGGTACTAGTTGGACTATTTATCCTCCTTTGAGTGTTATTGGCCATTCTGGTATAAGTGTTGATCTCGCTATTTTAAGTCTTCATTGTGCTGGTGTGAGTTCTATTTTAGGAGCTATTAATA…
	ALA12c_C TTATCTTTTTTAATTCGTTTTGAGCTTTCTATACCAGGCCTTTTGTTAGGTGATGGGCAATTATATAATTGTATTATTACGTCTCATGCAATTGTTATAATTTTTTTTATAGTAATACCTACTATAATTGGGGGTTTTGGTAATTGAGTTTTACCTTTAATGTTAGGGGCTCCTGATATAAGTTTTCCTCGTTTAAATAATTTAAGATTTTGGTTATTGCCTGTTTCAATATTTTTAATTTTAGATTCTTTTTTTGTTGGGACTGGTTGTGGTACTAGTTGGACTATTTATCCTCCTTTGAGTGTTATTGGCCATTCTGGTATAAGTGTTGATCTCGCTATTTTAAGTCTTCATTGTGCTGGTGTGAGTTCTATTTTAGGAGCTATTAAT…
	ALA12_C TTATCTTTTTTAATTCGTTTTGAGCTTTCTATACCAGGCCTTTTGTTAGGTGATGGGCAATTATATAATTGTATTATTACGTCTCATGCAATTGTTATAATTTTTTTTATAGTAATACCTACTATAATTGGGGGTTTTGGTAATTGAGTTTTACCTTTAATGTTAGGGGCTCCTGATATAAGTTTTCCTCGTTTAAATAATTTAAGATTTTGGTTATTGCCTGTTTCAATATTTTTAATTTTAGATTCTTTTTTTGTTGGGACTGGTTGTGGTACTAGTTGGACTATTTATCCTCCTTTGAGTGTTATTGGCCATTCTGGTATAAGTGTTGATCTCGCTATTTTAAGTCTTCATTGTGCTGGTGTGAGTTCTATTTTAGGAGCTATTAATA…
	ALA08_C TTATCTTTTTTAATTCGTTTTGAGCTTTCTATACCAGGCCTTTTGTTAGGTGATGGGCAATTATATAATTGTATTATTACGTCTCATGCAATTGTTATAATTTTTTTTATAGTAATACCTACTATAATTGGGGGTTTTGGTAATTGAGTTTTACCTTTAATGTTAGGGGCTCCTGATATAAGTTTTCCTCGTTTAAATAATTTAAGATTTTGGTTATTGCCTGTTTCAATATTTTTAATTTTAGATTCTTTTTTTGTTGGGACTGGTTGTGGTACGAGTTGGACTATTTATCCTCCTTTGAGTGTTATTGGCCATTCTGGTATAAGTGTTGATCTCGCTATTTTAAGTCTTCATTGTGCTGGTGTGAGTTCTATTTTAGGAGCTATTAATA…
	COR32_C TTATCTTTTTTAATTCGTTTTGAGCTTTCTATACCAGGCCTTTTGTTAGGTGATGGGCAATTATATAATTGTATTATTACGTCTCATGCAATTGTTATAATTTTTTTTATAGTAATACCTACTATAATTGGGGGTTTTGGTAATTGAGTTTTACCTTTAATGTTAGGGGCTCCTGATATAAGTTTTCCTCGTTTAAATAATTTAAGATTTTGGTTATTGCCTGTTTCAATATTTTTAATTTTAGATTCTTTTTTTGTTGGGACTGGTTGTGGTACTAGTTGGACTATTTATCCTCCTTTGAGTGTTATTGGCCATTCTGGTATAAGTGTTGATCTCGCTATTTTAAGTCTTCATTGTGCTGGTGTGAGTTCTATTTTAGGGGCTATTAATA…
	COR31_C TTATCTTTTTTAATTCGTTTTGAGCTTTCTATACCAGGCCTTTTGTTAGGTGATGGGCAATTATATAATTGTATTATTACGTCTCATGCAATTGTTATAATTTTTTTTATAGTAATACCTACTATAATTGGGGGTTTTGGTAATTGAGTTTTACCTTTAATGTTAGGGGCTCCTGATATAAGTTTTCCTCGTTTAAATAATTTAAGATTTTGGTTATTGCCTGTTTCAATATTTTTAATTTTAGATTCTTTTTTTGTTGGGACTGGTTGTGGTACTAGTTGGACTATTTATCCTCCTTTGAGTGTTATTGGCCATTCTGGTATAAGTGTTGATCTCGCTATTTTAAGTCTTCATTGTGCTGGTGTGAGTTCTATTTTAGGGGCTATTAATA…
	COR30_C TTATCTTTTTTAATTCGTTTTGAGCTTTCTATACCAGGCCTTTTGTTAGGTGATGGGCAATTATATAATTGTATTATTACGTCTCATGCAATTGTTATAATTTTTTTTATAGTAATACCTACTATAATTGGGGGTTTTGGTAATTGAGTTTTACCTTTAATGTTAGGGGCTCCTGATATAAGTTTTCCTCGTTTAAATAATTTAAGATTTTGGTTATTGCCTGTTTCAATATTTTTAATTTTAGATTCTTTTTTTGTTGGGACTGGTTGTGGTACTAGTTGGACTATTTATCCTCCTTTGAGTGTTATTGGCCATTCTGGTATAAGTGTTGATCTCGCTATTTTAAGTCTTCATTGTGCTGGTGTGAGTTCTATTTTAGGGGCTATTAATA…
	COR29_C TTATCTTTTTTAATTCGTTTTGAGCTTTCTATACCAGGCCTTTTGTTAGGTGATGGGCAATTATATAATTGTATTATTACGTCTCATGCAATTGTTATAATTTTTTTTATAGTAATACCTACTATAATTGGGGGTTTTGGTAATTGAGTTTTACCTTTAATGTTAGGGGCTCCTGATATAAGTTTTCCTCGTTTAAATAATTTAAGATTTTGGTTATTGCCTGTTTCAATATTTTTAATTTTAGATTCTTTTTTTGTTGGGACTGGTTGTGGTACTAGTTGGACTATTTATCCTCCTTTGAGTGTTATTGGCCATTCTGGTATAAGTGTTGATCTCGCTATTTTAAGTCTTCATTGTGCTGGTGTGAGTTCTATTTTAGGGGCTATTAATA…
	COR28_C TTATCTTTTTTAATTCGTTTTGAGCTTTCTATACCAGGCCTTTTGTTAGGTGATGGGCAATTATATAATTGTATTATTACGTCTCATGCAATTGTTATAATTTTTTTTATAGTAATACCTACTATAATTGGGGGTTTTGGTAATTGAGTTTTACCTTTAATGTTAGGGGCTCCTGATATAAGTTTTCCTCGTTTAAATAATTTAAGATTTTGGTTATTGCCTGTTTCAATATTTTTAATTTTAGATTCTTTTTTTGTTGGGACTGGTTGTGGTACTAGTTGGACTATTTATCCTCCTTTGAGTGTTATTGGCCATTCTGGTATAAGTGTTGATCTCGCTATTTTAAGTCTTCATTGTGCTGGTGTGAGTTCTATTTTAGGGGCTATTAATA…
	COR27_C TTATCTTTTTTAATTCGTTTTGAGCTTTCTATACCAGGCCTTTTGTTAGGTGATGGGCAATTATATAATTGTATTATTACGTCTCATGCAATTGTTATAATTTTTTTTATAGTAATACCTACTATAATTGGGGGTTTTGGTAATTGAGTTTTACCTTTAATGTTAGGGGCTCCTGATATAAGTTTTCCTCGTTTAAATAATTTAAGATTTTGGTTATTGCCTGTTTCAATATTTTTAATTTTAGATTCTTTTTTTGTTGGGACTGGTTGTGGTACTAGTTGGACTATTTATCCTCCTTTGAGTGTTATTGGCCATTCTGGTATAAGTGTTGATCTCGCTATTTTAAGTCTTCATTGTGCTGGTGTGAGTTCTATTTTAGGGGCTATTAATA…
	COR26_C TTGTCTTTTTTAATTCGTTTTGAGCTTTCTATACCAGGCCTTTTGTTAGGTGATGGGCAATTATATAATTGTATTATTACGTCTCATGCAATTGTTATAATTTTTTTTATAGTAATACCTACTATAATTGGGGGTTTTGGTAATTGAGTTTTACCTTTAATGTTAGGGGCTCCTGATATAAGTTTTCCTCGTTTAAATAATTTAAGATTTTGGTTATTGCCTGTTTCAATATTTTTAATTTTAGATTCTTTTTTTGTTGGGACTGGTTGTGGTACTAGTTGGACTATTTATCCTCCTTTGAGTGTTATTGGCCATTCTGGTATAAGTGTTGATCTCGCTATTTTAAGTCTTCATTGTGCTGGTGTGAGTTCTATTTTAGGAGCTATTAATA…
	COR25_C TTATCTTTTTTAATTCGTTTTGAGCTTTCTATACCAGGCCTTTTGTTAGGTGATGGGCAATTATATAATTGTATTATTACGTCTCATGCAATTGTTATAATTTTTTTTATAGTAATACCTACTATAATTGGGGGTTTTGGTAATTGAGTTTTACCTTTAATGTTAGGGGCTCCTGATATAAGTTTTCCTCGTTTAAATAATTTAAGATTTTGGTTATTGCCTGTTTCAATATTTTTAATTTTAGATTCTTTTTTTGTTGGGACTGGTTGTGGTACTAGTTGGACTATTTATCCTCCTTTGAGTGTTATTGGCCATTCTGGTATAAGTGTTGATCTCGCTATTTTAAGTCTTCATTGTGCTGGTGTGAGTTCTATTTTAGGGGCTATTAATA…
	COR24_C TTATCTTTTTTAATTCGTTTTGAGCTTTCTATACCAGGCCTTTTGTTAGGTGATGGGCAATTATATAATTGTATTATTACGTCTCATGCAATTGTTATAATTTTTTTTATAGTAATACCTACTATAATTGGGGGTTTTGGTAATTGAGTTTTACCTTTAATGTTAGGGGCTCCTGATATAAGTTTTCCTCGTTTAAATAATTTAAGATTTTGGTTATTGCCTGTTTCAATATTTTTAATTTTAGATTCTTTTTTTGTTGGGACTGGTTGTGGTACTAGTTGGACTATTTATCCTCCTTTGAGTGTTATTGGCCATTCTGGTATAAGTGTTGATCTCGCTATTTTAAGTCTTCATTGTGCTGGTGTGAGTTCTATTTTAGGGGCTATTAATA…
	COR22_C TTGTCTTTTTTAATTCGTTTTGAGCTTTCTATACCAGGCCTTTTGTTAGGTGATGGGCAATTATATAATTGTATTATTACGTCTCATGCAATTGTTATAATTTTTTTTATAGTAATACCTACTATAATTGGGGGTTTTGGTAATTGAGTTTTACCTTTAATGTTAGGGGCTCCTGATATAAGTTTTCCTCGTTTAAATAATTTAAGATTTTGGTTATTGCCTGTTTCAATATTTTTAATTTTAGATTCTTTTTTTGTTGGGACTGGTTGTGGTACTAGTTGGACTATTTATCCTCCTTTGAGTGTTATTGGCCATTCTGGTATAAGTGTTGATCTCGCTATTTTAAGTCTTCATTGTGCTGGTGTGAGTTCTATTTTAGGAGCTATTAATA…
	COR21_C TTATCTTTTTTAATTCGTTTTGAGCTTTCTATACCAGGCCTTTTGTTAGGTGATGGGCAATTATATAATTGTATTATTACGTCTCATGCAATTGTTATAATTTTTTTTATAGTAATACCTACTATAATTGGGGGTTTTGGTAATTGAGTTTTACCTTTAATGTTAGGGGCTCCTGATATAAGTTTTCCTCGTTTAAATAATTTAAGATTTTGGTTATTGCCTGTTTCAATATTTTTAATTTTAGATTCTTTTTTTGTTGGGACTGGTTGTGGTACTAGTTGGACTATTTATCCTCCTTTGAGTGTTATTGGCCATTCTGGTATAAGTGTTGATCTCGCTATTTTAAGTCTTCATTGTGCTGGTGTGAGTTCTATTTTAGGAGCTATTAATA…
	COR20_C TTATCTTTTTTAATTCGTTTTGAGCTTTCTATACCAGGCCTTTTGTTAGGTGATGGGCAATTATATAATTGTATTATTACGTCTCATGCAATTGTTATAATTTTTTTTATAGTAATACCTACTATAATTGGGGGTTTTGGTAATTGAGTTTTACCTTTAATGTTAGGGGCTCCTGATATAAGTTTTCCTCGTTTAAATAATTTAAGATTTTGGTTATTGCCTGTTTCAATATTTTTAATTTTAGATTCTTTTTTTGTTGGGACTGGTTGTGGTACTAGTTGGACTATTTATCCTCCTTTGAGTGTTATTGGCCATTCTGGTATAAGTGTTGATCTCGCTATTTTAAGTCTTCATTGTGCTGGTGTGAGTTCTATTTTAGGGGCTATTAATA…
	COR19_C TTGTCTTTTTTAATTCGTTTTGAGCTTTCTATACCAGGCCTTTTGTTAGGTGATGGGCAATTATATAATTGTATTATTACGTCTCATGCAATTGTTATAATTTTTTTTATAGTAATACCTACTATAATTGGGGGTTTTGGTAATTGAGTTTTACCTTTAATGTTAGGGGCTCCTGATATAAGTTTTCCTCGTTTAAATAATTTAAGATTTTGGTTATTGCCTGTTTCAATATTTTTAATTTTAGATTCTTTTTTTGTTGGGACTGGTTGTGGTACTAGTTGGACTATTTATCCTCCTTTGAGTGTTATTGGCCATTCTGGTATAAGTGTTGATCTCGCTATTTTAAGTCTTCATTGTGCTGGTGTGAGTTCTATTTTAGGAGCTATTAATA…
	COR18_C TTATCTTTTTTAATTCGTTTTGAGCTTTCTATACCAGGCCTTTTGTTAGGTGATGGGCAATTATATAATTGTATTATTACGTCTCATGCAATTGTTATAATTTTTTTTATAGTAATACCTACTATAATTGGGGGTTTTGGTAATTGAGTTTTACCTTTAATGTTAGGGGCTCCTGATATAAGTTTTCCTCGTTTAAATAATTTAAGATTTTGGTTATTGCCTGTTTCAATATTTTTAATTTTAGATTCTTTTTTTGTTGGGACTGGTTGTGGTACTAGTTGGACTATTTATCCTCCTTTGAGTGTTATTGGCCATTCTGGTATAAGTGTTGATCTCGCTATTTTAAGTCTTCATTGTGCTGGTGTGAGTTCTATTTTAGGGGCTATTAATA…
	COR16_C TTATCTTTTTTAATTCGTTTTGAGCTTTCTATACCAGGCCTTTTGTTAGGTGATGGGCAATTATATAATTGTATTATTACGTCTCATGCAATTGTTATAATTTTTTTTATAGTAATACCTACTATAATTGGGGGTTTTGGTAATTGAGTTTTACCTTTAATGTTAGGGGCTCCTGATATAAGTTTTCCTCGTTTAAATAATTTAAGATTTTGGTTATTGCCTGTTTCAATATTTTTAATTTTAGATTCTTTTTTTGTTGGGACTGGTTGTGGTACTAGTTGGACTATTTATCCTCCTTTGAGTGTTATTGGCCATTCTGGTATAAGTGTTGATCTCGCTATTTTAAGTCTTCATTGTGCTGGTGTGAGTTCTATTTTAGGGGCTATTAATA…
	MIK30_C TTATCTTTTTTAATTCGTTTTGAGCTTTCTGTACCCGGTCTTTTGTTAGGTGATGGGCAATTGTATAATTGTATTATTACGTCTCATGCAATTGTTATAATTTTTTTTATAGTAATACCTACTATAATCGGGGGTTTTGGTAATTGAGTTTTACCTTTAATGTTAGGGGCTCCTGATATAAGTTTTCCTCGTTTAAATAATTTAAGATTTTGGTTATTGCCTGTTTCAATATTTTTAATTTTAGATTCTTTTTTTGTTGGGACTGGTTGTGGTACTAGTTGGACTATTTATCCTCCTTTGAGTGTTATTGGCCATTCTGGTATAAGTGTTGATCTTGCTATTTTAAGTCTTCATTGTGCTGGTGTGAGTTCTATTTTAGGAGCTATTAATA…
	MIK29_C TTATCTTTTTTAATTCGTTTTGAGCTTTCTGTACCCGGTCTTTTGTTAGGTGATGGGCAATTGTATAATTGTATTATTACGTCTCATGCAATTGTTATAATTTTTTTTATAGTAATACCTACTATAATCGGGGGTTTTGGTAATTGAGTTTTACCTTTAATGTTAGGGGCTCCTGATATAAGTTTTCCTCGTTTAAATAATTTAAGATTTTGGTTATTGCCTGTTTCAATATTTTTAATTTTAGATTCTTTTTTTGTTGGGACTGGTTGTGGTACTAGTTGGACTATTTATCCTCCTTTGAGTGTTATTGGCCATTCTGGTATAAGTGTTGATCTTGCTATTTTAAGTCTTCATTGTGCTGGTGTGAGTTCTATTTTAGGAGCTATTAATA…
	MIK28_C TTATCTTTTTTAATTCGTTTTGAGCTTTCTATACCAGGCCTTTTGTTAGGTGATGGGCAATTATATAATTGTATTATTACGTCTCATGCAATTGTTATAATTTTTTTTATAGTAATACCTACTATAATTGGGGGTTTTGGTAATTGAGTTTTACCTTTAATGTTAGGGGCTCCTGATATAAGTTTTCCTCGTTTAAATAATTTAAGATTTTGGTTATTGCCTGTTTCAATATTTTTAATTTTAGATTCTTTTTTTGTTGGGACTGGTTGTGGTACTAGTTGGACTATTTATCCTCCTTTGAGTGTTATTGGCCATTCTGGTATAAGTGTTGATCTCGCTATTTTAAGTCTTCATTGTGCTGGTGTGAGTTCTATTTTAGGAGCTATTAATA…
	MIK27_C TTATCTTTTTTAATTCGTTTTGAGCTTTCTATACCAGGCCTTTTGTTAGGTGATGGGCAATTATATAATTGTATTATTACGTCTCATGCAATTGTTATAATTTTTTTTATAGTAATACCTACTATAATTGGGGGTTTTGGTAATTGAGTTTTACCTTTAATGTTAGGGGCTCCTGATATAAGTTTTCCTCGTTTAAATAATTTAAGATTTTGGTTATTGCCTGTTTCAATATTTTTAATTTTAGATTCTTTTTTTGTTGGGACTGGTTGTGGTACTAGTTGGACTATTTATCCTCCTTTGAGTGTTATTGGCCATTCTGGTATAAGTGTTGATCTCGCTATTTTAAGTCTTCATTGTGCTGGTGTGAGTTCTATTTTAGGAGCTATTAATA…
	MIK26_C TTATCTTTTTTAATTCGTTTTGAGCTTTCTATACCAGGCCTTTTGTTAGGTGATGGGCAATTATATAATTGTATTATTACGTCTCATGCAATTGTTATAATTTTTTTTATAGTAATACCTACTATAATTGGGGGTTTTGGTAATTGAGTTTTACCTTTAATGTTAGGGGCTCCTGATATAAGTTTTCCTCGTTTAAATAATTTAAGATTTTGGTTATTGCCTGTTTCAATATTTTTAATTTTAGATTCTTTTTTTGTTGGGACTGGTTGTGGTACTAGTTGGACTATTTATCCTCCTTTGAGTGTTATTGGCCATTCTGGTATAAGTGTTGATCTCGCTATTTTAAGTCTTCATTGTGCTGGTGTGAGTTCTATTTTAGGAGCTATTAATA…
	MIK25_C TTATCTTTTTTAATTCGTTTTGAGCTTTCTATACCAGGCCTTTTGTTAGGTGATGGGCAATTATATAATTGTATTATTACGTCTCATGCAATTGTTATAATTTTTTTTATAGTAATACCTACTATAATTGGGGGTTTTGGTAATTGAGTTTTACCTTTAATGTTAGGGGCTCCTGATATAAGTTTTCCTCGTTTAAATAATTTAAGATTTTGGTTATTGCCTGTTTCAATATTTTTAATTTTAGATTCTTTTTTTGTTGGGACTGGTTGTGGTACTAGTTGGACTATTTATCCTCCTTTGAGTGTTATTGGCCATTCTGGTATAAGTGTTGATCTCGCTATTTTAAGTCTTCATTGTGCTGGTGTGAGTTCTATTTTAGGAGCTATTAATA…
	MIK24_C TTATCTTTTTTAATTCGTTTTGAGCTTTCTATACCAGGCCTTTTGTTAGGTGATGGGCAATTATATAATTGTATTATTACGTCTCATGCAATTGTTATAATTTTTTTTATAGTAATACCTACTATAATTGGGGGTTTTGGTAATTGAGTTTTACCTTTAATGTTAGGGGCTCCTGATATAAGTTTTCCTCGTTTAAATAATTTAAGATTTTGGTTATTGCCTGTTTCAATATTTTTAATTTTAGATTCTTTTTTTGTTGGGACTGGTTGTGGTACTAGTTGGACTATTTATCCTCCTTTGAGTGTTATTGGCCATTCTGGTATAAGTGTTGATCTCGCTATTTTAAGTCTTCATTGTGCTGGTGTGAGTTCTATTTTAGGAGCTATTAATA…
	MIK23_C TTATCTTTTTTAATTCGTTTTGAGCTTTCTATACCAGGCCTTTTGTTAGGTGATGGGCAATTATATAATTGTATTATTACGTCTCATGCAATTGTTATAATTTTTTTTATAGTAATACCTACTATAATTGGGGGTTTTGGTAATTGAGTTTTACCTTTAATGTTAGGGGCTCCTGATATAAGTTTTCCTCGTTTAAATAATTTAAGATTTTGGTTATTGCCTGTTTCAATATTTTTAATTTTAGATTCTTTTTTTGTTGGGACTGGTTGTGGTACTAGTTGGACTATTTATCCTCCTTTGAGTGTTATTGGCCATTCTGGTATAAGTGTTGATCTCGCTATTTTAAGTCTTCATTGTGCTGGTGTGAGTTCTATTTTAGGAGCTATTAATA…
	MIK22_C TTATCTTTTTTAATTCGTTTTGAGCTTTCTATACCAGGCCTTTTGTTAGGTGATGGGCAATTATATAATTGTATTATTACGTCTCATGCAATTGTTATAATTTTTTTTATAGTAATACCTACTATAATTGGGGGTTTTGGTAATTGAGTTTTACCTTTAATGTTAGGGGCTCCTGATATAAGTTTTCCTCGTTTAAATAATTTAAGATTTTGGTTATTGCCTGTTTCAATATTTTTAATTTTAGATTCTTTTTTTGTTGGGACTGGTTGTGGTACTAGTTGGACTATTTATCCTCCTTTGAGTGTTATTGGCCATTCTGGTATAAGTGTTGATCTCGCTATTTTAAGTCTTCATTGTGCTGGTGTGAGTTCTATTTTAGGAGCTATTAATA…
	MIK21_C TTATCTTTTTTAATTCGTTTTGAGCTTTCTATACCAGGCCTTTTGTTAGGTGATGGGCAATTATATAATTGTATTATTACGTCTCATGCAATTGTTATAATTTTTTTTATAGTAATACCTACTATAATTGGGGGTTTTGGTAATTGAGTTTTACCTTTAATGTTAGGGGCTCCTGATATAAGTTTTCCTCGTTTAAATAATTTAAGATTTTGGTTATTGCCTGTTTCAATATTTTTAATTTTAGATTCTTTTTTTGTTGGGACTGGTTGTGGTACTAGTTGGACTATTTATCCTCCTTTGAGTGTTATTGGCCATTCTGGTATAAGTGTTGATCTCGCTATTTTAAGTCTTCATTGTGCTGGTGTGAGTTCTATTTTAGGAGCTATTAATA…
	MIK20_C TTATCTTTTTTAATTCGTTTTGAGCTTTCTGTACCCGGTCTTTTGTTAGGTGATGGGCAATTATATAATTGTATTATTACGTCTCATGCAATTGTTATAATTTTTTTTATAGTAATACCTACTATAATTGGGGGTTTTGGTAATTGAGTTTTACCTTTAATGTTAGGGGCTCCTGATATAAGTTTTCCTCGTTTAAATAATTTAAGATTTTGGTTATTGCCTGTTTCAATATTTTTAATTTTAGATTCTTTTTTTGTTGGGACTGGTTGTGGTACTAGTTGGACTATTTATCCTCCTTTGAGTGTTATTGGCCATTCTGGTATAAGTGTTGATCTTGCTATTTTAAGTCTTCATTGTGCTGGTGTGAGTTCTATTTTAGGAGCTATTAATA…
	MIK19_C TTATCTTTTTTAATTCGTTTTGAGCTTTCTATACCAGGCCTTTTGTTAGGTGATGGGCAATTATATAATTGTATTATTACGTCTCATGCAATTGTTATAATTTTTTTTATAGTAATACCTACTATAATTGGGGGTTTTGGTAATTGAGTTTTACCTTTAATGTTAGGGGCTCCTGATATAAGTTTTCCTCGTTTAAATAATTTAAGATTTTGGTTATTGCCTGTTTCAATATTTTTAATTTTAGATTCTTTTTTTGTTGGGACTGGTTGTGGTACTAGTTGGACTATTTATCCTCCTTTGAGTGTTATTGGCCATTCTGGTATAAGTGTTGATCTCGCTATTTTAAGTCTTCATTGTGCTGGTGTGAGTTCTATTTTAGGAGCTATTAATA…
	MIK18_C TTATCTTTTTTAATTCGTTTTGAGCTTTCTATACCAGGCCTTTTGTTAGGTGATGGGCAATTATATAATTGTATTATTACGTCTCATGCAATTGTTATAATTTTTTTTATAGTAATACCTACTATAATTGGGGGTTTTGGTAATTGAGTTTTACCTTTAATGTTAGGGGCTCCTGATATAAGTTTTCCTCGTTTAAATAATTTAAGATTTTGGTTATTGCCTGTTTCAATATTTTTAATTTTAGATTCTTTTTTTGTTGGGACTGGTTGTGGTACTAGTTGGACTATTTATCCTCCTTTGAGTGTTATTGGCCATTCTGGTATAAGTGTTGATCTCGCTATTTTAAGTCTTCATTGTGCTGGTGTGAGTTCTATTTTAGGAGCTATTAATA…
	MIK17_C TTATCTTTTTTAATTCGTTTTGAGCTTTCTATACCAGGCCTTTTGTTAGGTGATGGGCAATTATATAATTGTATTATTACGTCTCATGCAATTGTTATAATTTTTTTTATAGTAATACCTACTATAATTGGGGGTTTTGGTAATTGAGTTTTACCTTTAATGTTAGGGGCTCCTGATATAAGTTTTCCTCGTTTAAATAATTTAAGATTTTGGTTATTGCCTGTTTCAATATTTTTAATTTTAGATTCTTTTTTTGTTGGGACTGGTTGTGGTACTAGTTGGACTATTTATCCTCCTTTGAGTGTTATTGGCCATTCTGGTATAAGTGTTGATCTCGCTATTTTAAGTCTTCATTGTGCTGGTGTGAGTTCTATTTTAGGAGCTATTAATA…
	MIK16_C TTATCTTTTTTAATTCGTTTTGAGCTTTCTATACCAGGCCTTTTGTTAGGTGATGGGCAATTATATAATTGTATTATTACGTCTCATGCAATTGTTATAATTTTTTTTATAGTAATACCTACTATAATTGGGGGTTTTGGTAATTGAGTTTTACCTTTAATGTTAGGGGCTCCTGATATAAGTTTTCCTCGTTTAAATAATTTAAGATTTTGGTTATTGCCTGTTTCAATATTTTTAATTTTAGATTCTTTTTTTGTTGGGACTGGTTGTGGTACTAGTTGGACTATTTATCCTCCTTTGAGTGTTATTGGCCATTCTGGTATAAGTGTTGATCTCGCTATTTTAAGTCTTCATTGTGCTGGTGTGAGTTCTATTTTAGGAGCTATTAATA…
	MIK15_C TTATCTTTTTTAATTCGTTTTGAGCTTTCTATACCAGGCCTTTTGTTAGGTGATGGGCAATTATATAATTGTATTATTACGTCTCATGCAATTGTTATAATTTTTTTTATAGTAATACCTACTATAATTGGGGGTTTTGGTAATTGAGTTTTACCTTTAATGTTAGGGGCTCCTGATATAAGTTTTCCTCGTTTAAATAATTTAAGATTTTGGTTATTGCCTGTTTCAATATTTTTAATTTTAGATTCTTTTTTTGTTGGGACTGGTTGTGGTACTAGTTGGACTATTTATCCTCCTTTGAGTGTTATTGGCCATTCTGGTATAAGTGTTGATCTCGCTATTTTAAGTCTTCATTGTGCTGGTGTGAGTTCTATTTTAGGAGCTATTAATA…
	MIK14_C TTATCTTTTTTAATTCGTTTTGAGCTTTCTATACCGGGCCTTTTGTTAGGTGATGGGCAATTATATAATTGTATTATTACGTCTCATGCAATTGTTATAATTTTTTTTATAGTAATACCTACTATAATTGGGGGTTTTGGTAATTGAGTTTTACCTTTAATGTTAGGGGCTCCTGATATAAGTTTTCCTCGTTTAAATAATTTAAGATTTTGGTTATTGCCTGTTTCAATATTTTTAATTTTAGATTCTTTTTTTGTTGGGACTGGTTGTGGTACTAGTTGGACTATTTATCCTCCTTTGAGTGTTATTGGCCATTCTGGTATAAGTGTTGATCTTGCTATTTTAAGTCTTCATTGTGCTGGTGTGAGTTCTATTCTAGGAGCTATTAATA…
	MIK13_C TTATCTTTTTTAATTCGTTTTGAGCTTTCTATACCAGGCCTTTTGTTAGGTGATGGGCAATTATATAATTGTATTATTACGTCTCATGCAATTGTTATAATTTTTTTTATAGTAATACCTACTATAATTGGGGGTTTTGGTAATTGAGTTTTACCTTTAATGTTAGGGGCTCCTGATATAAGTTTTCCTCGTTTAAATAATTTAAGATTTTGGTTATTGCCTGTTTCAATATTTTTAATTTTAGATTCTTTTTTTGTTGGGACTGGTTGTGGTACTAGTTGGACTATTTATCCTCCTTTGAGTGTTATTGGCCATTCTGGTATAAGTGTTGATCTCGCTATTTTAAGTCTTCATTGTGCTGGTGTGAGTTCTATTTTAGGAGCTATTAATA…
	MIK12_C TTATCTTTTTTAATTCGTTTTGAGCTTTCTATACCAGGCCTTTTGTTAGGTGATGGGCAATTATATAATTGTATTATTACGTCTCATGCAATTGTTATAATTTTTTTTATAGTAATACCTACTATAATTGGGGGTTTTGGTAATTGAGTTTTACCTTTAATGTTAGGGGCTCCTGATATAAGTTTTCCTCGTTTAAATAATTTAAGATTTTGGTTATTGCCTGTTTCAATATTTTTAATTTTAGATTCTTTTTTTGTTGGGACTGGTTGTGGTACTAGTTGGACTATTTATCCTCCTTTGAGTGTTATTGGCCATTCTGGTATAAGTGTTGATCTCGCTATTTTAAGTCTTCATTGTGCTGGTGTGAGTTCTATTTTAGGAGCTATTAATA…
	MIK11_C TTATCTTTTTTAATTCGTTTTGAGCTTTCTGTACCCGGTCTTTTGTTAGGTGATGGGCAATTATATAATTGTATTATTACGTCTCATGCAATTGTTATAATTTTTTTTATAGTAATACCTACTATAATTGGGGGTTTTGGTAATTGAGTTTTACCTTTAATGTTAGGGGCTCCTGATATAAGTTTTCCTCGTTTAAATAATTTAAGATTTTGGTTATTGCCTGTTTCAATATTTTTAATTTTAGATTCTTTTTTTGTTGGGACTGGTTGTGGTACTAGTTGGACTATTTATCCTCCTTTGAGTGTTATTGGCCATTCTGGTATAAGTGTTGATCTTGCTATTTTAAGTCTTCATTGTGCTGGTGTGAGTTCTATTTTAGGAGCTATTAATA…
	MIK09_C TTATCTTTTTTAATTCGTTTTGAGCTTTCTATACCAGGCCTTTTGTTAGGTGATGGGCAATTATATAATTGTATTATTACGTCTCATGCAATTGTTATAATTTTTTTTATAGTAATACCTACTATAATTGGGGGTTTTGGTAATTGAGTTTTACCTTTAATGTTAGGGGCTCCTGATATAAGTTTTCCTCGTTTAAATAATTTAAGATTTTGGTTATTGCCTGTTTCAATATTTTTAATTTTAGATTCTTTTTTTGTTGGTACTGGTTGTGGTACTAGTTGGACTATTTATCCTCCTTTGAGTGTTATTGGCCATTCTGGTATAAGTGTTGATCTCGCTATTTTAAGTCTTCATTGTGCTGGTGTGAGTTCTATTTTAGGTGCTATTAATA…
	MIK08_C TTATCTTTTTTAATTCGTTTTGAGCTTTCTGTACCCGGTCTTTTGTTAGGTGATGGGCAATTATATAATTGTATTATTACGTCTCATGCAATTGTTATAATTTTTTTTATAGTAATACCTACTATAATCGGGGGTTTTGGTAATTGAGTTTTACCTTTAATGTTAGGGGCTCCTGATATAAGTTTTCCTCGTTTAAATAATTTAAGATTTTGGTTATTGCCTGTTTCAATATTTTTAATTTTAGATTCTTTTTTTGTTGGGACTGGTTGTGGTACTAGTTGGACTATTTATCCTCCTTTGAGTGTTATTGGCCATTCTGGTATAAGTGTTGATCTTGCTATTTTAAGTCTTCATTGTGCTGGTGTGAGTTCTATTTTAGGAGCTATTAATA…
	MIK07_C TTATCTTTTTTAATTCGTTTTGAGCTTTCTATACCAGGCCTTTTGTTGGGTGATGGGCAATTATATAATTGTATTATTACGTCTCATGCAATTGTTATAATTTTTTTTATAGTAATACCTACTATAATTGGGGGTTTTGGTAATTGAGTTTTACCTTTAATGTTAGGGGCTCCTGATATAAGTTTTCCTCGTTTAAATAATTTAAGATTTTGGTTATTGCCTGTTTCAATATTTTTAATTTTAGATTCTTTTTTTGTTGGGACTGGTTGTGGTACTAGTTGGACTATTTATCCTCCTTTGAGTGTTATTGGCCATTCTGGTATAAGTGTTGATCTCGCTATTTTAAGTCTTCATTGTGCTGGTGTGAGTTCTATTTTAGGAGCTATTAATA…
	MIK06_C TTATCTTTTTTAATTCGTTTTGAGCTTTCTATACCAGGCCTTTTGTTAGGTGATGGGCAATTATATAATTGTATTATTACGTCTCATGCAATTGTTATAATTTTTTTTATAGTAATACCTACTATAATTGGGGGTTTTGGTAATTGAGTTTTACCTTTAATGTTAGGGGCTCCTGATATAAGTTTTCCTCGTTTAAATAATTTAAGATTTTGGTTATTGCCTGTTTCAATATTTTTAATTTTAGATTCTTTTTTTGTTGGGACTGGTTGTGGTACTAGTTGGACTATTTATCCTCCTTTGAGTGTTATTGGCCATTCTGGTATAAGTGTTGATCTCGCTATTTTAAGTCTTCATTGTGCTGGTGTGAGTTCTATTTTAGGAGCTATTAATA…
	MIK05_C TTATCTTTTTTAATTCGTTTTGAGCTTTCTATACCAGGCCTTTTGTTAGGTGATGGGCAATTATATAATTGTATTATTACGTCTCATGCAATTGTTATAATTTTTTTTATAGTAATACCTACTATGATTGGGGGTTTTGGTAATTGAGTTTTACCTTTAATGTTAGGGGCTCCTGATATAAGTTTTCCTCGTTTAAATAATTTAAGATTTTGGTTATTGCCTGTTTCAATATTTTTAATTTTAGATTCTTTTTTTGTTGGGACTGGATGTGGTACTAGTTGGACTATTTATCCTCCTTTGAGTGTTATTGGCCATTCTGGTATAAGTGTTGATCTCGCTATTTTAAGTCTTCATTGTGCTGGTGTGAGTTCTATTTTAGGAGCTATTAATA…
	MIK04_C TTATCTTTTTTAATTCGTTTTGAGCTTTCTATACCAGGCCTTTTGTTAGGTGATGGGCAACTATATAATTGTATTATTACGTCTCATGCAATTGTTATAATTTTTTTTATAGTAATACCTACTATAATTGGAGGTTTTGGTAATTGAGTTTTACCTTTAATGTTAGGGGCTCCTGATATAAGTTTTCCTCGTTTAAATAATTTAAGATTTTGGTTATTGCCTGTTTCAATATTTTTAATTTTAGATTCTTTTTTTGTTGGGACTGGTTGTGGTACTAGTTGGACTATTTATCCTCCTTTGAGTGTTATTGGCCATTCTGGTATAAGTGTTGATCTTGCTATTTTAAGTCTTCATTGTGCTGGTGTGAGTTCTATTTTAGGAGCTATTAATA…
	MIK03_C TTGTCTTTTTTAATTCGTTTTGAGCTTTCTGTACCTGGTCTTTTGTTAGGTGATGGGCAATTGTATAACTGTATTATTACGTCTCATGCAATTGTTATAATTTTTTTTATAGTAATACCTACTATAATCGGGGGTTTTGGTAATTGAGTTTTACCTTTAATGTTAGGGGCTCCTGATATAAGTTTTCCTCGTTTAAATAATTTAAGATTTTGGTTATTGCCTGTTTCAATATTTTTAATTTTAGATTCTTTTTTTGTTGGGACTGGTTGTGGTACTAGTTGGACTATTTATCCTCCTTTGAGTGTTATTGGCCATTCTGGTATAAGTGTTGATCTTGCTATTTTAAGTCTTCATTGTGCTGGTGTGAGTTCTATTTTAGGAGCTATTAATA…
	MIK02_C TTATCTTTTTTAATTCGTTTTGAGCTTTCTATACCAGGCCTTTTGTTAGGTGATGGGCAATTATATAATTGTATTATTACGTCTCATGCAATTGTTATAATTTTTTTTATAGTAATACCTACTATAATTGGGGGTTTTGGTAATTGAGTTTTACCTTTAATGTTAGGGGCTCCTGATATAAGTTTTCCTCGTTTAAATAATTTAAGATTTTGGTTATTGCCTGTTTCAATATTTTTAATTTTAGATTCTTTTTTTGTTGGGACTGGTTGTGGTACTAGTTGGACTATTTATCCTCCTTTGAGTGTTATTGGCCATTCTGGTATAAGTGTTGATCTCGCTATTTTAAGTCTTCATTGTGCTGGTGTGAGTTCTATTTTAGGAGCTATTAATA…
	MIK01_C TTATCTTTTTTAATTCGTTTTGAGCTTTCTATACCAGGCCTTTTGTTAGGTGATGGGCAATTATATAATTGTATTATTACGTCTCATGCAATTGTTATAATTTTTTTTATAGTAATACCTACTATAATTGGGGGTTTTGGTAATTGAGTTTTACCTTTAATGTTAGGGGCTCCTGATATAAGTTTTCCTCGTTTAAATAATTTAAGATTTTGGTTATTGCCTGTTTCAATATTTTTAATTTTAGATTCTTTTTTTGTTGGGACTGGTTGTGGTACTAGTTGGACTATTTATCCTCCTTTGAGTGTTATTGGCCATTCTGGTATAAGTGTTGATCTCGCTATTTTAAGTCTTCATTGTGCTGGTGTGAGTTCTATTTTAGGAGCTATTAATA…
	STJ38_C TTATCTTTTTTAATTCGTTTTGAGCTTTCTATACCAGGCCTTTTGTTAGGTGATGGGCAATTATATAATTGTATTATTACGTCTCATGCAATTGTTATAATTTTTTTTATAGTAATACCTACTATAATTGGGGGTTTTGGTAATTGAGTTTTACCTTTAATGTTAGGGGCTCCTGATATAAGTTTTCCTCGTTTAAATAATTTAAGATTTTGGTTATTGCCTGTTTCAATATTTTTAATTTTAGATTCTTTTTTTGTTGGGACTGGTTGTGGTACTAGTTGGACTATTTATCCTCCTTTGAGTGTTATTGGCCATTCTGGTATAAGTGTTGATCTCGCTATTTTAAGTCTTCATTGTGCTGGTGTGAGTTCTATTTTAGGAGCTATTAATA…
	STJ37_C TTATCTTTTTTAATTCGTTTTGAGCTTTCTATACCAGGCCTTTTGTTAGGTGATGGGCAATTATATAATTGTATTATTACGTCTCATGCAATTGTTATAATTTTTTTTATAGTAATACCTACTATAATTGGGGGTTTTGGTAATTGAGTTTTACCTTTAATGTTAGGGGCTCCTGATATAAGTTTTCCTCGTTTAAATAATTTAAGATTTTGGTTATTGCCTGTTTCAATATTTTTAATTTTAGATTCTTTTTTTGTTGGGACTGGTTGTGGTACTAGTTGGACTATTTATCCTCCTTTGAGTGTTATTGGCCATTCTGGTATAAGTGTTGATCTCGCTATTTTAAGTCTTCATTGTGCTGGTGTGAGTTCTATTTTAGGAGCTATTAATA…
	STJ35_C TTATCTTTTTTAATTCGTTTTGAGCTTTCTATACCAGGCCTTTTGTTAGGTGATGGGCAATTATATAATTGTATTATTACGTCTCATGCAATTGTTATAATTTTTTTTATAGTAATACCTACTATAATTGGGGGTTTTGGTAATTGAGTTTTACCTTTAATGTTAGGGGCTCCTGATATAAGTTTTCCTCGTTTAAATAATTTAAGATTTTGGTTATTGCCTGTTTCAATATTTTTAATTTTAGATTCTTTTTTTGTTGGGACTGGTTGTGGTACTAGTTGGACTATTTATCCTCCTTTGAGTGTTATTGGCCATTCTGGTATAAGTGTTGATCTCGCTATTTTAAGTCTTCATTGTGCTGGTGTGAGTTCTATTTTAGGAGCTATTAATA…
	STJ34_C TTATCTTTTTTAATTCGTTTTGAGCTTTCTATACCAGGCCTTTTGTTAGGTGATGGGCAATTATATAATTGTATTATTACGTCTCATGCAATTGTTATAATTTTTTTTATAGTAATACCTACTATAATTGGGGGTTTTGGTAATTGAGTTTTACCTTTAATGTTAGGGGCTCCTGATATAAGTTTTCCTCGTTTAAATAATTTAAGATTTTGGTTATTGCCTGTTTCAATATTTTTAATTTTAGATTCTTTTTTTGTTGGGACTGGTTGTGGTACTAGTTGGACTATTTATCCTCCTTTGAGTGTTATTGGCCATTCTGGTATAAGTGTTGATCTCGCTATTTTAAGTCTTCATTGTGCTGGTGTGAGTTCTATTTTAGGAGCTATTAATA…
	STJ33_C TTATCTTTTTTAATTCGTTTTGAGCTTTCTATACCAGGCCTTTTGTTAGGTGATGGGCAATTATATAATTGTATTATTACGTCTCATGCAATTGTTATAATTTTTTTTATAGTAATACCTACTATAATTGGGGGTTTTGGTAATTGAGTTTTACCTTTAATGTTAGGGGCTCCTGATATAAGTTTTCCTCGTTTAAATAATTTAAGATTTTGGTTATTGCCTGTTTCAATATTTTTAATTTTAGATTCTTTTTTTGTTGGGACTGGTTGTGGTACTAGTTGGACTATTTATCCTCCTTTGAGTGTTATTGGCCATTCTGGTATAAGTGTTGATCTCGCTATTTTAAGTCTTCATTGTGCTGGTGTGAGTTCTATTTTAGGAGCTATTAATA…
	STJ31_C TTATCTTTTTTAATTCGTTTTGAGCTTTCTATACCAGGCCTTTTGTTAGGTGATGGGCAATTATATAATTGTATTATTACGTCTCATGCAATTGTTATAATTTTTTTTATAGTAATACCTACTATAATTGGGGGTTTTGGTAATTGAGTTTTACCTTTAATGTTAGGGGCTCCTGATATAAGTTTTCCTCGTTTAAATAATTTAAGATTTTGGTTATTGCCTGTTTCAATATTTTTAATTTTAGATTCTTTTTTTGTTGGGACTGGTTGTGGTACTAGTTGGACTATTTATCCTCCTTTGAGTGTTATTGGCCATTCTGGTATAAGTGTTGATCTCGCTATTTTAAGTCTTCATTGTGCTGGTGTGAGTTCTATTTTAGGAGCTATTAATA…
	STJ29_C TTATCTTTTTTAATTCGTTTTGAGCTTTCTATACCAGGCCTTTTGTTAGGTGATGGGCAATTATATAATTGTATTATTACGTCTCATGCAATTGTTATAATTTTTTTTATAGTAATACCTACTATAATTGGGGGTTTTGGTAATTGAGTTTTACCTTTAATGTTAGGGGCTCCTGATATAAGTTTTCCTCGTTTAAATAATTTAAGATTTTGGTTATTGCCTGTTTCAATATTTTTAATTTTAGATTCTTTTTTTGTTGGGACTGGTTGTGGTACTAGTTGGACTATTTATCCTCCTTTGAGTGTTATTGGCCATTCTGGTATAAGTGTTGATCTCGCTATTTTAAGTCTTCATTGTGCTGGTGTGAGTTCTATTTTAGGAGCTATTAATA…
	STJ28_C TTATCTTTTTTAATTCGTTTTGAGCTTTCTATACCAGGCCTTTTGTTAGGTGATGGGCAATTATATAATTGTATTATTACGTCTCATGCAATTGTTATAATTTTTTTTATAGTAATACCTACTATAATTGGGGGTTTTGGTAATTGAGTTTTACCTTTAATGTTAGGGGCTCCTGATATAAGTTTTCCTCGTTTAAATAATTTAAGATTTTGGTTATTGCCTGTTTCAATATTTTTAATTTTAGATTCTTTTTTTGTTGGGACTGGTTGTGGTACTAGTTGGACTATTTATCCTCCTTTGAGTGTTATTGGCCATTCTGGTATAAGTGTTGATCTCGCTATTTTAAGTCTTCATTGTGCTGGTGTGAGTTCTATTTTAGGAGCTATTAATA…
	STJ27_C TTATCTTTTTTAATTCGTTTTGAGCTTTCTATACCAGGCCTTTTGTTAGGTGATGGGCAATTATATAATTGTATTATTACGTCTCATGCAATTGTTATAATTTTTTTTATAGTAATACCTACTATAATTGGGGGTTTTGGTAATTGAGTTTTACCTTTAATGTTAGGGGCTCCTGATATAAGTTTTCCTCGTTTAAATAATTTAAGATTTTGGTTATTGCCTGTTTCAATATTTTTAATTTTAGATTCTTTTTTTGTTGGGACTGGTTGTGGTACTAGTTGGACTATTTATCCTCCTTTGAGTGTTATTGGCCATTCTGGTATAAGTGTTGATCTCGCTATTTTAAGTCTTCATTGTGCTGGTGTGAGTTCTATTTTAGGAGCTATTAATA…
	STJ26_C TTATCTTTTTTAATTCGTTTTGAGCTTTCTATACCAGGCCTTTTGTTAGGTGATGGGCAATTATATAATTGTATTATTACGTCTCATGCAATTGTTATAATTTTTTTTATAGTAATACCTACTATAATTGGGGGTTTTGGTAATTGAGTTTTACCTTTAATGTTAGGGGCTCCTGATATAAGTTTTCCTCGTTTAAATAATTTAAGATTTTGGTTATTGCCTGTTTCAATATTTTTAATTTTAGATTCTTTTTTTGTTGGGACTGGTTGTGGTACTAGTTGGACTATTTATCCTCCTTTGAGTGTTATTGGCCATTCTGGTATAAGTGTTGATCTCGCTATTTTAAGTCTTCATTGTGCTGGTGTGAGTTCTATTTTAGGAGCTATTAATA…
	STJ25_C TTATCTTTTTTAATTCGTTTTGAGCTTTCTATACCAGGCCTTTTGTTAGGTGATGGGCAATTATATAATTGTATTATTACGTCTCATGCAATTGTTATAATTTTTTTTATAGTAATACCTACTATAATTGGGGGTTTTGGTAATTGAGTTTTACCTTTAATGTTAGGGGCTCCTGATATAAGTTTTCCTCGTTTAAATAATTTAAGATTTTGGTTATTGCCTGTTTCAATATTTTTAATTTTAGATTCTTTTTTTGTTGGGACTGGTTGTGGTACTAGTTGGACTATTTATCCTCCTTTGAGTGTTATTGGCCATTCTGGTATAAGTGTTGATCTCGCTATTTTAAGTCTTCATTGTGCTGGTGTGAGTTCTATTTTAGGAGCTATTAATA…
	STJ24_C TTATCTTTTTTAATTCGTTTTGAGCTTTCTATACCAGGCCTTTTGTTAGGTGATGGGCAATTATATAATTGTATTATTACGTCTCATGCAATTGTTATAATTTTTTTTATAGTAATACCTACTATAATTGGGGGTTTTGGTAATTGAGTTTTACCTTTAATGTTAGGGGCTCCTGATATAAGTTTTCCTCGTTTAAATAATTTAAGATTTTGGTTATTGCCTGTTTCAATATTTTTAATTTTAGATTCTTTTTTTGTTGGGACTGGTTGTGGTACTAGTTGGACTATTTATCCTCCTTTGAGTGTTATTGGCCATTCTGGTATAAGTGTTGATCTCGCTATTTTAAGTCTTCATTGTGCTGGTGTGAGTTCTATTTTAGGAGCTATTAATA…
	STJ21_C TTATCTTTTTTAATTCGTTTTGAGCTTTCTATACCAGGCCTTTTGTTAGGTGATGGGCAATTATATAATTGTATTATTACGTCTCATGCAATTGTTATAATTTTTTTTATAGTAATACCTACTATAATTGGGGGTTTTGGTAATTGAGTTTTACCTTTAATGTTAGGGGCTCCTGATATAAGTTTTCCTCGTTTAAATAATTTAAGATTTTGGTTATTGCCTGTTTCAATATTTTTAATTTTAGATTCTTTTTTTGTTGGGACTGGTTGTGGTACTAGTTGGACTATTTATCCTCCTTTGAGTGTTATTGGCCATTCTGGTATAAGTGTTGATCTCGCTATTTTAAGTCTTCATTGTGCTGGTGTGAGTTCTATTTTAGGAGCTATTAATA…
	STJ20_C TTATCTTTTTTAATTCGTTTTGAGCTTTCTATACCAGGCCTTTTGTTAGGTGATGGGCAATTATATAATTGTATTATTACGTCTCATGCAATTGTTATAATTTTTTTTATAGTAATACCTACTATAATTGGGGGTTTTGGTAATTGAGTTTTACCTTTAATGTTAGGGGCTCCTGATATAAGTTTTCCTCGTTTAAATAATTTAAGATTTTGGTTATTGCCTGTTTCAATATTTTTAATTTTAGATTCTTTTTTTGTTGGGACTGGTTGTGGTACTAGTTGGACTATTTATCCTCCTTTGAGTGTTATTGGCCATTCTGGTATAAGTGTTGATCTCGCTATTTTAAGTCTTCATTGTGCTGGTGTGAGTTCTATTTTAGGAGCTATTAATA…
	STJ19_C TTATCTTTTTTAATTCGTTTTGAGCTTTCTATACCAGGCCTTTTGTTAGGTGATGGGCAATTATATAATTGTATTATTACGTCTCATGCAATTGTTATAATTTTTTTTATAGTAATACCTACTATAATTGGGGGTTTTGGTAATTGAGTTTTACCTTTAATGTTAGGGGCTCCTGATATAAGTTTTCCTCGTTTAAATAATTTAAGATTTTGGTTATTGCCTGTTTCAATATTTTTAATTTTAGATTCTTTTTTTGTTGGTACTGGTTGTGGTACTAGTTGGACTATTTATCCTCCTTTGAGTGTTATTGGCCATTCTGGTATAAGTGTTGATCTCGCTATTTTAAGTCTTCATTGTGCTGGTGTGAGTTCTATTTTAGGCGCTATTAATA…
	STJ18_C TTATCTTTTTTAATTCGTTTTGAGCTTTCTATACCAGGCCTTTTGTTAGGTGATGGGCAATTATATAATTGTATTATTACGTCTCATGCAATTGTTATAATTTTTTTTATAGTAATACCTACTATAATTGGGGGTTTTGGTAATTGAGTTTTACCTTTAATGTTAGGGGCTCCTGATATAAGTTTTCCTCGTTTAAATAATTTAAGATTTTGGTTATTGCCTGTTTCAATATTTTTAATTTTAGATTCTTTTTTTGTTGGGACTGGTTGTGGTACTAGTTGGACTATTTATCCTCCTTTGAGTGTTATTGGCCATTCTGGTATAAGTGTTGATCTCGCTATTTTAAGTCTTCATTGTGCTGGTGTGAGTTCTATTTTAGGAGCTATTAATA…
	STJ17_C TTATCTTTTTTAATTCGTTTTGAGCTTTCTATACCAGGCCTTTTGTTAGGTGATGGGCAATTATATAATTGTATTATTACGTCTCATGCAATTGTTATAATTTTTTTTATAGTAATACCTACTATAATTGGGGGTTTTGGTAATTGAGTTTTACCTTTAATGTTAGGGGCTCCTGATATAAGTTTTCCTCGTTTAAATAATTTAAGATTTTGGTTATTGCCTGTTTCAATATTTTTAATTTTAGATTCTTTTTTTGTTGGGACTGGTTGTGGTACTAGTTGGACTATTTATCCTCCTTTGAGTGTTATTGGCCATTCTGGTATAAGTGTTGATCTCGCTATTTTAAGTCTTCATTGTGCTGGTGTGAGTTCTATTTTAGGAGCTATTAATA…
	STJ16_C TTATCTTTTTTAATTCGTTTTGAGCTTTCTATACCAGGCCTTTTGTTAGGTGATGGGCAATTATATAATTGTATTATTACGTCTCATGCAATTGTTATAATTTTTTTTATAGTAATACCTACTATAATTGGGGGTTTTGGTAATTGAGTTTTACCTTTAATGTTAGGGGCTCCTGATATAAGTTTTCCTCGTTTAAATAATTTAAGATTTTGGTTATTGCCTGTTTCAATATTTTTAATTTTAGATTCTTTTTTTGTTGGGACTGGTTGTGGTACTAGTTGGACTATTTATCCTCCTTTGAGTGTTATTGGCCATTCTGGTATAAGTGTTGATCTCGCTATTTTAAGTCTTCATTGTGCTGGTGTGAGTTCTATTTTAGGAGCTATTAATA…
	STJ15_C TTATCTTTTTTAATTCGTTTTGAGCTTTCTATACCAGGCCTTTTGTTAGGTGATGGGCAATTATATAATTGTATTATTACGTCTCATGCAATTGTTATAATTTTTTTTATAGTAATACCTACTATAATTGGGGGTTTTGGTAATTGAGTTTTACCTTTAATGTTAGGGGCTCCTGATATAAGTTTTCCTCGTTTAAATAATTTAAGATTTTGGTTATTGCCTGTTTCAATATTTTTAATTTTAGATTCTTTTTTTGTTGGGACTGGTTGTGGTACTAGTTGGACTATTTATCCTCCTTTGAGTGTTATTGGCCATTCTGGTATAAGTGTTGATCTCGCTATTTTAAGTCTTCATTGTGCTGGTGTGAGTTCTATTTTAGGAGCTATTAATA…
	STJ14_C TTATCTTTTTTAATTCGTTTTGAGCTTTCTATACCAGGCCTTTTGTTAGGTGATGGGCAATTATATAATTGTATTATTACGTCTCATGCAATTGTTATAATTTTTTTTATAGTAATACCTACTATAATTGGGGGTTTTGGTAATTGAGTTTTACCTTTAATGTTAGGGGCTCCTGATATAAGTTTTCCTCGTTTAAATAATTTAAGATTTTGGTTATTGCCTGTTTCAATATTTTTAATTTTAGATTCTTTTTTTGTTGGGACTGGTTGTGGTACTAGTTGGACTATTTATCCTCCTTTGAGTGTTATTGGCCATTCTGGTATAAGTGTTGATCTCGCTATTTTAAGTCTTCATTGTGCTGGTGTGAGTTCTATTTTAGGAGCTATTAATA…
	STJ12_C TTATCTTTTTTAATTCGTTTTGAGCTTTCTATACCAGGCCTTTTGTTAGGTGATGGGCAATTATATAATTGTATTATTACGTCTCATGCAATTGTTATAATTTTTTTTATAGTAATACCTACTATAATTGGGGGTTTTGGTAATTGAGTTTTACCTTTAATGTTAGGGGCTCCTGATATAAGTTTTCCTCGTTTAAATAATTTAAGATTTTGGTTATTGCCTGTTTCAATATTTTTAATTTTAGATTCTTTTTTTGTTGGGACTGGTTGTGGTACTAGTTGGACTATTTATCCTCCTTTGAGTGTTATTGGCCATTCTGGTATAAGTGTTGATCTCGCTATTTTAAGTCTTCATTGTGCTGGTGTGAGTTCTATTTTAGGAGCTATTAATA…
	STJ11_C TTATCTTTTTTAATTCGTTTTGAGCTTTCTATACCAGGCCTTTTGTTAGGTGATGGGCAATTATATAATTGTATTATTACGTCTCATGCAATTGTTATAATTTTTTTTATAGTAATACCTACTATAATTGGGGGTTTTGGTAATTGAGTTTTACCTTTAATGTTAGGGGCTCCTGATATAAGTTTTCCTCGTTTAAATAATTTAAGATTTTGGTTATTGCCTGTTTCAATATTTTTAATTTTAGATTCTTTTTTTGTTGGGACTGGTTGTGGTACTAGTTGGACTATTTATCCTCCTTTGAGTGTTATTGGCCATTCTGGTATAAGTGTTGATCTCGCTATTTTAAGTCTTCATTGTGCTGGTGTGAGTTCTATTTTAGGAGCTATTAATA…
	STJ10_C TTATCTTTTTTAATTCGTTTTGAGCTTTCTATACCAGGCCTTTTGTTAGGTGATGGGCAATTATATAATTGTATTATTACGTCTCATGCAATTGTTATAATTTTTTTTATAGTAATACCTACTATAATTGGGGGTTTTGGTAATTGAGTTTTACCTTTAATGTTAGGGGCTCCTGATATAAGTTTTCCTCGTTTAAATAATTTAAGATTTTGGTTATTGCCTGTTTCAATATTTTTAATTTTAGATTCTTTTTTTGTTGGGACTGGTTGTGGTACTAGTTGGACTATTTATCCTCCTTTGAGTGTTATTGGCCATTCTGGTATAAGTGTTGATCTCGCTATTTTAAGTCTTCATTGTGCTGGTGTGAGTTCTATTTTAGGAGCTATTAATA…
	STJ09_C TTATCTTTTTTAATTCGTTTTGAGCTTTCTATACCAGGCCTTTTGTTAGGTGATGGGCAATTATATAATTGTATTATTACGTCTCATGCAATTGTTATAATTTTTTTTATAGTAATACCTACTATAATTGGGGGTTTTGGTAATTGAGTTTTACCTTTAATGTTAGGGGCTCCTGATATAAGTTTTCCTCGTTTAAATAATTTAAGATTTTGGTTATTGCCTGTTTCAATATTTTTAATTTTAGATTCTTTTTTTGTTGGGACTGGTTGTGGTACTAGTTGGACTATTTATCCTCCTTTGAGTGTTATTGGCCATTCTGGTATAAGTGTTGATCTCGCTATTTTAAGTCTTCATTGTGCTGGTGTGAGTTCTATTTTAGGAGCTATTAATA…
	STJ08_C TTATCTTTTTTAATTCGTTTTGAGCTTTCTATACCAGGCCTTTTGTTAGGTGATGGGCAATTATATAATTGTATTATTACGTCTCATGCAATTGTTATAATTTTTTTTATAGTAATACCTACTATAATTGGGGGTTTTGGTAATTGAGTTTTACCTTTAATGTTAGGGGCTCCTGATATAAGTTTTCCTCGTTTAAATAATTTAAGATTTTGGTTATTGCCTGTTTCAATATTTTTAATTTTAGATTCTTTTTTTGTTGGGACTGGTTGTGGTACTAGTTGGACTATTTATCCTCCTTTGAGTGTTATTGGCCATTCTGGTATAAGTGTTGATCTCGCTATTTTAAGTCTTCATTGTGCTGGTGTGAGTTCTATTTTAGGAGCTATTAATA…
	STJ07_C TTATCTTTTTTAATTCGTTTTGAGCTTTCTATACCAGGCCTTTTGTTAGGTGATGGGCAATTATATAATTGTATTATTACGTCTCATGCAATTGTTATAATTTTTTTTATAGTAATACCTACTATAATTGGGGGTTTTGGTAATTGAGTTTTACCTTTAATGTTAGGGGCTCCTGATATAAGTTTTCCTCGTTTAAATAATTTAAGATTTTGGTTATTGCCTGTTTCAATATTTTTAATTTTAGATTCTTTTTTTGTTGGGACTGGTTGTGGTACTAGTTGGACTATTTATCCTCCTTTGAGTGTTATTGGCCATTCTGGTATAAGTGTTGATCTCGCTATTTTAAGTCTTCATTGTGCTGGTGTGAGTTCTATTTTAGGAGCTATTAATA…
	STJ06_C TTATCTTTTTTAATTCGTTTTGAGCTTTCTATACCAGGCCTTTTGTTAGGTGATGGGCAATTATATAATTGTATTATTACGTCTCATGCAATTGTTATAATTTTTTTTATAGTAATACCTACTATAATTGGGGGTTTTGGTAATTGAGTTTTACCTTTAATGTTAGGGGCTCCTGATATAAGTTTTCCTCGTTTAAATAATTTAAGATTTTGGTTATTGCCTGTTTCAATATTTTTAATTTTAGATTCTTTTTTTGTTGGGACTGGTTGTGGTACTAGTTGGACTATTTATCCTCCTTTGAGTGTTATTGGCCATTCTGGTATAAGTGTTGATCTCGCTATTTTAAGTCTTCATTGTGCTGGTGTGAGTTCTATTTTAGGAGCTATTAATA…
	STJ05_C TTATCTTTTTTAATTCGTTTTGAGCTTTCTATACCAGGCCTTTTGTTAGGTGATGGGCAATTATATAATTGTATTATTACGTCTCATGCAATTGTTATAATTTTTTTTATAGTAATACCTACTATAATTGGGGGTTTTGGTAATTGAGTTTTACCTTTAATGTTAGGGGCTCCTGATATAAGTTTTCCTCGTTTAAATAATTTAAGATTTTGGTTATTGCCTGTTTCAATATTTTTAATTTTAGATTCTTTTTTTGTTGGGACTGGTTGTGGTACTAGTTGGACTATTTATCCTCCTTTGAGTGTTATTGGCCATTCTGGTATAAGTGTTGATCTCGCTATTTTAAGTCTTCATTGTGCTGGTGTGAGTTCTATTTTAGGAGCTATTAATA…
	STJ04_C TTATCTTTTTTAATTCGTTTTGAGCTTTCTATACCAGGCCTTTTGTTAGGTGATGGGCAATTATATAATTGTATTATTACGTCTCATGCAATTGTTATAATTTTTTTTATAGTAATACCTACTATAATTGGGGGTTTTGGTAATTGAGTTTTACCTTTAATGTTAGGGGCTCCTGATATAAGTTTTCCTCGTTTAAATAATTTAAGATTTTGGTTATTGCCTGTTTCAATATTTTTAATTTTAGATTCTTTTTTTGTTGGGACTGGTTGTGGTACTAGTTGGACTATTTATCCTCCTTTGAGTGTTATTGGCCATTCTGGTATAAGTGTTGATCTCGCTATTTTAAGTCTTCATTGTGCTGGTGTGAGTTCTATTTTAGGAGCTATTAATA…
	STJ03_C TTATCTTTTTTAATTCGTTTTGAGCTTTCTATACCAGGCCTTTTGTTAGGTGATGGGCAATTATATAATTGTATTATTACGTCTCATGCAATTGTTATAATTTTTTTTATAGTAATACCTACTATAATTGGGGGTTTTGGTAATTGAGTTTTACCTTTAATGTTAGGGGCTCCTGATATAAGTTTTCCTCGTTTAAATAATTTAAGATTTTGGTTATTGCCTGTTTCAATATTTTTAATTTTAGATTCTTTTTTTGTTGGGACTGGTTGTGGTACTAGTTGGACTATTTATCCTCCTTTGAGTGTTATTGGCCATTCTGGTATAAGTGTTGATCTCGCTATTTTAAGTCTTCATTGTGCTGGTGTGAGTTCTATTTTAGGAGCTATTAATA…
	STJ02_C TTATCTTTTTTAATTCGTTTTGAGCTTTCTATACCAGGCCTTTTGTTAGGTGATGGGCAATTATATAATTGTATTATTACGTCTCATGCAATTGTTATAATTTTTTTTATAGTAATACCTACTATAATTGGGGGTTTTGGTAATTGAGTTTTACCTTTAATGTTAGGGGCTCCTGATATAAGTTTTCCTCGTTTAAATAATTTAAGATTTTGGTTATTGCCTGTTTCAATATTTTTAATTTTAGATTCTTTTTTTGTTGGGACTGGTTGTGGTACTAGTTGGACTATTTATCCTCCTTTGAGTGTTATTGGCCATTCTGGTATAAGTGTTGATCTCGCTATTTTAAGTCTTCATTGTGCTGGTGTGAGTTCTATTTTAGGAGCTATTAATA…
	STJ01_C TTATCTTTTTTAATTCGTTTTGAGCTTTCTATACCAGGCCTTTTGTTAGGTGATGGGCAATTATATAATTGTATTATTACGTCTCATGCAATTGTTATAATTTTTTTTATAGTAATACCTACTATAATTGGGGGTTTTGGTAATTGAGTTTTACCTTTAATGTTAGGGGCTCCTGATATAAGTTTTCCTCGTTTAAATAATTTAAGATTTTGGTTATTGCCTGTTTCAATATTTTTAATTTTAGATTCTTTTTTTGTTGGGACTGGTTGTGGTACTAGTTGGACTATTTATCCTCCTTTGAGTGTTATTGGCCATTCTGGTATAAGTGTTGATCTCGCTATTTTAAGTCTTCATTGTGCTGGTGTGAGTTCTATTTTAGGAGCTATTAATA…
	FRE70_C TTATCTTTTTTAATTCGTTTTGAGCTTTCTATACCAGGCCTTTTGTTAGGTGATGGGCAATTATATAATTGTATTATTACGTCTCATGCAATTGTTATAATTTTTTTTATAGTAATACCTACTATAATTGGGGGTTTTGGTAATTGAGTTTTACCTTTAATGTTAGGGGCTCCTGATATAAGTTTTCCTCGTTTAAATAATTTGAGATTTTGGTTATTGCCTGTTTCAATATTTTTAATTTTAGATTCTTTTTTTGTTGGGACTGGTTGTGGTACTAGTTGGACTATTTATCCTCCTTTGAGTGTTATCGGCCATTCTGGTATAAGTGTTGATCTCGCTATTTTAAGTCTTCATTGTGCTGGTGTGAGGTCTATTTTAGGAGCTATTAATA…
	FRE64_C TTATCTTTTTTAATTCGTTTTGAGCTTTCTATACCAGGCCTTTTGTTAGGTGATGGGCAATTATATAATTGTATTATTACGTCTCATGCAATTGTTATAATTTTTTTTATAGTAATACCTACTATAATTGGGGGTTTTGGTAATTGAGTTTTACCTTTAATGTTAGGGGCTCCTGATATAAGTTTTCCTCGTTTAAATAATTTGAGATTTTGGTTATTGCCTGTTTCAATATTTTTAATTTTAGATTCTTTTTTTGTTGGGACTGGTTGTGGTACTAGTTGGACTATTTATCCTCCTTTGAGTGTTATCGGCCATTCTGGTATAAGTGTTGATCTCGCTATTTTAAGTCTTCATTGTGCTGGTGTGAGGTCTATTTTAGGAGCTATTAATA…
	FRE62_C TTATCTTTTTTAATTCGTTTTGAGCTTTCTATACCAGGCCTTTTGTTAGGTGATGGGCAATTATATAATTGTATTATTACGTCTCATGCAATTGTTATAATTTTTTTTATAGTAATACCTACTATAATTGGGGGTTTTGGTAATTGAGTTTTACCTTTAATGTTAGGGGCTCCTGATATAAGTTTTCCTCGTTTAAATAATTTGAGATTTTGGTTATTGCCTGTTTCAATATTTTTAATTTTAGATTCTTTTTTTGTTGGGACTGGTTGTGGTACTAGTTGGACTATTTATCCTCCTTTGAGTGTTATCGGCCATTCTGGTATAAGTGTTGATCTCGCTATTTTAAGTCTTCATTGTGCTGGTGTGAGGTCTATTTTAGGAGCTATTAATA…
	FRE60_C TTATCTTTTTTAATTCGTTTTGAGCTTTCTATACCAGGCCTTTTGTTAGGTGATGGGCAATTATATAATTGTATTATTACGTCTCATGCAATTGTTATAATTTTTTTTATAGTAATACCTACTATAATTGGGGGTTTTGGTAATTGAGTTTTACCTTTAATGTTAGGGGCTCCTGATATAAGTTTTCCTCGTTTAAATAATTTAAGATTTTGGTTATTGCCTGTTTCAATATTTTTAATTTTAGATTCTTTTTTTGTTGGGACTGGTTGTGGTACTAGTTGGACTATTTATCCTCCTTTGAGTGTTATTGGCCATTCTGGTATAAGTGTTGATCTCGCTATTTTAAGTCTTCATTGTGCTGGTGTGAGTTCTATTTTAGGAGCTATTAATA…
	FRE56_C TTATCTTTTTTAATTCGTTTTGAGCTTTCTATACCAGGCCTTTTGTTAGGTGATGGGCAATTATATAATTGTATTATTACGTCTCATGCAATTGTTATAATTTTTTTTATAGTAATACCTACTATAATTGGGGGTTTTGGTAATTGAGTTTTACCTTTAATGTTAGGGGCTCCTGATATAAGTTTTCCTCGTTTAAATAATTTAAGATTTTGGTTATTGCCTGTTTCAATATTTTTAATTTTAGATTCTTTTTTTGTTGGGACTGGTTGTGGTACTAGTTGGACTATTTATCCTCCTTTGAGTGTTATTGGCCATTCTGGTATAAGTGTTGATCTCGCTATTTTAAGTCTTCATTGTGCTGGTGTGAGTTCTATTTTAGGAGCTATTAATA…
	FRE54_C TTATCTTTTTTAATTCGTTTTGAGCTTTCTATACCAGGCCTTTTGTTAGGTGATGGGCAATTATATAATTGTATTATTACGTCTCATGCAATTGTTATAATTTTTTTTATAGTAATACCTACTATAATTGGGGGTTTTGGTAATTGAGTTTTACCTTTAATGTTAGGGGCTCCTGATATAAGTTTTCCTCGTTTAAATAATTTGAGATTTTGGTTATTGCCTGTTTCAATATTTTTAATTTTAGATTCTTTTTTTGTTGGGACTGGTTGTGGTACTAGTTGGACTATTTATCCTCCTTTGAGTGTTATCGGCCATTCTGGTATAAGTGTTGATCTCGCTATTTTAAGTCTTCATTGTGCTGGTGTGAGGTCTATTTTAGGAGCTATTAATA…
	FRE53_C TTATCTTTTTTAATTCGTTTTGAGCTTTCTATACCAGGCCTTTTGTTAGGTGATGGGCAATTATATAATTGTATTATTACGTCTCATGCAATTGTTATAATTTTTTTTATAGTAATACCTACTATAATTGGGGGTTTTGGTAATTGAGTTTTACCTTTAATGTTAGGGGCTCCTGATATAAGTTTTCCTCGTTTAAATAATTTAAGATTTTGGTTATTGCCTGTTTCAATATTTTTAATTTTAGATTCTTTTTTTGTTGGGACTGGTTGTGGTACTAGTTGGACTATTTATCCTCCTTTGAGTGTTATTGGCCATTCTGGTATAAGTGTTGATCTCGCTATTTTAAGTCTTCATTGTGCTGGTGTGAGTTCTATTTTAGGAGCTATTAATA…
	FRE52_C TTATCTTTTTTAATTCGTTTTGAGCTTTCTATACCAGGCCTTTTGTTAGGTGATGGGCAATTATATAATTGTATTATTACGTCTCATGCAATTGTTATAATTTTTTTTATAGTAATACCTACTATAATTGGGGGTTTTGGTAATTGAGTTTTACCTTTAATGTTAGGGGCTCCTGATATAAGTTTTCCTCGTTTAAATAATTTAAGATTTTGGTTATTGCCTGTTTCAATATTTTTAATTTTAGATTCTTTTTTTGTTGGGACTGGTTGTGGTACTAGTTGGACTATTTATCCTCCTTTGAGTGTTATTGGCCATTCTGGTATAAGTGTTGATCTCGCTATTTTAAGTCTTCATTGTGCTGGTGTGAGTTCTATTTTAGGAGCTATTAATA…
	FRE49_C TTATCTTTTTTAATTCGTTTTGAGCTTTCTATACCAGGCCTTTTGTTAGGTGATGGGCAATTATATAATTGTATTATTACGTCTCATGCAATTGTTATAATTTTTTTTATAGTAATACCTACTATAATTGGGGGTTTTGGTAATTGAGTTTTACCTTTAATGTTAGGGGCTCCTGATATAAGTTTTCCTCGTTTAAATAATTTAAGATTTTGGTTATTGCCTGTTTCAATATTTTTAATTTTAGATTCTTTTTTTGTTGGGACTGGTTGTGGTACTAGTTGGACTATTTATCCTCCTTTGAGTGTTATTGGCCATTCTGGTATAAGTGTTGATCTCGCTATTTTAAGTCTTCATTGTGCTGGTGTGAGTTCTATTTTAGGAGCTATTAATA…
	FRE48_C TTATCTTTTTTAATTCGTTTTGAGCTTTCTATACCAGGCCTTTTGTTAGGTGATGGGCAATTATATAATTGTATTATTACGTCTCATGCAATTGTTATAATTTTTTTTATAGTAATACCTACTATAATTGGGGGTTTTGGTAATTGAGTTTTACCTTTAATGTTAGGGGCTCCTGATATAAGTTTTCCTCGTTTAAATAATTTAAGATTTTGGTTATTGCCTGTTTCAATATTTTTAATTTTAGATTCTTTTTTTGTTGGGACTGGTTGTGGTACTAGTTGGACTATTTATCCTCCTTTGAGTGTTATTGGCCATTCTGGTATAAGTGTTGATCTCGCTATTTTAAGTCTTCATTGTGCTGGTGTGAGTTCTATTTTAGGAGCTATTAATA…
	FRE47_C TTATCTTTTTTAATTCGTTTTGAGCTTTCTATACCAGGCCTTTTGTTAGGTGATGGGCAATTATATAATTGTATTATTACGTCTCATGCAATTGTTATAATTTTTTTTATAGTAATACCTACTATAATTGGGGGTTTTGGTAATTGAGTTTTACCTTTAATGTTAGGGGCTCCTGATATAAGTTTTCCTCGTTTAAATAATTTGAGATTTTGGTTATTGCCTGTTTCAATATTTTTAATTTTAGATTCTTTTTTTGTTGGGACTGGTTGTGGTACTAGTTGGACTATTTATCCTCCTTTGAGTGTTATCGGCCATTCTGGTATAAGTGTTGATCTCGCTATTTTAAGTCTTCATTGTGCTGGTGTGAGGTCTATTTTAGGAGCTATTAATA…
	FRE45_C TTATCTTTTTTAATTCGTTTTGAGCTTTCTATACCAGGCCTTTTGTTAGGTGATGGGCAATTATATAATTGTATTATTACGTCTCATGCAATTGTTATAATTTTTTTTATAGTAATACCTACTATAATTGGGGGTTTTGGTAATTGAGTTTTACCTTTAATGTTAGGGGCTCCTGATATAAGTTTTCCTCGTTTAAATAATTTGAGATTTTGGTTATTGCCTGTTTCAATATTTTTAATTTTAGATTCTTTTTTTGTTGGGACTGGTTGTGGTACTAGTTGGACTATTTATCCTCCTTTGAGTGTTATCGGCCATTCTGGTATAAGTGTTGATCTCGCTATTTTAAGTCTTCATTGTGCTGGTGTGAGGTCTATTTTAGGAGCTATTAATA…
	FRE43_C TTATCTTTTTTAATTCGTTTTGAGCTTTCTATACCAGGCCTTTTGTTAGGTGATGGGCAATTATATAATTGTATTATTACGTCTCATGCAATTGTTATAATTTTTTTTATAGTAATACCTACTATAATTGGGGGTTTTGGTAATTGAGTTTTACCTTTAATGTTAGGGGCTCCTGATATAAGTTTTCCTCGTTTAAATAATTTAAGATTTTGGTTATTGCCTGTTTCAATATTTTTAATTTTAGATTCTTTTTTTGTTGGGACTGGTTGTGGTACTAGTTGGACTATTTATCCTCCTTTGAGTGTTATTGGCCATTCTGGTATAAGTGTTGATCTCGCTATTTTAAGTCTTCATTGTGCTGGTGTGAGTTCTATTTTAGGAGCTATTAATA…
	FRE39_C TTATCTTTTTTAATTCGTTTTGAGCTTTCTATACCAGGCCTTTTGTTAGGTGATGGGCAATTATATAATTGTATTATTACGTCTCATGCAATTGTTATAATTTTTTTTATAGTAATACCTACTATAATTGGGGGTTTTGGTAATTGAGTTTTACCTTTAATGTTAGGGGCTCCTGATATAAGTTTTCCTCGTTTAAATAATTTGAGATTTTGGTTATTGCCTGTTTCAATATTTTTAATTTTAGATTCTTTTTTTGTTGGGACTGGTTGTGGTACTAGTTGGACTATTTATCCTCCTTTGAGTGTTATCGGCCATTCTGGTATAAGTGTTGATCTCGCTATTTTAAGTCTTCATTGTGCTGGTGTGAGGTCTATTTTAGGAGCTATTAATA…
	FRE36_C TTATCTTTTTTAATTCGTTTTGAGCTTTCTATACCAGGCCTTTTGTTAGGTGATGGGCAATTATATAATTGTATTATTACGTCTCATGCAATTGTTATAATTTTTTTTATAGTAATACCTACTATAATTGGGGGTTTTGGTAATTGAGTTTTACCTTTAATGTTAGGGGCTCCTGATATAAGTTTTCCTCGTTTAAATAATTTGAGATTTTGGTTATTGCCTGTTTCAATATTTTTAATTTTAGATTCTTTTTTTGTTGGGACTGGTTGTGGTACTAGTTGGACTATTTATCCTCCTTTGAGTGTTATCGGCCATTCTGGTATAAGTGTTGATCTCGCTATTTTAAGTCTTCATTGTGCTGGTGTGAGGTCTATTTTAGGAGCTATTAATA…
	FRE35_C TTATCTTTTTTAATTCGTTTTGAGCTTTCTATACCAGGCCTTTTGTTAGGTGATGGGCAATTATATAATTGTATTATTACGTCTCATGCAATTGTTATAATTTTTTTTATAGTAATACCTACTATAATTGGGGGTTTTGGTAATTGAGTTTTACCTTTAATGTTAGGGGCTCCTGATATAAGTTTTCCTCGTTTAAATAATTTAAGATTTTGGTTATTGCCTGTTTCAATATTTTTAATTTTAGATTCTTTTTTTGTTGGGACTGGTTGTGGTACTAGTTGGACTATTTATCCTCCTTTGAGTGTTATTGGCCATTCTGGTATAAGTGTTGATCTCGCTATTTTAAGTCTTCATTGTGCTGGTGTGAGTTCTATTTTAGGAGCTATTAATA…
	FRE30_C TTATCTTTTTTAATTCGTTTTGAGCTTTCTATACCAGGCCTTTTGTTAGGTGATGGGCAATTATATAATTGTATTATTACGTCTCATGCAATTGTTATAATTTTTTTTATAGTAATACCTACTATAATTGGGGGTTTTGGTAATTGAGTTTTACCTTTAATGTTAGGGGCTCCTGATATAAGTTTTCCTCGTTTAAATAATTTAAGATTTTGGTTATTGCCTGTTTCAATATTTTTAATTTTAGATTCTTTTTTTGTTGGGACTGGTTGTGGTACTAGTTGGACTATTTATCCTCCTTTGAGTGTTATTGGCCATTCTGGTATAAGTGTTGATCTCGCTATTTTAAGTCTTCATTGTGCTGGTGTGAGTTCTATTTTAGGAGCTATTAATA…
	FRE27_C TTATCTTTTTTAATTCGTTTTGAGCTTTCTATACCAGGCCTTTTGTTAGGTGATGGGCAATTATATAATTGTATTATTACGTCTCATGCAATTGTTATAATTTTTTTTATAGTAATACCTACTATAATTGGGGGTTTTGGTAATTGAGTTTTACCTTTAATGTTAGGGGCTCCTGATATAAGTTTTCCTCGTTTAAATAATTTGAGATTTTGGTTATTGCCTGTTTCAATATTTTTAATTTTAGATTCTTTTTTTGTTGGGACTGGTTGTGGTACTAGTTGGACTATTTATCCTCCTTTGAGTGTTATCGGCCATTCTGGTATAAGTGTTGATCTCGCTATTTTAAGTCTTCATTGTGCTGGTGTGAGGTCTATTTTAGGAGCTATTAATA…
	FRE26_C TTATCTTTTTTAATTCGTTTTGAGCTTTCTATACCAGGCCTTTTGTTAGGTGATGGGCAATTATATAATTGTATTATTACGTCTCATGCAATTGTTATAATTTTTTTTATAGTAATACCTACTATAATTGGGGGTTTTGGTAATTGAGTTTTACCTTTAATGTTAGGGGCTCCTGATATAAGTTTTCCTCGTTTAAATAATTTAAGATTTTGGTTATTGCCTGTTTCAATATTTTTAATTTTAGATTCTTTTTTTGTTGGGACTGGTTGTGGTACTAGTTGGACTATTTATCCTCCTTTGAGTGTTATTGGCCATTCTGGTATAAGTGTTGATCTCGCTATTTTAAGTCTTCATTGTGCTGGTGTGAGTTCTATTTTAGGAGCTATTAATA…
	FRE24_C TTATCTTTTTTAATTCGTTTTGAGCTTTCTATACCAGGCCTTTTGTTAGGTGATGGGCAATTATATAATTGTATTATTACGTCTCATGCAATTGTTATAATTTTTTTTATAGTAATACCTACTATAATTGGGGGTTTTGGTAATTGAGTTTTACCTTTAATGTTAGGGGCTCCTGATATAAGTTTTCCTCGTTTAAATAATTTGAGATTTTGGTTATTGCCTGTTTCAATATTTTTAATTTTAGATTCTTTTTTTGTTGGGACTGGTTGTGGTACTAGTTGGACTATTTATCCTCCTTTGAGTGTTATCGGCCATTCTGGTATAAGTGTTGATCTCGCTATTTTAAGTCTTCATTGTGCTGGTGTGAGGTCTATTTTAGGAGCTATTAATA…
	FRE22_C TTATCTTTTTTAATTCGTTTTGAGCTTTCTATACCAGGCCTTTTGTTAGGTGATGGGCAATTATATAATTGTATTATTACGTCTCATGCAATTGTTATAATTTTTTTTATAGTAATACCTACTATAATTGGGGGTTTTGGTAATTGAGTTTTACCTTTAATGTTAGGGGCTCCTGATATAAGTTTTCCTCGTTTAAATAATTTAAGATTTTGGTTATTGCCTGTTTCAATATTTTTAATTTTAGATTCTTTTTTTGTTGGGACTGGTTGTGGTACTAGTTGGACTATTTATCCTCCTTTGAGTGTTATTGGCCATTCTGGTATAAGTGTTGATCTCGCTATTTTAAGTCTTCATTGTGCTGGTGTGAGTTCTATTTTAGGAGCTATTAATA…
	FRE21_C TTATCTTTTTTAATTCGTTTTGAGCTTTCTATACCAGGCCTTTTGTTAGGTGATGGGCAATTATATAATTGTATTATTACGTCTCATGCAATTGTTATAATTTTTTTTATAGTAATACCTACTATAATTGGGGGTTTTGGTAATTGAGTTTTACCTTTAATGTTAGGGGCTCCTGATATAAGTTTTCCTCGTTTAAATAATTTAAGATTTTGGTTATTGCCTGTTTCAATATTTTTAATTTTAGATTCTTTTTTTGTTGGGACTGGTTGTGGTACTAGTTGGACTATTTATCCTCCTTTGAGTGTTATTGGCCATTCTGGTATAAGTGTTGATCTCGCTATTTTAAGTCTTCATTGTGCTGGTGTGAGTTCTATTTTAGGAGCTATTAATA…
	FRE19_C TTATCTTTTTTAATTCGTTTTGAGCTTTCTATACCAGGCCTTTTGTTAGGTGATGGGCAATTATATAATTGTATTATTACGTCTCATGCAATTGTTATAATTTTTTTTATAGTAATACCTACTATAATTGGGGGTTTTGGTAATTGAGTTTTACCTTTAATGTTAGGGGCTCCTGATATAAGTTTTCCTCGTTTAAATAATTTGAGATTTTGGTTATTGCCTGTTTCAATATTTTTAATTTTAGATTCTTTTTTTGTTGGGACTGGTTGTGGTACTAGTTGGACTATTTATCCTCCTTTGAGTGTTATCGGCCATTCTGGTATAAGTGTTGATCTCGCTATTTTAAGTCTTCATTGTGCTGGTGTGAGGTCTATTTTAGGAGCTATTAATA…
	FRE18_C TTATCTTTTTTAATTCGTTTTGAGCTTTCTATACCAGGCCTTTTGTTAGGTGATGGGCAATTATATAATTGTATTATTACGTCTCATGCAATTGTTATAATTTTTTTTATAGTAATACCTACTATAATTGGGGGTTTTGGTAATTGAGTTTTACCTTTAATGTTAGGGGCTCCTGATATAAGTTTTCCTCGTTTAAATAATTTAAGATTTTGGTTATTGCCTGTTTCAATATTTTTAATTTTAGATTCTTTTTTTGTTGGGACTGGTTGTGGTACTAGTTGGACTATTTATCCTCCTTTGAGTGTTATTGGCCATTCTGGTATAAGTGTTGATCTCGCTATTTTAAGTCTTCATTGTGCTGGTGTGAGTTCTATTTTAGGAGCTATTAATA…
	FRE17_C TTATCTTTTTTAATTCGTTTTGAGCTTTCTATACCAGGCCTTTTGTTAGGTGATGGGCAATTATATAATTGTATTATTACGTCTCATGCAATTGTTATAATTTTTTTTATAGTAATACCTACTATAATTGGGGGTTTTGGTAATTGAGTTTTACCTTTAATGTTAGGGGCTCCTGATATAAGTTTTCCTCGTTTAAATAATTTAAGATTTTGGTTATTGCCTGTTTCAATATTTTTAATTTTAGATTCTTTTTTTGTTGGGACTGGTTGTGGTACTAGTTGGACTATTTATCCTCCTTTGAGTGTTATTGGCCATTCTGGTATAAGTGTTGATCTCGCTATTTTAAGTCTTCATTGTGCTGGTGTGAGTTCTATTTTAGGAGCTATTAATA…
	FRE15_C TTATCTTTTTTAATTCGTTTTGAGCTTTCTATACCAGGCCTTTTGTTAGGTGATGGGCAATTATATAATTGTATTATTACGTCTCATGCAATTGTTATAATTTTTTTTATAGTAATACCTACTATAATTGGGGGTTTTGGTAATTGAGTTTTACCTTTAATGTTAGGGGCTCCTGATATAAGTTTTCCTCGTTTAAATAATTTGAGATTTTGGTTATTGCCTGTTTCAATATTTTTAATTTTAGATTCTTTTTTTGTTGGGACTGGTTGTGGTACTAGTTGGACTATTTATCCTCCTTTGAGTGTTATCGGCCATTCTGGTATAAGTGTTGATCTCGCTATTTTAAGTCTTCATTGTGCTGGTGTGAGGTCTATTTTAGGAGCTATTAATA…
	FRE14_C TTATCTTTTTTAATTCGTTTTGAGCTTTCTATACCAGGCCTTTTGTTAGGTGATGGGCAATTATATAATTGTATTATTACGTCTCATGCAATTGTTATAATTTTTTTTATAGTAATACCTACTATAATTGGGGGTTTTGGTAATTGAGTTTTACCTTTAATGTTAGGGGCTCCTGATATAAGTTTTCCTCGTTTAAATAATTTGAGATTTTGGTTATTGCCTGTTTCAATATTTTTAATTTTAGATTCTTTTTTTGTTGGGACTGGTTGTGGTACTAGTTGGACTATTTATCCTCCTTTGAGTGTTATCGGCCATTCTGGTATAAGTGTTGATCTCGCTATTTTAAGTCTTCATTGTGCTGGTGTGAGGTCTATTTTAGGAGCTATTAATA…
	FRE07_C TTATCTTTTTTAATTCGTTTTGAGCTTTCTATACCAGGCCTTTTGTTAGGTGATGGGCAATTATATAATTGTATTATTACGTCTCATGCAATTGTTATAATTTTTTTTATAGTAATACCTACTATAATTGGGGGTTTTGGTAATTGAGTTTTACCTTTAATGTTAGGGGCTCCTGATATAAGTTTTCCTCGTTTAAATAATTTAAGATTTTGGTTATTGCCTGTTTCAATATTTTTAATTTTAGATTCTTTTTTTGTTGGGACTGGTTGTGGTACTAGTTGGACTATTTATCCTCCTTTGAGTGTTATTGGCCATTCTGGTATAAGTGTTGATCTCGCTATTTTAAGTCTTCATTGTGCTGGTGTGAGTTCTATTTTAGGAGCTATTAATA…
	FRE05_C TTATCTTTTTTAATTCGTTTTGAGCTTTCTATACCAGGCCTTTTGTTAGGTGATGGGCAATTATATAATTGTATTATTACGTCTCATGCAATTGTTATAATTTTTTTTATAGTAATACCTACTATAATTGGGGGTTTTGGTAATTGAGTTTTACCTTTAATGTTAGGGGCTCCTGATATAAGTTTTCCTCGTTTAAATAATTTGAGATTTTGGTTATTGCCTGTTTCAATATTTTTAATTTTAGATTCTTTTTTTGTTGGGACTGGTTGTGGTACTAGTTGGACTATTTATCCTCCTTTGAGTGTTATCGGCCATTCTGGTATAAGTGTTGATCTCGCTATTTTAAGTCTTCATTGTGCTGGTGTGAGGTCTATTTTAGGAGCTATTAATA…
	FRE04_C TTATCTTTTTTAATTCGTTTTGAGCTTTCTATACCAGGCCTTTTGTTAGGTGATGGGCAATTATATAATTGTATTATTACGTCTCATGCAATTGTTATAATTTTTTTTATAGTAATACCTACTATAATTGGGGGTTTTGGTAATTGAGTTTTACCTTTAATGTTAGGGGCTCCTGATATAAGTTTTCCTCGTTTAAATAATTTGAGATTTTGGTTATTGCCTGTTTCAATATTTTTAATTTTAGATTCTTTTTTTGTTGGGACTGGTTGTGGTACTAGTTGGACTATTTATCCTCCTTTGAGTGTTATCGGCCATTCTGGTATAAGTGTTGATCTCGCTATTTTAAGTCTTCATTGTGCTGGTGTGAGGTCTATTTTAGGAGCTATTAATA…
	FRE02_C TTATCTTTTTTAATTCGTTTTGAGCTTTCTATACCAGGCCTTTTGTTAGGTGATGGGCAATTATATAATTGTATTATTACGTCTCATGCAATTGTTATAATTTTTTTTATAGTAATACCTACTATAATTGGGGGTTTTGGTAATTGAGTTTTACCTTTAATGTTAGGGGCTCCTGATATAAGTTTTCCTCGTTTAAATAATTTAAGATTTTGGTTATTGCCTGTTTCAATATTTTTAATTTTAGATTCTTTTTTTGTTGGGACTGGTTGTGGTACTAGTTGGACTATTTATCCTCCTTTGAGTGTTATTGGCCATTCTGGTATAAGTGTTGATCTCGCTATTTTAAGTCTTCATTGTGCTGGTGTGAGTTCTATTTTAGGAGCTATTAATA…
	YAM223c_C TTATCTTTTTTAATTCGTTTTGAGCTTTCTATACCAGGCCTTTTGTTAGGTGATGGGCAACTATATAATTGTATTATTACGTCTCATGCAATTGTTATAATTTTTTTTATAGTAATACCTACTATAATTGGGGGTTTTGGTAATTGAGTTTTACCTTTAATGTTAGGGGCTCCTGATATAAGTTTTCCTCGTTTAAATAATTTAAGATTTTGGTTATTGCCTGTTTCAATATTTTTAATTTTAGATTCTTTTTTTGTTGGGACTGGTTGTGGTACTAGTTGGACTATTTATCCTCCTTTGAGTGTTATTAGCCATTCTGGTATAAGTGTTGATCTCGCTATTTTAAGTCTTCATTGTGCTGGTGTGAGTTCTATTTTAGGAGCTATTAA…
	YAM223b_C TTATCTTTTTTAATTCGTTTTGAGCTTTCTATACCAGGCCTTTTGTTAGGTGATGGGCAATTATATAATTGTATTATTACGTCTCATGCAATTGTTATAATTTTTTTTATAGTAATACCTACTATAATTGGGGGTTTTGGTAATTGAGTTTTACCTTTAATGTTAGGGGCTCCTGATATAAGTTTTCCTCGTTTAAATAATTTAAGATTTTGGTTATTGCCTGTTTCAATATTTTTAATTTTAGATTCTTTTTTTGTTGGGACTGGTTGTGGTACTAGTTGAACTATTTATCCTCCTTTGAGTGTTATTGGCCATTCTGGTATAAGTGTTGATCTCGCTATTTTAAGTCTTCATTGTGCTGGTGTGAGGTCTATTTTAGGAGCTATTAA…
	YAM223a_C TTATCTTTTTTAATTCGTTTTGAGCTTTCTATACCAGGCCTTTTGTTAGGTGATGGGCAATTATATAATTGTATTATTACGTCTCATGCAATTGTTATAATTTTTTTTATAGTAATACCTACTATAATTGGGGGTTTTGGTAATTGAGTTTTACCTTTAATGTTAGGGGCTCCTGATATAAGTTTTCCTCGTTTAAATAATTTAAGATTTTGGTTATTGCCTGTTTCAATATTTTTAATTTTAGATTCTTTTTTTGTTGGGACTGGTTGTGGTACTAGTTGAACTATTTATCCTCCTTTGAGTGTTATTGGCCATTCTGGTATAAGTGTTGATCTCGCTATTTTAAGTCTTCATTGTGCTGGTGTGAGGTCTATTTTAGGAGCTATTAA…
	YAM222c_C TTATCTTTTTTAATTCGTTTTGAGCTTTCTATACCAGGCCTTTTGTTAGGTGATGGGCAATTATATAATTGTATTATTACGTCTCATGCAATTGTTATAATTTTTTTTATAGTAATACCTACTATAATTGGGGGTTTTGGTAATTGAGTTTTACCTTTAATGTTAGGGGCTCCTGATATAAGTTTTCCTCGTTTAAATAATTTAAGATTTTGGTTATTGCCTGTTTCAATATTTTTAATTTTAGATTCTTTTTTTGTTGGGACTGGTTGTGGTACTAGTTGGACTATTTATCCTCCTTTGAGTGTTATTGGCCATTCTGGTATAAGTGTTGATCTCGCTATTTTAAGTCTTCATTGTGCTGGTGTGAGTTCTATTTTAGGAGCTATTAA…
	YAM222b_C TTATCTTTTTTAATTCGTTTTGAGCTTTCTATACCAGGCCTTTTGTTAGGTGATGGGCAATTATATAATTGTATTATTACGTCTCATGCAATTGTTATAATTTTTTTTATAGTAATACCTACTATAATTGGGGGTTTTGGTAATTGAGTTTTACCTTTAATGTTAGGGGCTCCTGATATAAGTTTTCCTCGTTTAAATAATTTAAGATTTTGGTTATTGCCTGTTTCAATATTTTTAATTTTAGATTCTTTTTTTGTTGGGACTGGTTGTGGTACTAGTTGAACTATTTATCCTCCTTTGAGTGTTATCGGCCATTCTGGTATAAGTGTTGATCTTGCTATTTTAAGTCTTCATTGTGCTGGTGTGAGTTCTATTTTAGGAGCTATTAA…
	YAM222a_C TTATCTTTTTTAATTCGTTTTGAGCTTTCTATACCAGGCCTTTTGTTAGGTGATGGGCAATTATATAATTGTATTATTACGTCTCATGCAATTGTTATAATTTTTTTTATAGTAATACCTACTATAATTGGGGGTTTTGGTAATTGAGTTTTACCTTTAATGTTAGGGGCTCCTGATATAAGTTTTCCTCGTTTAAATAATTTAAGATTTTGGTTATTGCCTGTTTCAATATTTTTAATTTTAGATTCTTTTTTTGTTGGGACTGGTTGTGGTACTAGTTGGACTATTTATCCTCCTTTGAGTGTTATTGGCCATTCTGGTATAAGTGTTGATCTCGCTATTTTAAGTCTTCATTGTGCTGGTGTGAGTTCTATTTTAGGAGCTATTAA…
	YAM221b_C TTATCTTTTTTAATTCGTTTTGAGCTTTCTATACCGGGCCTTTTGTTAGGTGATGGGCAATTATATAATTGTATTATTACGTCTCATGCAATTGTTATAATTTTTTTTATAGTAATACCTACTATAATTGGGGGTTTTGGTAATTGAGTTTTACCTTTAATGTTAGGGGCTCCTGATATAAGTTTTCCTCGTTTAAATAATTTAAGATTTTGGTTATTGCCTGTTTCAATATTTTTAATTTTAGATTCTTTTTTTGTTGGGACTGGTTGTGGTACTAGTTGGACTATTTATCCTCCTTTGAGTGTTATTGGCCATTCTGGTATAAGTGTTGATCTCGCTATTTTAAGTCTTCATTGTGCTGGTGTGAGTTCTATTTTAGGAGCTATTAA…
	KAO239_C TTATCTTTTTTAATTCGTTTTGAGCTTTCTATACCAGGCCTTTTGTTAGGTGATGGGCAATTATATAATTGTATTATTACGTCTCATGCAATTGTTATAATTTTTTTTATAGTAATACCTACTATAATTGGGGGTTTTGGTAATTGAGTTTTACCTTTAATGTTAGGGGCTCCTGATATAAGTTTTCCTCGTTTAAATAATTTAAGATTTTGGTTATTGCCTGTTTCAATATTTTTAATTTTAGATTCTTTTTTTGTTGGGACTGGTTGTGGTACTAGTTGGACTATTTATCCTCCTTTGAGTGTTATTGGCCATTCTGGTATAAGTGTTGATCTCGCTATTTTAAGTCTTCATTGTGCTGGTGTGAGTTCTATTTTAGGAGCTATTAAT…
	KAO235d_C TTATCTTTTTTAATTCGTTTTGAGCTTTCTATACCAGGCCTTTTGTTAGGTGATGGGCAATTATATAATTGTATTATTACGTCTCATGCAATTGTTATAATTTTTTTTATAGTAATACCTACTATAATTGGGGGTTTTGGTAATTGAGTTTTACCTTTAATGTTAGGGGCTCCTGATATAAGTTTTCCTCGTTTAAATAATTTAAGATTTTGGTTATTGCCTGTATCAATATTTTTAATTTTAGATTCTTTTTTTGTTGGGACTGGTTGTGGTACTAGTTGGACTATTTATCCTCCTTTGAGTGTTATTGGCCATTCTGGTATAAGTGTTGATCTCGCTATTTTAAGTCTACATTGTGCTGGTGTGAGTTCTATTTTAGGAGCTATTAA…
	KAO235c_C TTATCTTTTTTAATTCGTTTTGAGCTTTCTATACCAGGCCTTTTGTTAGGTGATGGGCAATTATATAATTGTATTATTACGTCTCATGCAATTGTTATAATTTTTTTTATAGTAATACCTACTATAATTGGGGGTTTTGGTAATTGAGTTTTACCTTTAATGTTAGGGGCTCCTGATATAAGTTTTCCTCGTTTAAATAATTTAAGATTTTGGTTATTGCCTGTTTCAATATTTTTAATTTTGGATTCTTTTTTTGTTGGGACTGGTTGTGGTACTAGTTGGACTATTTATCCTCCTTTGAGTGTTATTGGCCATTCTGGTATAAGTGTTGATCTCGCTATTTTAAGTCTTCATTGTGCTGGTGTGAGTTCTATTTTAGGAGCTATTAA…
	KAO235b_C TTATCTTTTTTAATTCGTTTTGAGCTTTCTATACCGGGCCTTTTGTTAGGTGATGGGCAATTATATAATTGTATTATTACGTCTCATGCAATTGTTATAATTTTTTTTATAGTAATACCTACTATAATTGGGGGTTTTGGTAATTGAGTTTTACCTTTAATGTTAGGGGCTCCTGATATAAGTTTTCCTCGTTTAAATAATTTAAGATTTTGGTTATTGCCTGTTTCAATATTTTTAATTTTAGATTCTTTTTTTGTTGGGACTGGTTGTGGTACTAGTTGGACTATTTACCCTCCTTTGAGTGTTATTGGCCATTCTGGTATAAGTGTTGATCTCGCTATTTTAAGTCTTCATTGTGCTGGTGTGAGTTCTATTTTAGGAGCTATTAA…
	KAO235a_C TTATCTTTTTTAATTCGTTTTGAGCTTTCTATACCAGGTCTTTTGTTAGGTGATGGGCAATTATATAATTGTATTATTACGTCTCATGCAATTGTTATAATTTTTTTTATAGTAATACCTACTATAATTGGGGGTTTTGGTAATTGAGTTTTACCTTTAATGTTAGGGGCTCCTGATATAAGTTTTCCTCGTTTAAATAATTTAAGATTTTGGTTATTGCCTGTTTCAATATTTTTAATTTTAGATTCTTTTTTTGTTGGGACTGGTTGTGGTACTAGTTGGACTATTTATCCTCCTTTGAGTGTTATTGGCCATTCTGGTATAAGTGTTGATCTCGCTATTTTAAGTCTTCATTGTGCTGGTGTGAGTTCTATTTTAGGAGCTATTAA…
	KAO229c_C TTATCTTTTTTAATTCGTTTTGAGCTTTCTATACCAGGCCTTTTGTTAGGTGATGGGCAATTATATAATTGTATTATTACGTCTCATGCAATTGTTATAATTTTTTTTATAGTAATACCTACTATAATTGGGGGTTTTGGTAATTGAGTTTTACCTTTAATGTTAGGGGCTCCTGATATAAGTTTTCCTCGTTTAAATAATTTAAGATTTTGGTTATTGCCTGTATCAATATTTTTAATTTTAGATTCTTTTTTTGTTGGGACTGGTTGTGGTACTAGTTGGACTATTTATCCTCCTTTGAGTGTTATTGGCCATTCTGGTATAAGTGTTGATCTCGCTATTTTAAGTCTACATTGTGCTGGTGTGAGTTCTATTTTAGGAGCTATTAA…
	KAO229b_C TTATCTTTTTTAATTCGTTTTGAGCTTTCTATACCAGGCCTTTTGTTAGGTGATGGGCAATTATATAATTGTATTATTACGTCTCATGCAATTGTTATAATTTTTTTTATAGTAATACCTACTATAATTGGGGGTTTTGGTAATTGAGTTTTACCTTTAATGTTAGGGGCTCCTGATATAAGTTTTCCTCGTTTAAATAATTTAAGATTTTGGTTATTGCCTGTTTCAATATTTTTAATTTTAGATTCTTTTTTTGTTGGGACTGGTTGTGGTACTAGTTGGACTATTTATCCTCCTTTGAGTGTTATTGGCCATTCTGGTATAAGTGTTGATCTTGCTATTTTAAGTCTTCATTGTGCTGGTGTGAGTTCTATTTTAGGAGCTATTAA…
	KAO229a_C TTATCTTTTTTAATTCGTTTTGAGCTTTCTATACCGGGCCTTTTGTTAGGTGATGGGCAATTATATAATTGTATTATTACGTCTCATGCAATTGTTATAATTTTTTTTATAGTAATACCTACTATAATTGGGGGTTTTGGTAATTGAGTTTTACCTTTAATGTTAGGGGCTCCTGATATAAGTTTTCCTCGTTTAAATAATTTAAGATTTTGGTTATTGCCTGTTTCAATATTTTTAATTTTAGATTCTTTTTTTGTTGGGACTGGTTGTGGTACTAGTTGGACTATTTACCCTCCTTTGAGTGTTATTGGCCATTCTGGTATAAGTGTTGATCTCGCTATTTTAAGTCTTCATTGTGCTGGTGTGAGTTCTATTTTAGGAGCTATTAA…
	KAO228b_C TTATCTTTTTTAATTCGTTTTGAGCTTTCTATACCAGGCCTTTTGTTAGGTGATGGGCAATTATATAATTGTATTATTACGTCTCATGCAATTGTTATAATTTTTTTTATAGTAATACCTACTATAATTGGGGGTTTTGGTAATTGAGTTTTACCTTTAATGTTAGGGGCTCCTGATATAAGTTTTCCTCGTTTAAATAATTTAAGATTTTGGTTATTGCCTGTTTCAATATTTTTAATTTTAGATTCTTTTTTTGTTGGGACTGGTTGTGGTACTAGTTGGACTATTTATCCTCCTTTGAGTGTTATTGGCCATTCTGGTATAAGTGTTGATCTCGCTATTTTAAGTCTTCATTGTGCTGGTGTGAGTTCTATTTTAGGAGCTATTAA…
	KAO228a_C TTATCTTTTTTAATTCGTTTTGAGCTTTCTATACCAGGCCTTTTGTTAGGTGATGGGCAATTATATAATTGTATTATTACGTCTCATGCAATTGTTATAATTTTTTTTATAGTAATACCTACTATAATTGGGGGTTTTGGTAATTGAGTTTTACCTTTAATGTTAGGGGCTCCTGATATAAGTTTTCCTCGTTTAAATAATTTAAGATTTTGGTTATTGCCTGTATCAATATTTTTAATTTTAGATTCTTTTTTTGTTGGGACTGGTTGTGGTACTAGTTGGACTATTTATCCTCCTTTGAGTGTTATTGGCCATTCTGGTATAAGTGTTGATCTCGCTATTTTAAGTCTACATTGTGCTGGTGTGAGTTCTATTTTAGGAGCTATTAA…
	KAO227b_C TTATCTTTTTTAATTCGTTTTGAGCTTTCTATACCAGGCCTTTTATTAGGTGATGGGCAATTATATAATTGTATTATTACGTCTCATGCAATTGTTATAATTTTTTTTATAGTAATACCTACTATAATTGGGGGTTTTGGTAATTGAGTTTTACCTTTAATGTTAGGGGCTCCTGATATAAGTTTTCCTCGTTTAAATAATTTAAGATTTTGGTTATTGCCTGTTTCAATATTTTTAATTTTAGATTCTTTTTTTGTTGGGACTGGTTGTGGTACTAGTTGGACTATTTATCCTCCTTTGAGTGTTATTGGCCATTCTGGTATAAGTGTTGATCTCGCTATTTTAAGTCTTCATTGTGCTGGTGTGAGTTCTATTTTAGGAGCTATTAA…
	KAO227a_C TTATCTTTTTTAATTCGTTTTGAGCTTTCTATACCAGGCCTTTTGTTAGGTGATGGGCAATTATATAATTGTATTATTACGTCTCATGCAATTGTTATAATTTTTTTTATAGTAATACCTACTATAATTGGGGGTTTTGGTAATTGAGTTTTACCTTTAATGTTAGGGGCTCCTGATATAAGTTTTCCTCGTTTAAATAATTTAAGATTTTGGTTATTGCCTGTATCAATATTTTTAATTTTAGATTCTTTTTTTGTTGGGACTGGTTGTGGTACTAGTTGGACTATTTATCCTCCTTTGAGTGTTATTGGCCATTCTGGTATAAGTGTTGATCTCGCTATTTTAAGTCTACATTGTGCTGGTGTGAGTTCTATTTTAGGAGCTATTAA…
	KAO226c_C TTATCTTTTTTAATTCGTTTTGAGCTTTCTATACCAGGCCTTTTGTTAGGTGATGGGCAATTATATAATTGTATTATTACGTCTCATGCAATTGTTATAATTTTTTTTATAGTAATACCTACTATAATTGGGGGTTTTGGTAACTGAGTTTTACCTTTAATGTTAGGGGCTCCTGATATAAGTTTTCCTCGTTTAAATAATTTAAGATTTTGGTTATTGCCTGTTTCAATATTTTTAATTTTAGATTCTTTTTTTGTTGGGACTGGTTGTGGTACTAGTTGGACTATTTATCCTCCTTTGAGTGTTATTGGCCATTCTGGTATAAGTGTTGATCTCGCTATTTTAAGTCTTCATTGTGCTGGTGTGAGTTCTATTTTAGGAGCTATTAA…
	KAO226b_C TTATCTTTTTTAATTCGTTTTGAGCTTTCTATACCAGGCCTTTTGTTAGGTGATGGGCAATTATATAATTGTATTATTACGTCTCATGCAATTGTTATAATTTTTTTTATAGTAATACCTACTATAATTGGGGGTTTTGGTAACTGAGTTTTACCTTTAATGTTAGGGGCTCCTGATATAAGTTTTCCTCGTTTAAATAATTTAAGATTTTGGTTATTGCCTGTTTCAATATTTTTAATTTTAGATTCTTTTTTTGTTGGGACTGGTTGTGGTACTAGTTGGACTATTTATCCTCCTTTGAGTGTTATTGGCCATTCTGGTATAAGTGTTGATCTCGCTATTTTAAGTCTTCATTGTGCTGGTGTGAGTTCTATTTTAGGAGCTATTAA…
	KAO226a_C TTATCTTTTTTAATTCGTTTTGAGCTTTCTATACCAGGCCTTTTGTTAGGTGATGGGCAATTATATAATTGTATTATTACGTCTCATGCAATTGTTATAATTTTTTTTATAGTAATACCTACTATAATTGGGGGTTTTGGTAATTGAGTTTTACCTTTAATGTTAGGGGCTCCTGATATAAGTTTTCCTCGTTTAAATAATTTAAGATTTTGGTTATTGCCTGTTTCAATATTTTTAATTTTAGATTCTTTTTTTGTTGGGACTGGTTGTGGTACTAGTTGGACTATTTATCCTCCTTTGAGTGTTATTGGCCATTCTGGTATAAGTGTTGATCTCGCTATTTTAAGTCTTCATTGTGCTGGTGTGAGTTCTATTTTAGGAGCTATTAA…
	KAO219b_C TTATCTTTTTTAATTCGTTTTGAGCTTTCTATACCAGGCCTTTTGTTAGGTGATGGGCAATTATATAATTGTATTATTACGTCTCATGCAATTGTTATAATTTTTTTTATAGTAATACCTACTATAATTGGGGGTTTTGGTAATTGAGTTTTACCTTTAATGTTAGGGGCTCCTGATATAAGTTTTCCTCGTTTAAATAATTTAAGATTTTGGTTATTGCCTGTTTCAATATTTTTAATTTTAGATTCTTTTTTTGTTGGGACTGGTTGTGGTACTAGTTGGACTATTTATCCTCCTTTGAGTGTTATTGGCCATTCTGGTATAAGTGTTGATCTCGCTATTTTAAGTCTTCATTGTGCTGGTGTGAGTTCTATTTTAGGAGCTATTAA…
	KAO219a_C TTATCTTTTTTAATTCGTTTTGAGCTTTCTATACCAGGCCTTTTGTTAGGTGATGGGCAATTATATAATTGTATTATTACGTCTCATGCAATTGTTATAATTTTTTTTATAGTAATACCTACTATAATTGGGGGTTTTGGTAATTGAGTTTTACCTTTAATGTTAGGGGCTCCTGATATAAGTTTTCCTCGTTTAAATAATTTAAGATTTTGGTTATTGCCTGTTTCAATATTTTTAATTTTAGATTCTTTTTTTGTTGGGACTGGTTGTGGTACTAGTTGGACTATTTATCCTCCTTTGAGTGTTATTGGCCATTCTGGTATAAGTGTTGATCTCGCTATTTTAAGTCTTCATTGTGCTGGTGTGAGTTCTATTTTAGGAGCTATTAA…
	KAO216_C TTATCTTTTTTAATTCGTTTTGAGCTTTCTATACCAGGCCTTTTGTTAGGTGATGGGCAATTATATAATTGTATTATTACGTCTCATGCAATTGTTATAATTTTTTTTATAGTAATACCTACTATAATTGGGGGTTTTGGTAACTGAGTTTTACCTTTAATGTTAGGGGCTCCTGATATAAGTTTTCCTCGTTTAAATAATTTAAGATTTTGGTTATTGCCTGTTTCAATATTTTTAATTTTAGATTCTTTTTTTGTTGGGACTGGTTGTGGTACTAGTTGGACTATTTATCCTCCTTTGAGTGTTATTGGCCATTCTGGTATAAGTGTTGATCTCGCTATTTTAAGTCTTCATTGTGCTGGTGTGAGTTCTATTTTAGGAGCTATTAAT…
	KAO215_C TTATCTTTTTTAATTCGTTTTGAGCTTTCTATACCAGGCCTTTTGTTAGGTGATGGGCAATTATATAATTGTATTATTACGTCTCATGCAATTGTTATAATTTTTTTTATAGTAATACCTACTATAATTGGGGGTTTTGGTAATTGAGTTTTACCTTTAATGTTAGGGGCTCCTGATATAAGTTTTCCTCGTTTAAATAATTTAAGATTTTGGTTATTGCCTGTTTCAATATTTTTAATTTTAGATTCTTTTTTTGTTGGGACTGGTTGTGGTACTAGTTGGACTATTTATCCTCCTTTGAGTGTTATTGGCCATTCTGGTATAAGTGTTGATCTCGCTATTTTAAGTCTTCATTGTGCTGGTGTGAGTTCTATTTTAGGAGCTATTAAT…
	KAO214_C TTATCTTTTTTAATTCGTTTTGAGCTTTCTATACCAGGCCTTTTGTTAGGTGATGGGCAATTATATAATTGTATTATTACGTCTCATGCAATTGTTATAATTTTTTTTATAGTAATACCTACTATAATTGGGGGTTTTGGTAATTGAGTTTTACCTTTAATGTTAGGGGCTCCTGATATAAGTTTTCCTCGTTTAAATAATTTAAGATTTTGGTTATTGCCTGTTTCAATATTTTTAATTTTAGATTCTTTTTTTGTTGGGACTGGTTGTGGTACTAGTTGGACTATTTATCCTCCTTTGAGTGTTATTGGCCATTCTGGTATAAGTGTTGATCTCGCTATTTTAAGTCTTCATTGTGCTGGTGTGAGTTCTATTTTAGGAGCTATTAAT…
	KAO64b_C TTATCTTTTTTAATTCGTTTTGAGCTTTCTATACCAGGCCTTTTGTTAGGTGATGGGCAATTATATAATTGTATTATTACGTCTCATGCAATTGTTATAATTTTTTTTATAGTAATACCTACTATAATTGGGGGTTTTGGTAATTGAGTTTTACCTTTAATGTTAGGGGCTCCTGATATAAGTTTTCCTCGTTTAAATAATTTAAGATTTTGGTTATTGCCTGTTTCAATATTTTTAATTTTAGATTCTTTTTTTGTTGGGACTGGTTGTGGTACTAGTTGGACTATTTATCCTCCTTTGAGTGTTATTGGCCATTCTGGTATAAGTGTTGATCTCGCTATTTTAAGTCTTCATTGTGCTGGTGTGAGTTCTATTTTAGGAGCTATTAAT…
	KAO64a_C TTATCTTTTTTAATTCGTTTTGAGCTTTCTATACCGGGCCTTTTGTTAGGTGATGGGCAATTATATAATTGTATTATTACGTCTCATGCAATTGTTATAATTTTTTTTATAGTAATACCTACTATAATTGGGGGTTTTGGTAATTGAGTTTTACCTTTAATGTTAGGGGCTCCTGATATAAGTTTTCCTCGTTTAAATAATTTAAGATTTTGGTTATTGCCTGTTTCAATATTTTTAATTTTAGATTCTTTTTTTGTTGGGACTGGTTGTGGTACTAGTTGGACTATTTACCCTCCTTTGAGTGTTATTGGCCATTCTGGTATAAGTGTTGATCTCGCTATTTTAAGTCTTCATTGTGCTGGTGTGAGTTCTATTTTAGGAGCTATTAAT…
	KAO62b_C TTATCTTTTTTAATTCGTTTTGAGCTTTCTATACCAGGCCTTTTGTTAGGTGATGGGCAATTATATAATTGTATTATTACGTCTCATGCAATTGTTATAATTTTTTTTATAGTAATACCTACTATAATTGGGGGTTTTGGTAATTGAGTTTTACCTTTAATGTTAGGGGCTCCTGATATAAGTTTTCCTCGTTTAAATAATTTAAGATTTTGGTTATTGCCTGTTTCAATATTTTTAATTTTAGATTCTTTTTTTGTTGGGACTGGTTGTGGTACTAGTTGGACTATTTATCCTCCTTTGAGTGTTATTGGCCATTCTGGTATAAGTGTTGATCTCGCTATTTTAAGTCTTCATTGTGCTGGTGTGAGTTCTATTTTAGGAGCTATTAAT…
	KAO62a_C TTATCTTTTTTAATTCGTTTTGAGCTTTCTATACCAGGCCTTTTGTTAGGTGATGGGCAATTATATAATTGTATTATTACGTCTCATGCAATTGTTATAATTTTTTTTATAGTAATACCTACTATAATTGGGGGTTTTGGTAATTGAGTTTTACCTTTAATGTTAGGGGCTCCTGATATAAGTTTTCCTCGTTTAAATAATTTAAGATTTTGGTTATTGCCTGTTTCAATATTTTTAATTTTAGATTCTTTTTTTGTTGGGACTGGTTGTGGTACTAGTTGGACTATTTATCCTCCTTTGAGTGTTATTGGCCATTCTGGTATAAGTGTTGATCTCGCTATTTTAAGTCTTCATTGTGCTGGTGTGAGTTCTATTTTAGGAGCTATTAAT…
	KAO58_C TTATCTTTTTTAATTCGTTTTGAGCTTTCTATACCAGGCCTTTTGTTAGGCGATGGGCAATTATATAATTGTATTATTACGTCTCATGCAATTGTTATAATTTTTTTTATAGTAATACCTACTATAATTGGGGGTTTTGGTAATTGAGTTTTACCTTTAATGTTAGGGGCTCCTGATATAAGTTTTCCTCGTTTAAATAATTTAAGATTTTGGTTATTGCCTGTTTCAATATTTTTAATTTTAGATTCTTTTTTTGTTGGGACTGGTTGTGGTACTAGTTGGACTATTTATCCTCCTTTGAGTGTTATTGGCCATTCTGGTATAAGTGTTGATCTCGCTATTTTAAGTCTTCATTGTGCTGGTGTGAGTTCTATTTTAGGAGCTATTAATA…
	KAO57_C TTATCTTTTTTAATTCGTTTTGAGCTTTCTATACCAGGCCTTTTGTTAGGTGATGGGCAATTATATAATTGTATTATTACGTCTCATGCAATTGTTATAATTTTTTTTATAGTAATACCTACTATAATTGGGGGTTTTGGTAATTGAGTTTTACCTTTAATGTTAGGGGCTCCTGATATAAGTTTTCCTCGTTTAAATAATTTAAGATTTTGGTTATTGCCTGTATCAATATTTTTAATTTTAGATTCTTTTTTTGTTGGGACTGGTTGTGGTACTAGTTGGACTATTTATCCTCCTTTGAGTGTTATTGGCCATTCTGGTATAAGTGTTGATCTCGCTATTTTAAGTCTACATTGTGCTGGTGTGAGTTCTATTTTAGGAGCTATTAATA…
	KAO56_C TTATCTTTTTTAATTCGTTTTGAGCTTTCTATACCAGGCCTTTTGTTAGGTGATGGGCAATTATATAATTGTATTATTACGTCTCATGCAATTGTTATAATTTTTTTTATAGTAATACCTACTATAATTGGGGGTTTTGGTAATTGAGTTTTACCTTTAATGTTAGGGGCTCCTGATATAAGTTTTCCTCGTTTAAATAATTTAAGATTTTGGTTATTGCCTGTTTCAATATTTTTAATTTTAGATTCTTTTTTTGTTGGGACTGGTTGTGGTACTAGTTGGACTATTTATCCTCCTTTGAGTGTTATTGGCCATTCTGGTATAAGTGTTGATCTCGCTATTTTAAGTCTTCATTGTGCTGGTGTGAGTTCTATTTTAGGAGCTATTAATA…
	KAO55_C TTATCTTTTTTAATTCGTTTTGAGCTTTCTATACCAGGCCTTTTGTTAGGTGATGGGCAATTATATAATTGTATTATTACGTCTCATGCAATTGTTATAATTTTTTTTATAGTAATACCTACTATAATTGGGGGTTTTGGTAATTGAGTTTTACCTTTAATGTTAGGGGCTCCTGATATAAGTTTTCCTCGTTTAAATAATTTAAGATTTTGGTTATTGCCTGTTTCAATATTTTTAATTTTAGATTCTTTTTTTGTTGGGACTGGTTGTGGTACTAGTTGGACTATTTATCCTCCTTTGAGTGTTATTGGCCATTCTGGTATAAGTGTTGATCTCGCTATTTTAAGTCTTCATTGTGCTGGTGTGAGTTCTATTTTAGGAGCTATTAATA…
	KAO54_C TTATCTTTTTTAATTCGTTTTGAGCTTTCTATACCAGGCCTTTTGTTAGGTGATGGGCAATTATATAATTGTATTATTACGTCTCATGCAATTGTTATAATTTTTTTTATAGTAATACCTACTATAATTGGGGGTTTTGGTAATTGAGTTTTACCTTTAATGTTAGGGGCTCCTGATATAAGTTTTCCTCGTTTAAATAATTTAAGATTTTGGTTATTGCCTGTTTCAATATTTTTAATTTTAGATTCTTTTTTTGTTGGGACTGGATGTGGTACTAGTTGGACTATTTATCCTCCTTTGAGTGTTATTGGCCATTCTGGTATAAGTGTTGATCTCGCTATTTTAAGTCTTCATTGTGCTGGTGTGAGTTCTATTTTAGGAGCTATTAATA…
	KAO51_C TTATCTTTTTTAATTCGTTTTGAGCTTTCTATACCAGGCCTTTTGTTAGGTGATGGGCAATTATATAATTGTATTATTACGTCTCATGCAATTGTTATAATTTTTTTTATAGTAATACCTACTATAATTGGGGGTTTTGGTAATTGAGTTTTACCTTTAATGTTAGGGGCTCCTGATATAAGTTTTCCTCGTTTAAATAATTTAAGATTTTGGTTATTGCCTGTTTCAATATTTTTAATTTTAGATTCTTTTTTTGTTGGGACTGGTTGTGGTACTAGTTGGACTATTTATCCTCCTTTGAGTGTTATTGGCCATTCTGGTATAAGTGTTGATCTCGCTATTTTAAGTCTTCATTGTGCTGGTGTGAGTTCTATTTTAGGAGCTATTAATA…
	KAO50_C TTATCTTTTTTAATTCGTTTTGAGCTTTCTATACCAGGCCTTTTGTTAGGTGATGGGCAATTATATAATTGTATTATTACGTCTCATGCAATTGTTATAATTTTTTTTATAGTAATACCTACTATAATTGGGGGTTTTGGTAATTGAGTTTTACCTTTAATGTTAGGGGCTCCTGATATAAGTTTTCCTCGTTTAAATAATTTAAGATTTTGGTTATTGCCTGTTTCAATATTTTTAATTTTAGATTCTTTTTTTGTTGGGACTGGTTGTGGTACTAGTTGGACTATTTATCCTCCTTTGAGTGTTATTGGCCATTCTGGTATAAGTGTTGATCTCGCTATTTTAAGTCTTCATTGTGCTGGTGTGAGTTCTATTTTAGGAGCTATTAATA…
	KAO49_C TTATCTTTTTTAATTCGTTTTGAGCTTTCTATACCAGGCCTTTTGTTAGGTGATGGGCAATTATATAATTGTATTATTACGTCTCATGCAATTGTTATAATTTTTTTTATAGTAATACCTACTATAATTGGGGGTTTTGGTAATTGAGTTTTACCTTTAATGTTAGGGGCTCCTGATATAAGTTTTCCTCGTTTAAATAATTTAAGATTTTGGTTATTGCCTGTTTCAATATTTTTAATTTTAGATTCTTTTTTTGTTGGTACTGGTTGTGGTACTAGTTGGACTATTTATCCTCCTTTGAGTGTTATTGGCCATTCTGGTATAAGTGTTGATCTCGCTATTTTAAGTCTTCATTGTGCTGGTGTGAGTTCTATTTTAGGAGCTATTAATA…
	KAO45_C TTATCTTTTTTAATTCGTTTTGAGCTTTCTATACCAGGCCTTTTATTAGGTGATGGGCAATTATATAATTGTATTATTACGTCTCATGCAATTGTTATAATTTTTTTTATAGTAATACCTACTATAATTGGGGGTTTTGGTAATTGAGTTTTACCTTTAATGTTAGGGGCTCCTGATATAAGTTTTCCTCGTTTAAATAATTTAAGATTTTGGTTATTGCCTGTTTCAATATTTTTAATTTTAGATTCTTTTTTTGTTGGGACTGGTTGTGGTACTAGTTGGACTATTTATCCTCCTTTGAGTGTTATTGGCCATTCTGGTATAAGTGTTGATCTCGCTATTTTAAGTCTTCATTGTGCTGGTGTGAGTTCTATTTTAGGAGCTATTAATA…
	KAO42c_C TTATCTTTTTTAATTCGTTTTGAGCTTTCTATACCAGGCCTTTTGTTAGGTGATGGGCAATTATATAATTGTATTATTACGTCTCATGCAATTGTTATAATTTTTTTTATAGTAATACCTACTATAATTGGGGGTTTTGGTAATTGAGTTTTACCTTTAATGTTAGGGGCTCCTGATATAAGTTTTCCTCGTTTAAATAATTTAAGATTTTGGTTATTGCCTGTTTCAATATTTTTAATTTTAGATTCTTTTTTTGTTGGGACTGGTTGTGGTACTAGTTGGACTATTTATCCTCCTTTGAGTGTTATTGGCCATTCTGGTATAAGTGTTGATCTCGCTATTTTAAGTCTTCATTGTGCTGGTGTGAGTTCTATTTTAGGAGCTATTAAT…
	KAO42b_C TTATCTTTTTTAATTCGTTTTGAGCTTTCTATACCAGGCCTTTTGTTAGGTGATGGGCAATTATATAATTGTATTATTACGTCTCATGCAATTGTTATAATTTTTTTTATAGTAATACCTACTATAATTGGGGGTTTTGGTAATTGAGTTTTACCTTTAATGTTAGGGGCTCCTGATATAAGTTTTCCTCGTTTAAATAATTTAAGATTTTGGTTATTGCCTGTATCAATATTTTTAATTTTAGATTCTTTTTTTGTTGGGACTGGTTGTGGTACTAGTTGGACTATTTATCCTCCTTTGAGTGTTATTGGCCATTCTGGTATAAGTGTTGATCTCGCTATTTTAAGTCTACATTGTGCTGGTGTGAGTTCTATTTTAGGAGCTATTAAT…
	KAO42a_C TTATCTTTTTTAATTCGTTTTGAGCTTTCTATACCAGGCCTTTTGTTAGGTGATGGGCAATTATATAATTGTATTATTACGTCTCATGCAATTGTTATAATTTTTTTTATAGTAATACCTACTATAATTGGGGGTTTTGGTAATTGAGTTTTACCTTTAATGTTAGGGGCTCCTGATATAAGTTTTCCTCGTTTAAATAATTTAAGATTTTGGTTATTGCCTGTATCAATATTTTTAATTTTAGATTCTTTTTTTGTTGGGACTGGTTGTGGTACTAGTTGGACTATTTATCCTCCTTTGAGTGTTATTGGCCATTCTGGTATAAGTGTTGATCTCGCTATTTTAAGTCTACATTGTGCTGGTGTGAGTTCTATTTTAGGAGCTATTAAT…
	KAO40b_C TTATCTTTTTTAATTCGTTTTGAGCTTTCTATACCAGGCCTTTTGTTAGGTGATGGGCAATTATATAATTGTATTATTACGTCTCATGCAATTGTTATAATTTTTTTTATAGTAATACCTACTATAATTGGGGGTTTTGGTAATTGAGTTTTACCTTTAATGTTAGGGGCTCCTGATATAAGTTTTCCTCGTTTAAATAATTTAAGATTTTGGTTATTGCCTGTTTCAATATTTTTAATTTTAGATTCTTTTTTTGTTGGTACTGGTTGTGGTACTAGTTGGACTATTTATCCTCCTTTGAGTGTTATTGGCCATTCTGGTATAAGTGTTGATCTCGCTATTTTAAGTCTTCATTGTGCTGGTGTGAGTTCTATTTTAGGAGCTATTAAT…
	KAO40a_C TTATCTTTTTTAATTCGTTTTGAGCTTTCTATACCAGGCCTTTTGTTAGGTGATGGGCAATTATATAATTGTATTATTACGTCTCATGCAATTGTTATAATTTTTTTTATAGTAATACCTACTATAATTGGGGGTTTTGGTAATTGAGTTTTACCTTTAATGTTAGGGGCTCCTGATATAAGTTTTCCTCGTTTAAATAATTTAAGATTTTGGTTATTGCCTGTATCAATATTTTTAATTTTAGATTCTTTTTTTGTTGGGACTGGTTGTGGTACTAGTTGGACTATTTATCCTCCTTTGAGTGTTATTGGCCATTCTGGTATAAGTGTTGATCTCGCTATTTTAAGTCTACATTGTGCTGGTGTGAGTTCTATTTTAGGAGCTATTAAT…
	KAO38b_C TTATCTTTTTTAATTCGTTTTGAGCTTTCTATACCAGGCCTTTTGTTAGGTGATGGGCAATTATATAATTGTATTATTACGTCTCATGCAATTGTTATAATTTTTTTTATAGTAATACCTACTATAATTGGGGGTTTTGGTAATTGAGTTTTACCTTTAATGTTAGGGGCTCCTGATATAAGTTTTCCTCGTTTAAATAATTTAAGATTTTGGTTATTGCCTGTATCAATATTTTTAATTTTAGATTCTTTTTTTGTTGGGACTGGTTGTGGTACTAGTTGGACTATTTATCCTCCTTTGAGTGTTATTGGCCATTCTGGTATAAGTGTTGATCTCGCTATTTTAAGTCTACATTGTGCTGGTGTGAGTTCTATTTTAGGAGCTATTAAT…
	KAO38a_C TTATCTTTTTTAATTCGTTTTGAGCTTTCTATACCAGGCCTTTTGTTAGGTGATGGGCAATTATATAATTGTATTATTACGTCTCATGCAATTGTTATAATTTTTTTTATAGTAATACCTACTATAATTGGGGGTTTTGGTAATTGAGTTTTACCTTTAATGTTAGGGGCTCCTGATATAAGTTTTCCTCGTTTAAATAATTTAAGATTTTGGTTATTGCCTGTTTCAATATTTTTAATTTTAGATTCTTTTTTTGTTGGGACTGGTTGTGGTACTAGTTGGACTATTTATCCTCCTTTGAGTGTTATTGGCCATTCTGGTATAAGTGTTGATCTCGCTATTTTAAGTCTTCATTGTGCTGGTGTGAGTTCTATTTTAGGAGCTATTAAT…
	KAO15_C TTATCTTTTTTAATTCGTTTTGAGCTTTCTATACCAGGCCTTTTGTTAGGTGATGGGCAATTATATAATTGTATTATTACGTCTCATGCAATTGTTATAATTTTTTTTATAGTAATACCTACTATAATTGGGGGTTTTGGTAATTGAGTTTTACCTTTAATGTTAGGGGCTCCTGATATAAGTTTTCCTCGTTTAAATAATTTAAGATTTTGGTTATTGCCTGTTTCAATATTTTTAATTTTAGATTCTTTTTTTGTTGGGACTGGTTGTGGTACTAGTTGGACTATTTATCCTCCTTTGAGTGTTATTGGCCATTCTGGTATAAGTGTTGATCTCGCTATTTTAAGTCTTCATTGTGCTGGTGTGAGTTCTATTTTAGGAGCTATTAATA…
	KAO10_C TTATCTTTTTTAATTCGTTTTGAGCTTTCTATACCAGGCCTTTTGTTAGGTGATGGGCAATTATATAATTGTATTATTACGTCTCATGCAATTGTTATAATTTTTTTTATAGTAATACCTACTATAATTGGGGGTTTTGGTAATTGAGTTTTACCTTTAATGTTAGGGGCTCCTGATATAAGTTTTCCTCGTTTAAATAATTTAAGATTTTGGTTATTGCCTGTTTCAATATTTTTAATTTTAGATTCTTTTTTTGTTGGGACTGGTTGTGGTACTAGTTGGACTATTTATCCTCCTTTGAGTGTTATTGGCCATTCTGGTATAAGTGTTGATCTCGCTATTTTAAGTCTTCATTGTGCTGGTGTGAGTTCTATTTTAGGAGCTATTAATA…
	KAO04d_C TTATCTTTTTTAATTCGTTTTGAGCTTTCTATACCAGGCCTTTTGTTAGGTGATGGGCAATTATATAATTGTATTATTACGTCTCATGCAATTGTTATAATTTTTTTTATAGTAATACCTACTATAATTGGGGGTTTTGGTAATTGAGTTTTACCTTTAATGTTAGGGGCTCCTGATATAAGTTTTCCTCGTTTAAATAATTTAAGATTTTGGTTATTGCCTGTTTCAATATTTTTAATTTTAGATTCTTTTTTTGTTGGGACTGGTTGTGGTACTAGTTGGACTATTTATCCTCCTTTGAGTGTTATTGGCCATTCTGGTATAAGTGTTGATCTCGCTATTTTAAGTCTTCATTGTGCTGGTGTGAGTTCTATTTTAGGAGCTATTAAT…
	KAO04c_C TTATCTTTTTTAATTCGTTTTGAGCTTTCTATACCAGGCCTTTTGTTAGGTGATGGGCAATTATATAATTGTATTATTACGTCTCATGCAATTGTTATAATTTTTTTTATAGTAATACCTACTATAATTGGGGGTTTTGGTAATTGAGTTTTACCTTTAATGTTAGGGGCTCCTGATATAAGTTTTCCTCGTTTAAATAATTTAAGATTTTGGTTATTGCCTGTTTCAATATTTTTAATTTTAGATTCTTTTTTTGTTGGGACTGGTTGTGGTACTAGTTGGACTATTTATCCTCCTTTGAGTGTTATTGGCCATTCTGGTATAAGTGTTGATCTCGCTATTTTAAGTCTTCATTGTGCTGGTGTGAGTTCTATTTTAGGAGCTATTAAT…
	KAO04b_C TTATCTTTTTTAATTCGTTTTGAGCTTTCTATACCAGGCCTTTTGTTAGGTGATGGGCAATTATATAATTGTATTATTACGTCTCATGCAATTGTTATAATTTTTTTTATAGTAATACCTACTATAATTGGGGGTTTTGGTAATTGAGTTTTACCTTTAATGTTAGGGGCTCCTGATATAAGTTTTCCTCGTTTAAATAATTTAAGATTTTGGTTATTGCCTGTATCAATATTTTTAATTTTAGATTCTTTTTTTGTTGGGACTGGTTGTGGTACTAGTTGGACTATTTATCCTCCTTTGAGTGTTATTGGCCATTCTGGTATAAGTGTTGATCTCGCTATTTTAAGTCTACATTGTGCTGGTGTGAGTTCTATTTTAGGAGCTATTAAT…
	KAO04a_C TTATCTTTTTTAATTCGTTTTGAGCTTTCTATACCAGGCCTTTTGTTAGGTGATGGGCAATTATATAATTGTATTATTACGTCTCATGCAATTGTTATAATTTTTTTTATAGTAATACCTACTATAATTGGGGGTTTTGGTAATTGAGTTTTACCTTTAATGTTAGGGGCTCCTGATATAAGTTTTCCTCGTTTAAATAATTTAAGATTTTGGTTATTGCCTGTTTCAATATTTTTAATTTTAGATTCTTTTTTTGTTGGGACTGGTTGTGGTACTAGTTGGACTATTTATCCTCCTTTGAGTGTTATTGGCCATTCTGGTATAAGTGTTGATCTCGCTATTTTAAGTCTTCATTGTGCTGGTGTGAGTTCTATTTTAGGAGCTATTAAT…
	C_2_1_C TTATCTTTTTTAATTCGTTTTGAGCTTTCTATACCAGGACTTTTGTTAGGTGATGGGCAATTATATAATTGTATTATTACGTCTCATGCAATTGTTATAATTTTTTTTATAGTAATACCTACTATAATTGGGGGTTTTGGTAATTGAGTTTTACCTTTAATGTTAGGGGCTCCTGATATAAGTTTTCCTCGTTTAAATAATTTAAGATTTTGGTTATTGCCTGTTTCAATATTTTTAATTTTAGATTCTTTTTTTGTTGGGACTGGTTGTGGTACTAGTTGGACTATTTATCCTCCTTTGAGTGTTATTGGCCATTCTGGTATAAGTGTTGATCTTGCTATTTTAAGTCTTCATTGTGCTGGTGTGAGTTCTATTTTAGGAGCTATTAATA…
	C_2_2_C TTATCTTTTTTAATTCGTTTTGAGCTTTCTATACCAGGCCTTTTGTTAGGTGATGGGCAATTATATAATTGTATTATTACGTCTCATGCAATTGTTATAATTTTTTTTATAGTAATACCTACTATAATTGGGGGTTTTGGTAATTGAGTTTTACCTTTAATGTTAGGGGCTCCTGATATAAGTTTTCCTCGTTTAAATAATTTAAGATTTTGGTTATTGCCTGTTTCAATATTTTTAATTTTAGATTCTTTTTTTGTTGGGACTGGTTGTGGTACTAGTTGGACTATTTATCCTCCTTTGAGTGTTATTGGCCATTCTGGTATAAGTGTAGATCTCGCTATTTTAAGTCTTCATTGTGCTGGTGTGAGTTCTATTTTAGGAGCTATTAATA…
	C_2_3_C TTATCTTTTTTAATTCGTTTTGAGCTTTCTATACCAGGCCTTTTGTTAGGTGATGGGCAATTATATAATTGTATTATTACGTCTCATGCAATTGTTATAATTTTTTTTATAGTAATACCTACTATAATTGGGGGTTTTGGTAATTGAGTTTTACCTTTAATGTTAGGGGCTCCTGATATAAGTTTTCCTCGTTTAAATAATTTAAGATTTTGGTTATTGCCTGTTTCAATATTTTTAATTTTAGATTCTTTTTTTGTTGGGACTGGTTGTGGTACTAGTTGGACTATTTATCCTCCTTTGAGTGTTATTGGCCATTCTGGTATAAGTGTTGATCTCGCTATTTTAAGTCTTCATTGTGCTGGTGTGAGTTCTATTTTAGGAGCTATTAATA…
	LB_10_C TTATCTTTTTTAATTCGTTTTGAGCTTTCTATACCGGGCCTTTTGTTAGGTGATGGGCAATTATATAATTGTATTATTACGTCTCATGCAATTGTTATAATTTTTTTTATAGTAATACCTACTATAATTGGGGGTTTTGGTAATTGAGTTTTACCTTTAATGTTAGGGGCTCCTGATATAAGTTTTCCTCGTTTAAATAATTTAAGATTTTGGTTATTGCCTGTTTCAATATTTTTAATTTTAGATTCTTTTTTTGTTGGGACTGGTTGTGGTACTAGTTGGACTATTTACCCTCCTTTGAGTGTTATTGGCCATTCTGGTATAAGTGTTGATCTCGCTATTTTAAGTCTTCATTGTGCTGGTGTGAGTTCTATTTTAGGAGCTATTAATA…
	LB_11_C TTATCTTTTTTAATTCGTTTTGAGCTTTCTATACCAGGCCTTTTGTTAGGTGATGGGCAATTATATAATTGTATTATTACGTCTCATGCAATTGTTATAATTTTTTTTATAGTAATACCTACTATAATTGGGGGTTTTGGTAATTGAGTTTTACCTTTAATGTTAGGGGCTCCTGATATAAGTTTTCCTCGTTTAAATAATTTAAGATTTTGGTTATTGCCTGTTTCAATATTTTTAATTTTAGATTCTTTTTTTGTTGGGACTGGTTGTGGTACTAGTTGGACTATTTATCCTCCTTTGAGTGTTATTGGCCATTCTGGTATAAGTGTTGATCTCGCTATTTTAAGTCTTCATTGTGCTGGTGTGAGTTCTATTTTAGGAGCTATTAATA…
	LB_2_C TTATCTTTTTTAATTCGTTTTGAGCTTTCTATACCAGGCCTTTTGTTAGGTGATGGGCAATTATATAATTGTATTATTACGTCTCATGCAATTGTTATAATTTTTTTTATAGTAATACCTACTATAATTGGGGGTTTTGGTAATTGAGTTTTACCTTTAATGTTAGGGGCTCCTGATATAAGTTTTCCTCGTTTAAATAATTTAAGATTTTGGTTATTGCCTGTTTCAATATTTTTAATTTTAGATTCTTTTTTTGTTGGGACTGGTTGTGGTACTAGTTGGACTATTTATCCTCCTTTGAGTGTTATTGGCCATTCTGGTATAAGTGTTGATCTCGCTATTTTAAGTCTTCATTGTGCTGGTGTGAGTTCTATTTTAGGAGCTATTAATAT…
	LB_3_C TTATCTTTTTTAATTCGTTTTGAGCTTTCTATACCAGGCCTTTTGTTAGGTGATGGGCAATTATATAATTGTATTATTACGTCTCATGCAATTGTTATAATTTTTTTTATAGTAATACCTACTATAATTGGGGGTTTTGGTAATTGAGTTTTACCTTTAATGTTAGGGGCTCCTGATATAAGTTTTCCTCGTTTAAATAATTTAAGATTTTGGTTATTGCCTGTTTCAATATTTTTAATTTTAGATTCTTTTTTTGTTGGGACTGGTTGTGGTACTAGTTGGACTATTTATCCTCCTTTGAGTGTTATTGGCCATTCTGGTATAAGTGTTGATCTCGCTATTTTAAGTCTTCATTGTGCTGGTGTGAGTTCTATTTTAGGAGCTATTAATAT…
	LB_4_C TTATCTTTTTTAATTCGTTTTGAGCTTTCTATACCAGGCCTTTTGTTAGGTGATGGGCAATTATATAATTGTATTATTACGTCTCATGCAATTGTTATAATTTTTTTTATAGTAATACCTACTATAATTGGGGGTTTTGGTAATTGAGTTTTACCTTTAATGTTAGGGGCTCCTGATATAAGTTTTCCTCGTTTAAATAATTTAAGATTTTGGTTATTGCCTGTTTCAATATTTTTAATTTTAGATTCTTTTTTTGTTGGGACTGGTTGTGGTACTAGTTGGACTATTTATCCTCCTTTGAGTGTTATTGGCCATTCTGGTATAAGTGTTGATCTCGCTATTTTAAGTCTTCATTGTGCTGGTGTGAGTTCTATTTTAGGAGCTATTAATAT…
	LB_5_C TTATCTTTTTTAATTCGTTTTGAGCTTTCTATACCAGGCCTTTTGTTAGGTGATGGGCAATTATATAATTGTATTATTACGTCTCATGCAATTGTTATAATTTTTTTTATAGTAATACCTACTATAATTGGGGGTTTTGGTAATTGAGTTTTACCTTTAATGTTAGGGGCTCCTGATATAAGTTTTCCTCGTTTAAATAATTTAAGATTTTGGTTATTGCCTGTTTCAATATTTTTAATTTTAGATTCTTTTTTTGTTGGGACTGGTTGTGGTACTAGTTGGACTATTTATCCTCCTTTGAGTGTTATTGGCCATTCTGGTATAAGTGTTGATCTCGCTATTTTAAGTCTTCATTGTGCTGGTGTGAGTTCTATTTTAGGAGCTATTAATAT…
	LB_6_C TTATCTTTTTTAATTCGTTTTGAGCTTTCTATACCAGGCCTTTTGTTAGGTGATGGGCAATTATATAATTGTATTATTACGTCTCATGCAATTGTTATAATTTTTTTTATAGTAATACCTACTATAATTGGGGGTTTTGGTAATTGAGTTTTACCTTTAATGTTAGGGGCTCCTGATATAAGTTTTCCTCGTTTAAATAATTTAAGATTTTGGTTATTGCCTGTTTCAATATTTTTAATTTTAGATTCTTTTTTTGTTGGGACTGGTTGTGGTACTAGTTGGACTATTTATCCTCCTTTGAGTGTTATTGGCCATTCTGGTATAAGTGTTGATCTCGCTATTTTAAGTCTTCATTGTGCTGGTGTGAGTTCTATTTTAGGAGCTATTAATAT…
	LB_7_C TTATCTTTTTTAATTCGTTTTGAGCTTTCTATACCAGGCCTTTTGTTAGGTGATGGGCAATTATATAATTGTATTATTACGTCTCATGCAATTGTTATAATTTTTTTTATAGTAATACCTACTATAATTGGGGGTTTTGGTAATTGAGTTTTACCTTTAATGTTAGGGGCTCCTGATATAAGTTTTCCTCGTTTAAATAATTTAAGATTTTGGTTATTGCCTGTTTCAATATTTTTAATTTTAGATTCTTTTTTTGTTGGGACTGGTTGTGGTACTAGTTGGACTATTTATCCTCCTTTGAGTGTTATTGGCCATTCTGGTATAAGTGTTGATCTCGCTATTTTAAGTCTTCATTGTGCTGGTGTGAGTTCTATTTTAGGAGCTATTAATAT…
	LB_8_C TTATCTTTTTTAATTCGTTTTGAGCTTTCTATACCAGGCCTTTTGTTAGGTGATGGGCAATTATATAATTGTATTATTACGTCTCATGCAATTGTTATAATTTTTTTTATAGTAATACCTACTATAATTGGGGGTTTTGGTAATTGAGTTTTACCTTTAATGTTAGGGGCTCCTGATATAAGTTTTCCTCGTTTAAATAATTTAAGATTTTGGTTATTGCCTGTTTCAATATTTTTAATTTTAGATTCTTTTTTTGTTGGGACTGGTTGTGGTACTAGTTGGACTATTTATCCTCCTTTGAGTGTTATTGGCCATTCTGGTATAAGTGTTGATCTCGCTATTTTAAGTCTTCATTGTGCTGGTGTGAGTTCTATTTTAGGAGCTATTAATAT…
	LB_9_C TTATCTTTTTTAATTCGTTTTGAGCTTTCTATACCAGGCCTTTTGTTAGGTGATGGGCAATTATATAATTGTATTATTACGTCTCATGCAATTGTTATAATTTTTTTTATAGTAATACCTACTATAATTGGGGGTTTTGGTAATTGAGTTTTACCTTTAATGTTAGGGGCTCCTGATATAAGTTTTCCTCGTTTAAATAATTTAAGATTTTGGTTATTGCCTGTTTCAATATTTTTAATTTTAGATTCTTTTTTTGTTGGGACTGGTTGTGGTACTAGTTGGACTATTTATCCTCCTTTGAGTGTTATTGGCCATTCTGGTATAAGTGTTGATCTCGCTATTTTAAGTCTTCATTGTGCTGGTGTGAGTTCTATTTTAGGAGCTATTAATAT…
;
END;
